# Supplementary material for: Whole-genome profiling and shotgun sequencing delivers an anchored, gene-decorated, physical map assembly of bread wheat chromosome 6A
Source: Plant J. 2014 May 9;79(2):334–47. doi: 10.1111/tpj.12550 (PMC4241024; doi:10.1111/tpj.12550)
Supplement: Figure S2 — Different quantities of publicly available sequence information were connected with the physical contigs using the underlying WGP™ tags. [file tpj0079-0334-SD2.txt]

6A clones
WGPtags
6A WCS contigs 
Triticum urartuAegilops tauschii
