# Supplementary material for: Whole-genome profiling and shotgun sequencing delivers an anchored, gene-decorated, physical map assembly of bread wheat chromosome 6A
Source: Plant J. 2014 May 9;79(2):334–47. doi: 10.1111/tpj.12550 (PMC4241024; doi:10.1111/tpj.12550)
Supplement: Figure S4 — Different gene classes assigned to the physical contigs. [file tpj0079-0334-SD4.txt]

T.urartu
Ae. tauschii
6A WCS
6A Tags
20
5
10
15
0
Mb an
cho
red
 / 2
0 M
bp
 B
in 
0 200 400 600 700100 300 500
anchored physical map 6A [Mb]
