# Supplementary material for: Whole-genome profiling and shotgun sequencing delivers an anchored, gene-decorated, physical map assembly of bread wheat chromosome 6A
Source: Plant J. 2014 May 9;79(2):334–47. doi: 10.1111/tpj.12550 (PMC4241024; doi:10.1111/tpj.12550)
Supplement: Table S2 — Comparison of 1214 ltc-assembled physical contigs of 6AS with fpc at different stringencies. [file tpj0079-0334-SD6.txt]

FPC_1069
LTC_889
LTC_1072
