# Supplementary material for: Whole-genome profiling and shotgun sequencing delivers an anchored, gene-decorated, physical map assembly of bread wheat chromosome 6A
Source: Plant J. 2014 May 9;79(2):334–47. doi: 10.1111/tpj.12550 (PMC4241024; doi:10.1111/tpj.12550)
Supplement: Appendix S1 — Whole-genome profiling (WGP™) of 6A chromosome arms. [file tpj0079-0334-SD8.txt]

HC1 HC2 HC3 HC4
genes assigned to anchored LTC contigs
genes assigned to unanchored LTC contigs
genes without linkage to a LTC contig
         gene models 
