# Supplementary material for: Whole-genome profiling and shotgun sequencing delivers an anchored, gene-decorated, physical map assembly of bread wheat chromosome 6A
Source: Plant J. 2014 May 9;79(2):334–47. doi: 10.1111/tpj.12550 (PMC4241024; doi:10.1111/tpj.12550)
Supplement: Appendix S6 — Construction of an in silico anchored, gene-decorated physical map. [file tpj0079-0334-SD13.xls]

## Sheet: 6AS_LTC_BACandCtg_afterManualEd
Appendix S2. 6AS LTC-derived physical map
Whole genome profiling (WGPTM) and shotgun sequencing delivers an anchored, gene-decorated, physical map assembly of bread wheat chromosome 6A
Naser Poursarebani1*§, Thomas Nussbaumer2*, Hana Šimková3, Jan Šafář3, Hanneke Witsenboer4, Jan van Oeveren4, International Wheat Genome Sequencing Consortium (IWGSC) 5, Jaroslav Doležel3, Klaus F. X. Mayer2, Nils Stein1, Thorsten Schnurbusch1§
1 Leibniz Institute of Plant Genetics and Crop Plant Research (IPK), Corrensstr. 3,
D-06466 Seeland (OT) Gatersleben, Germany.
2 MIPS/IBIS German Research Center for Environmental Health, D-85764 Neuherberg, Germany
3 Institute of Experimental Botany, Centre of the Region Haná for Biotechnological and Agricultural Research, CZ-78371 Olomouc, Czech Republic
4 Keygene N.V., Agro Business Park 90, 6708 PW, Wageningen, The Netherlands
5 International Wheat Genome Sequencing Consortium
(IWGSC; http://www.wheatgenome.org/; eversole@eversoleassociates.com)
bac_clone_name	start	end	contig	no_of_clones	clone in MTP
6AS.H026.P11	1	12	contig_6AS_1	3
6AS.H023.C08	1	28	contig_6AS_1	3	yes
6AS.H001.A20	18	29	contig_6AS_1	3	yes
6AS.H009.F07	1	26	contig_6AS_10	3	yes
6AS.H001.F23	6	48	contig_6AS_10	3	yes
6AS.H011.J04	20	45	contig_6AS_10	3
6AS.H011.C19	1	29	contig_6AS_100	2	yes
6AS.H008.C09	1	31	contig_6AS_100	2	yes
6AS.H042.P08	1	12	contig_6AS_1000	2	yes
6AS.H017.E10	11	23	contig_6AS_1000	2	yes
6AS.H018.D01	1	16	contig_6AS_1001	2	yes
6AS.H017.F06	15	22	contig_6AS_1001	2	yes
6AS.H032.D20	1	12	contig_6AS_1002	2	yes
6AS.H017.H24	11	20	contig_6AS_1002	2	yes
6AS.H038.J11	1	11	contig_6AS_1003	2	yes
6AS.H017.I16	9	27	contig_6AS_1003	2	yes
6AS.H025.D17	1	15	contig_6AS_1004	2	yes
6AS.H017.M10	14	23	contig_6AS_1004	2	yes
6AS.H026.J21	1	15	contig_6AS_1005	2	yes
6AS.H018.A03	14	19	contig_6AS_1005	2	yes
6AS.H022.B08	1	26	contig_6AS_1006	4	yes
6AS.H023.K17	23	37	contig_6AS_1006	4	yes
6AS.H018.C15	36	43	contig_6AS_1006	4	yes
6AS.H059.M12	42	55	contig_6AS_1006	4	yes
6AS.H057.E19	1	8	contig_6AS_1007	2	yes
6AS.H018.D06	7	12	contig_6AS_1007	2	yes
6AS.H026.F14	1	15	contig_6AS_1008	2	yes
6AS.H018.D22	11	26	contig_6AS_1008	2	yes
6AS.H024.C06	1	19	contig_6AS_1009	2	yes
6AS.H018.K02	14	34	contig_6AS_1009	2	yes
6AS.H021.L17	1	32	contig_6AS_101	4	yes
6AS.H012.N10	3	53	contig_6AS_101	4	yes
6AS.H029.I20	7	38	contig_6AS_101	4
6AS.H008.C10	34	65	contig_6AS_101	4	yes
6AS.H057.L03	1	29	contig_6AS_1010	2	yes
6AS.H018.O07	1	30	contig_6AS_1010	2	yes
6AS.H040.D14	1	10	contig_6AS_1011	2	yes
6AS.H019.G01	8	37	contig_6AS_1011	2	yes
6AS.H058.C21	1	16	contig_6AS_1012	2	yes
6AS.H019.G14	14	28	contig_6AS_1012	2	yes
6AS.H036.E07	1	21	contig_6AS_1013	2	yes
6AS.H019.I16	5	30	contig_6AS_1013	2	yes
6AS.H038.F10	1	38	contig_6AS_1014	2	yes
6AS.H019.N05	7	47	contig_6AS_1014	2	yes
6AS.H046.G02	1	7	contig_6AS_1015	11	yes
6AS.H021.A12	6	25	contig_6AS_1015	11	yes
6AS.H051.M12	24	30	contig_6AS_1015	11	yes
6AS.H040.L05	29	45	contig_6AS_1015	11	yes
6AS.H037.C11	29	45	contig_6AS_1015	11
6AS.H058.I21	33	40	contig_6AS_1015	11
6AS.H023.O17	43	50	contig_6AS_1015	11
6AS.H020.L15	43	50	contig_6AS_1015	11
6AS.H053.B06	44	51	contig_6AS_1015	11	yes
6AS.H057.M10	50	60	contig_6AS_1015	11	yes
6AS.H020.A21	59	69	contig_6AS_1015	11	yes
6AS.H023.E10	1	16	contig_6AS_1016	5	yes
6AS.H020.F09	13	22	contig_6AS_1016	5	yes
6AS.H029.H02	20	40	contig_6AS_1016	5	yes
6AS.H038.P18	21	41	contig_6AS_1016	5
6AS.H030.G07	21	41	contig_6AS_1016	5	yes
6AS.H023.P04	1	19	contig_6AS_1017	3	yes
6AS.H020.G03	13	45	contig_6AS_1017	3	yes
6AS.H042.B06	23	49	contig_6AS_1017	3	yes
6AS.H059.I15	1	16	contig_6AS_1018	2	yes
6AS.H020.H02	5	24	contig_6AS_1018	2	yes
6AS.H059.O08	1	9	contig_6AS_1019	2	yes
6AS.H020.J08	8	19	contig_6AS_1019	2	yes
6AS.H027.K02	1	27	contig_6AS_102	2	yes
6AS.H008.D15	1	25	contig_6AS_102	2	yes
6AS.H020.J15	1	52	contig_6AS_1020	4	yes
6AS.H040.M15	1	29	contig_6AS_1020	4	yes
6AS.H052.G15	17	38	contig_6AS_1020	4
6AS.H056.C15	35	56	contig_6AS_1020	4	yes
6AS.H021.F02	1	53	contig_6AS_1021	5	yes
6AS.H034.M13	1	46	contig_6AS_1021	5	yes
6AS.H049.N01	40	45	contig_6AS_1021	5
6AS.H023.N20	51	56	contig_6AS_1021	5	yes
6AS.H020.O08	55	71	contig_6AS_1021	5	yes
6AS.H049.C09	1	14	contig_6AS_1022	5	yes
6AS.H039.A09	13	21	contig_6AS_1022	5	yes
6AS.H040.F24	20	30	contig_6AS_1022	5	yes
6AS.H022.P01	29	37	contig_6AS_1022	5	yes
6AS.H020.P02	36	49	contig_6AS_1022	5	yes
6AS.H022.F18	1	17	contig_6AS_1023	2	yes
6AS.H021.D08	1	21	contig_6AS_1023	2	yes
6AS.H024.N05	1	30	contig_6AS_1024	2	yes
6AS.H021.I07	7	35	contig_6AS_1024	2	yes
6AS.H058.K04	1	28	contig_6AS_1025	2	yes
6AS.H021.L22	7	33	contig_6AS_1025	2	yes
6AS.H059.N17	1	14	contig_6AS_1026	3	yes
6AS.H041.P11	13	21	contig_6AS_1026	3	yes
6AS.H021.N20	20	29	contig_6AS_1026	3	yes
6AS.H041.H04	1	19	contig_6AS_1027	2	yes
6AS.H021.O15	18	24	contig_6AS_1027	2	yes
6AS.H038.K20	1	10	contig_6AS_1028	3	yes
6AS.H026.P02	9	22	contig_6AS_1028	3	yes
6AS.H021.P08	21	30	contig_6AS_1028	3	yes
6AS.H059.D06	1	23	contig_6AS_1029	2	yes
6AS.H022.C05	21	37	contig_6AS_1029	2	yes
6AS.H008.F24	1	34	contig_6AS_103	2	yes
6AS.H053.N20	1	33	contig_6AS_103	2	yes
6AS.H046.M01	1	21	contig_6AS_1030	4	yes
6AS.H036.K01	15	44	contig_6AS_1030	4
6AS.H033.P06	19	59	contig_6AS_1030	4	yes
6AS.H022.F06	34	63	contig_6AS_1030	4	yes
6AS.H054.L22	1	20	contig_6AS_1031	2	yes
6AS.H022.H07	19	25	contig_6AS_1031	2	yes
6AS.H022.N08	1	45	contig_6AS_1032	2	yes
6AS.H032.P20	1	48	contig_6AS_1032	2	yes
6AS.H050.C14	1	23	contig_6AS_1033	2	yes
6AS.H023.D11	5	28	contig_6AS_1033	2	yes
6AS.H055.O09	1	19	contig_6AS_1034	4	yes
6AS.H041.A23	18	24	contig_6AS_1034	4	yes
6AS.H023.P17	23	42	contig_6AS_1034	4	yes
6AS.H046.M22	29	48	contig_6AS_1034	4	yes
6AS.H041.J04	1	18	contig_6AS_1035	2	yes
6AS.H024.D17	4	26	contig_6AS_1035	2	yes
6AS.H026.O05	1	11	contig_6AS_1036	5	yes
6AS.H044.C13	10	24	contig_6AS_1036	5	yes
6AS.H054.F03	23	32	contig_6AS_1036	5	yes
6AS.H024.G01	31	37	contig_6AS_1036	5	yes
6AS.H048.F04	36	48	contig_6AS_1036	5	yes
6AS.H037.G10	1	10	contig_6AS_1037	2	yes
6AS.H024.L10	9	20	contig_6AS_1037	2	yes
6AS.H058.D18	1	17	contig_6AS_1038	2	yes
6AS.H024.P10	16	21	contig_6AS_1038	2	yes
6AS.H033.H17	1	25	contig_6AS_1039	2	yes
6AS.H025.C02	12	28	contig_6AS_1039	2	yes
6AS.H038.D14	1	37	contig_6AS_104	4	yes
6AS.H043.I07	15	51	contig_6AS_104	4
6AS.H032.D18	21	71	contig_6AS_104	4	yes
6AS.H008.G02	38	74	contig_6AS_104	4	yes
6AS.H041.D15	1	29	contig_6AS_1040	2	yes
6AS.H026.D12	11	39	contig_6AS_1040	2	yes
6AS.H057.D06	1	12	contig_6AS_1041	2	yes
6AS.H026.L12	11	23	contig_6AS_1041	2	yes
6AS.H034.H04	1	14	contig_6AS_1042	3	yes
6AS.H026.L15	12	51	contig_6AS_1042	3	yes
6AS.H043.K23	14	55	contig_6AS_1042	3	yes
6AS.H056.N20	1	7	contig_6AS_1043	2	yes
6AS.H027.M06	6	16	contig_6AS_1043	2	yes
6AS.H040.O07	1	19	contig_6AS_1044	2	yes
6AS.H027.M23	18	23	contig_6AS_1044	2	yes
6AS.H056.N08	1	9	contig_6AS_1045	2	yes
6AS.H028.C03	8	24	contig_6AS_1045	2	yes
6AS.H046.D07	1	10	contig_6AS_1046	2	yes
6AS.H028.G05	9	20	contig_6AS_1046	2	yes
6AS.H037.P03	1	16	contig_6AS_1047	2	yes
6AS.H029.F07	14	25	contig_6AS_1047	2	yes
6AS.H049.O04	1	17	contig_6AS_1048	2	yes
6AS.H029.I22	8	25	contig_6AS_1048	2	yes
6AS.H047.L06	1	21	contig_6AS_1049	3	yes
6AS.H049.B22	12	25	contig_6AS_1049	3	yes
6AS.H030.C07	24	33	contig_6AS_1049	3	yes
6AS.H050.G02	1	25	contig_6AS_105	8	yes
6AS.H031.K23	4	28	contig_6AS_105	8	yes
6AS.H054.P24	6	30	contig_6AS_105	8
6AS.H051.D01	6	42	contig_6AS_105	8
6AS.H008.G12	9	45	contig_6AS_105	8	yes
6AS.H027.C23	24	48	contig_6AS_105	8
6AS.H053.A14	26	50	contig_6AS_105	8
6AS.H037.L24	31	55	contig_6AS_105	8	yes
6AS.H047.C22	1	10	contig_6AS_1050	3	yes
6AS.H031.A21	9	22	contig_6AS_1050	3	yes
6AS.H048.P18	21	27	contig_6AS_1050	3	yes
6AS.H044.G03	1	8	contig_6AS_1051	2	yes
6AS.H031.D24	7	22	contig_6AS_1051	2	yes
6AS.H056.J10	1	8	contig_6AS_1052	2	yes
6AS.H032.C23	7	18	contig_6AS_1052	2	yes
6AS.H037.F04	1	6	contig_6AS_1053	2	yes
6AS.H034.F04	5	25	contig_6AS_1053	2	yes
6AS.H048.J03	1	42	contig_6AS_1054	2	yes
6AS.H034.J23	14	49	contig_6AS_1054	2	yes
6AS.H055.A22	1	16	contig_6AS_1055	2	yes
6AS.H034.L06	13	33	contig_6AS_1055	2	yes
6AS.H044.J14	1	27	contig_6AS_1056	2	yes
6AS.H035.A24	1	29	contig_6AS_1056	2	yes
6AS.H037.A15	1	17	contig_6AS_1057	2	yes
6AS.H035.K18	15	40	contig_6AS_1057	2	yes
6AS.H042.L12	1	12	contig_6AS_1058	4	yes
6AS.H058.E20	11	20	contig_6AS_1058	4	yes
6AS.H035.M01	19	26	contig_6AS_1058	4	yes
6AS.H049.F11	25	34	contig_6AS_1058	4	yes
6AS.H036.C24	1	39	contig_6AS_1059	2	yes
6AS.H044.H10	1	36	contig_6AS_1059	2	yes
6AS.H010.M10	1	31	contig_6AS_106	3	yes
6AS.H058.E08	3	21	contig_6AS_106	3
6AS.H008.H23	15	33	contig_6AS_106	3	yes
6AS.H040.I21	1	36	contig_6AS_1060	2	yes
6AS.H037.K24	1	39	contig_6AS_1060	2	yes
6AS.H049.C16	1	15	contig_6AS_1061	2	yes
6AS.H038.E15	8	22	contig_6AS_1061	2	yes
6AS.H054.F14	1	9	contig_6AS_1062	2	yes
6AS.H039.P24	8	14	contig_6AS_1062	2	yes
6AS.H055.F18	1	11	contig_6AS_1063	2	yes
6AS.H040.D15	9	27	contig_6AS_1063	2	yes
6AS.H054.O07	1	8	contig_6AS_1064	2	yes
6AS.H042.P18	7	20	contig_6AS_1064	2	yes
6AS.H052.E03	1	9	contig_6AS_1065	2	yes
6AS.H045.B22	8	19	contig_6AS_1065	2	yes
6AS.H053.J08	1	13	contig_6AS_1066	2	yes
6AS.H045.J15	7	19	contig_6AS_1066	2	yes
6AS.H054.G10	1	10	contig_6AS_1067	2	yes
6AS.H045.O06	3	23	contig_6AS_1067	2	yes
6AS.H047.L07	1	30	contig_6AS_1068	2	yes
6AS.H046.H05	7	30	contig_6AS_1068	2	yes
6AS.H058.F20	1	11	contig_6AS_1069	2	yes
6AS.H046.J23	10	21	contig_6AS_1069	2	yes
6AS.H008.I12	1	15	contig_6AS_107	2	yes
6AS.H056.M10	1	10	contig_6AS_107	2	yes
6AS.H049.I24	1	23	contig_6AS_1070	2	yes
6AS.H046.P19	9	31	contig_6AS_1070	2	yes
6AS.H050.B24	1	8	contig_6AS_1071	3	yes
6AS.H049.P09	7	16	contig_6AS_1071	3	yes
6AS.H047.A19	15	21	contig_6AS_1071	3	yes
6AS.H050.H11	1	7	contig_6AS_1072	5	yes
6AS.H041.H20	5	16	contig_6AS_1072	5	yes
6AS.H001.B18	12	21	contig_6AS_1072	5	yes
6AS.H053.O23	20	27	contig_6AS_1072	5
6AS.H021.H03	20	27	contig_6AS_1072	5	yes
6AS.H043.L05	1	39	contig_6AS_1073	38	yes
6AS.H051.L18	2	26	contig_6AS_1073	38
6AS.H059.E15	2	40	contig_6AS_1073	38
6AS.H003.H24	17	32	contig_6AS_1073	38	yes
6AS.H009.M18	19	43	contig_6AS_1073	38
6AS.H022.A22	19	43	contig_6AS_1073	38
6AS.H055.F13	20	44	contig_6AS_1073	38
6AS.H050.E18	22	46	contig_6AS_1073	38
6AS.H011.J23	22	46	contig_6AS_1073	38
6AS.H038.P20	22	46	contig_6AS_1073	38
6AS.H034.K10	28	52	contig_6AS_1073	38	yes
6AS.H008.N16	33	71	contig_6AS_1073	38
6AS.H052.M24	34	72	contig_6AS_1073	38
6AS.H058.K14	35	73	contig_6AS_1073	38
6AS.H035.I22	39	71	contig_6AS_1073	38
6AS.H041.E05	50	88	contig_6AS_1073	38	yes
6AS.H052.L08	61	93	contig_6AS_1073	38
6AS.H048.H01	80	112	contig_6AS_1073	38	yes
6AS.H031.I09	92	133	contig_6AS_1073	38
6AS.H024.L05	93	134	contig_6AS_1073	38
6AS.H003.F09	106	147	contig_6AS_1073	38	yes
6AS.H011.N16	107	148	contig_6AS_1073	38
6AS.H018.N01	107	148	contig_6AS_1073	38
6AS.H025.K04	109	150	contig_6AS_1073	38
6AS.H010.H21	123	164	contig_6AS_1073	38
6AS.H031.C05	134	175	contig_6AS_1073	38
6AS.H037.B06	145	186	contig_6AS_1073	38	yes
6AS.H022.P11	151	184	contig_6AS_1073	38
6AS.H010.J10	163	196	contig_6AS_1073	38
6AS.H019.H21	174	207	contig_6AS_1073	38
6AS.H005.O23	182	215	contig_6AS_1073	38	yes
6AS.H006.I24	189	211	contig_6AS_1073	38
6AS.H051.K20	194	216	contig_6AS_1073	38
6AS.H053.I07	197	219	contig_6AS_1073	38
6AS.H029.G15	208	230	contig_6AS_1073	38	yes
6AS.H052.A21	218	224	contig_6AS_1073	38
6AS.H054.G17	221	227	contig_6AS_1073	38
6AS.H007.F15	224	230	contig_6AS_1073	38	yes
6AS.H003.E16	1	45	contig_6AS_1074	307	yes
6AS.H005.K21	12	61	contig_6AS_1074	307	yes
6AS.H015.P19	20	80	contig_6AS_1074	307
6AS.H041.D18	22	67	contig_6AS_1074	307
6AS.H046.H11	30	75	contig_6AS_1074	307
6AS.H008.L12	49	94	contig_6AS_1074	307	yes
6AS.H031.F09	58	118	contig_6AS_1074	307
6AS.H018.N15	60	120	contig_6AS_1074	307
6AS.H012.M08	65	125	contig_6AS_1074	307
6AS.H021.M12	68	111	contig_6AS_1074	307
6AS.H046.K08	76	136	contig_6AS_1074	307
6AS.H042.O02	79	139	contig_6AS_1074	307
6AS.H011.N06	88	148	contig_6AS_1074	307	yes
6AS.H004.D04	99	156	contig_6AS_1074	307
6AS.H039.G10	111	154	contig_6AS_1074	307
6AS.H048.E07	113	156	contig_6AS_1074	307
6AS.H033.F21	118	178	contig_6AS_1074	307
6AS.H037.K18	121	178	contig_6AS_1074	307
6AS.H052.G12	137	197	contig_6AS_1074	307
6AS.H017.H23	139	182	contig_6AS_1074	307	yes
6AS.H003.K19	145	205	contig_6AS_1074	307
6AS.H016.C13	154	214	contig_6AS_1074	307
6AS.H027.D19	174	231	contig_6AS_1074	307	yes
6AS.H034.O17	183	243	contig_6AS_1074	307
6AS.H056.M14	194	254	contig_6AS_1074	307
6AS.H041.H19	197	257	contig_6AS_1074	307
6AS.H012.A20	209	269	contig_6AS_1074	307
6AS.H050.A13	218	278	contig_6AS_1074	307
6AS.H032.F03	220	280	contig_6AS_1074	307	yes
6AS.H006.M10	233	268	contig_6AS_1074	307
6AS.H033.G01	239	287	contig_6AS_1074	307
6AS.H039.P01	242	290	contig_6AS_1074	307
6AS.H049.H02	242	290	contig_6AS_1074	307
6AS.H055.L16	245	293	contig_6AS_1074	307
6AS.H046.C03	248	296	contig_6AS_1074	307
6AS.H041.A12	251	286	contig_6AS_1074	307
6AS.H058.C15	257	292	contig_6AS_1074	307
6AS.H009.G15	258	306	contig_6AS_1074	307	yes
6AS.H050.E05	271	319	contig_6AS_1074	307
6AS.H018.P01	296	331	contig_6AS_1074	307
6AS.H001.K05	298	333	contig_6AS_1074	307	yes
6AS.H006.I07	298	333	contig_6AS_1074	307
6AS.H011.B11	303	356	contig_6AS_1074	307
6AS.H023.E24	310	363	contig_6AS_1074	307
6AS.H049.H14	331	375	contig_6AS_1074	307
6AS.H002.O04	331	384	contig_6AS_1074	307	yes
6AS.H029.D08	336	380	contig_6AS_1074	307
6AS.H003.A15	337	381	contig_6AS_1074	307
6AS.H056.L13	351	395	contig_6AS_1074	307
6AS.H032.L19	351	395	contig_6AS_1074	307
6AS.H057.C04	351	395	contig_6AS_1074	307
6AS.H042.M13	352	396	contig_6AS_1074	307
6AS.H033.B13	356	400	contig_6AS_1074	307
6AS.H030.G20	365	409	contig_6AS_1074	307	yes
6AS.H035.A18	371	415	contig_6AS_1074	307
6AS.H006.K03	376	420	contig_6AS_1074	307
6AS.H043.C05	395	436	contig_6AS_1074	307
6AS.H039.J13	401	437	contig_6AS_1074	307
6AS.H003.A14	407	448	contig_6AS_1074	307	yes
6AS.H013.E15	418	454	contig_6AS_1074	307
6AS.H018.H02	419	455	contig_6AS_1074	307
6AS.H024.H11	421	457	contig_6AS_1074	307
6AS.H052.L19	427	466	contig_6AS_1074	307
6AS.H041.P13	430	466	contig_6AS_1074	307
6AS.H010.H05	431	467	contig_6AS_1074	307
6AS.H056.F04	445	487	contig_6AS_1074	307
6AS.H048.E02	446	482	contig_6AS_1074	307	yes
6AS.H047.D09	459	501	contig_6AS_1074	307
6AS.H005.P05	468	507	contig_6AS_1074	307
6AS.H014.B14	472	511	contig_6AS_1074	307
6AS.H050.K15	476	515	contig_6AS_1074	307	yes
6AS.H055.D15	502	544	contig_6AS_1074	307
6AS.H005.F15	508	550	contig_6AS_1074	307	yes
6AS.H021.L05	510	566	contig_6AS_1074	307
6AS.H010.I13	522	583	contig_6AS_1074	307
6AS.H056.L19	531	592	contig_6AS_1074	307
6AS.H039.P10	537	598	contig_6AS_1074	307	yes
6AS.H054.A12	547	603	contig_6AS_1074	307
6AS.H024.A07	560	616	contig_6AS_1074	307
6AS.H046.C20	567	623	contig_6AS_1074	307
6AS.H040.H16	568	624	contig_6AS_1074	307
6AS.H042.N06	570	615	contig_6AS_1074	307
6AS.H018.K20	570	615	contig_6AS_1074	307
6AS.H019.M14	572	617	contig_6AS_1074	307
6AS.H010.L07	576	632	contig_6AS_1074	307
6AS.H033.O20	581	626	contig_6AS_1074	307
6AS.H008.O23	583	639	contig_6AS_1074	307	yes
6AS.H055.M18	587	643	contig_6AS_1074	307
6AS.H013.G19	599	644	contig_6AS_1074	307
6AS.H034.E24	602	647	contig_6AS_1074	307
6AS.H032.D15	609	660	contig_6AS_1074	307
6AS.H017.J21	622	667	contig_6AS_1074	307	yes
6AS.H016.L07	626	671	contig_6AS_1074	307
6AS.H022.K23	635	680	contig_6AS_1074	307
6AS.H056.F15	641	692	contig_6AS_1074	307
6AS.H045.G12	641	682	contig_6AS_1074	307
6AS.H042.L22	652	703	contig_6AS_1074	307
6AS.H014.M22	658	709	contig_6AS_1074	307	yes
6AS.H044.M08	683	724	contig_6AS_1074	307
6AS.H004.E23	684	724	contig_6AS_1074	307
6AS.H038.I22	704	745	contig_6AS_1074	307	yes
6AS.H059.F09	707	748	contig_6AS_1074	307
6AS.H023.C21	708	760	contig_6AS_1074	307
6AS.H042.I10	715	755	contig_6AS_1074	307
6AS.H027.J24	717	757	contig_6AS_1074	307
6AS.H017.F19	720	772	contig_6AS_1074	307
6AS.H025.H14	725	777	contig_6AS_1074	307
6AS.H002.C10	741	781	contig_6AS_1074	307	yes
6AS.H038.F12	751	803	contig_6AS_1074	307
6AS.H018.E02	759	811	contig_6AS_1074	307
6AS.H008.K10	762	814	contig_6AS_1074	307
6AS.H031.O11	763	789	contig_6AS_1074	307
6AS.H026.K03	765	817	contig_6AS_1074	307
6AS.H042.H16	770	822	contig_6AS_1074	307
6AS.H003.H18	773	825	contig_6AS_1074	307	yes
6AS.H020.N15	776	802	contig_6AS_1074	307
6AS.H004.L03	786	812	contig_6AS_1074	307
6AS.H046.F16	793	819	contig_6AS_1074	307
6AS.H056.G18	793	819	contig_6AS_1074	307
6AS.H042.O13	794	836	contig_6AS_1074	307
6AS.H027.E13	795	821	contig_6AS_1074	307
6AS.H016.A06	795	821	contig_6AS_1074	307
6AS.H047.M16	799	841	contig_6AS_1074	307
6AS.H019.O02	807	833	contig_6AS_1074	307
6AS.H007.H18	817	843	contig_6AS_1074	307	yes
6AS.H043.C03	822	864	contig_6AS_1074	307
6AS.H002.G14	835	877	contig_6AS_1074	307	yes
6AS.H032.A20	838	891	contig_6AS_1074	307
6AS.H039.H03	839	892	contig_6AS_1074	307
6AS.H001.N10	843	897	contig_6AS_1074	307
6AS.H018.K15	843	897	contig_6AS_1074	307
6AS.H014.G04	849	903	contig_6AS_1074	307
6AS.H025.A21	851	904	contig_6AS_1074	307
6AS.H021.C23	854	908	contig_6AS_1074	307
6AS.H010.N09	866	919	contig_6AS_1074	307	yes
6AS.H011.F16	888	942	contig_6AS_1074	307
6AS.H054.N23	889	943	contig_6AS_1074	307
6AS.H002.H01	913	967	contig_6AS_1074	307	yes
6AS.H019.L16	925	969	contig_6AS_1074	307
6AS.H028.N18	925	969	contig_6AS_1074	307
6AS.H050.L07	935	979	contig_6AS_1074	307
6AS.H010.D15	944	988	contig_6AS_1074	307
6AS.H022.I16	948	977	contig_6AS_1074	307
6AS.H016.K24	952	996	contig_6AS_1074	307	yes
6AS.H038.M08	955	984	contig_6AS_1074	307
6AS.H025.K18	957	986	contig_6AS_1074	307
6AS.H043.D24	958	1002	contig_6AS_1074	307
6AS.H053.M07	965	994	contig_6AS_1074	307
6AS.H033.M11	969	998	contig_6AS_1074	307
6AS.H046.G17	969	998	contig_6AS_1074	307
6AS.H052.I22	969	998	contig_6AS_1074	307
6AS.H024.H04	971	1000	contig_6AS_1074	307
6AS.H026.D17	971	1000	contig_6AS_1074	307
6AS.H037.D20	972	1001	contig_6AS_1074	307
6AS.H010.A08	973	1002	contig_6AS_1074	307
6AS.H017.N10	991	1020	contig_6AS_1074	307	yes
6AS.H033.K06	994	1023	contig_6AS_1074	307
6AS.H030.M09	997	1026	contig_6AS_1074	307
6AS.H048.K21	1003	1039	contig_6AS_1074	307
6AS.H059.G04	1004	1033	contig_6AS_1074	307
6AS.H024.L09	1005	1034	contig_6AS_1074	307
6AS.H037.F15	1007	1043	contig_6AS_1074	307
6AS.H018.I13	1011	1047	contig_6AS_1074	307	yes
6AS.H046.A13	1021	1050	contig_6AS_1074	307
6AS.H003.L01	1028	1076	contig_6AS_1074	307
6AS.H022.J15	1028	1057	contig_6AS_1074	307
6AS.H054.L03	1031	1079	contig_6AS_1074	307
6AS.H007.M20	1036	1084	contig_6AS_1074	307
6AS.H043.F15	1036	1060	contig_6AS_1074	307
6AS.H036.J12	1036	1060	contig_6AS_1074	307
6AS.H004.A04	1038	1086	contig_6AS_1074	307
6AS.H017.J04	1041	1070	contig_6AS_1074	307
6AS.H023.G20	1043	1072	contig_6AS_1074	307	yes
6AS.H002.I12	1049	1073	contig_6AS_1074	307
6AS.H050.F17	1052	1076	contig_6AS_1074	307
6AS.H024.J17	1053	1077	contig_6AS_1074	307
6AS.H047.C07	1053	1077	contig_6AS_1074	307
6AS.H049.L10	1057	1081	contig_6AS_1074	307
6AS.H051.D24	1058	1105	contig_6AS_1074	307
6AS.H034.C20	1059	1083	contig_6AS_1074	307
6AS.H001.C04	1063	1087	contig_6AS_1074	307	yes
6AS.H022.I17	1069	1116	contig_6AS_1074	307
6AS.H027.F17	1072	1119	contig_6AS_1074	307
6AS.H036.I08	1072	1120	contig_6AS_1074	307
6AS.H028.H13	1078	1126	contig_6AS_1074	307
6AS.H033.J03	1082	1130	contig_6AS_1074	307	yes
6AS.H043.F02	1097	1144	contig_6AS_1074	307
6AS.H045.A19	1103	1150	contig_6AS_1074	307
6AS.H012.C12	1118	1155	contig_6AS_1074	307
6AS.H046.E14	1120	1157	contig_6AS_1074	307
6AS.H001.C06	1125	1172	contig_6AS_1074	307	yes
6AS.H015.P13	1140	1177	contig_6AS_1074	307
6AS.H040.M18	1152	1189	contig_6AS_1074	307
6AS.H045.I07	1153	1190	contig_6AS_1074	307
6AS.H020.E07	1156	1193	contig_6AS_1074	307	yes
6AS.H025.F05	1166	1203	contig_6AS_1074	307
6AS.H022.L06	1169	1208	contig_6AS_1074	307
6AS.H037.L21	1173	1216	contig_6AS_1074	307
6AS.H043.O23	1173	1216	contig_6AS_1074	307
6AS.H016.M22	1174	1217	contig_6AS_1074	307
6AS.H046.D05	1181	1220	contig_6AS_1074	307
6AS.H018.P14	1189	1228	contig_6AS_1074	307	yes
6AS.H019.I07	1195	1238	contig_6AS_1074	307
6AS.H046.A20	1195	1237	contig_6AS_1074	307
6AS.H058.G03	1197	1240	contig_6AS_1074	307
6AS.H056.F07	1198	1241	contig_6AS_1074	307
6AS.H044.A13	1202	1244	contig_6AS_1074	307
6AS.H011.K07	1204	1246	contig_6AS_1074	307
6AS.H039.H17	1212	1255	contig_6AS_1074	307
6AS.H017.F18	1213	1255	contig_6AS_1074	307
6AS.H046.K23	1215	1258	contig_6AS_1074	307
6AS.H018.N05	1220	1262	contig_6AS_1074	307
6AS.H058.M05	1221	1263	contig_6AS_1074	307
6AS.H007.A21	1224	1267	contig_6AS_1074	307	yes
6AS.H056.B06	1235	1277	contig_6AS_1074	307
6AS.H038.P06	1235	1277	contig_6AS_1074	307
6AS.H003.F13	1237	1279	contig_6AS_1074	307	yes
6AS.H008.K11	1247	1289	contig_6AS_1074	307
6AS.H033.D23	1248	1290	contig_6AS_1074	307
6AS.H022.E24	1252	1294	contig_6AS_1074	307
6AS.H051.E19	1260	1300	contig_6AS_1074	307
6AS.H013.J12	1277	1319	contig_6AS_1074	307	yes
6AS.H018.E04	1291	1331	contig_6AS_1074	307
6AS.H057.E11	1292	1332	contig_6AS_1074	307
6AS.H046.A05	1293	1333	contig_6AS_1074	307
6AS.H038.H05	1296	1336	contig_6AS_1074	307
6AS.H044.J13	1304	1336	contig_6AS_1074	307
6AS.H008.B12	1311	1372	contig_6AS_1074	307
6AS.H027.B09	1312	1344	contig_6AS_1074	307
6AS.H011.K09	1314	1375	contig_6AS_1074	307
6AS.H055.N08	1314	1346	contig_6AS_1074	307
6AS.H032.I16	1315	1347	contig_6AS_1074	307
6AS.H018.H17	1316	1356	contig_6AS_1074	307	yes
6AS.H010.E19	1353	1385	contig_6AS_1074	307	yes
6AS.H029.C13	1356	1417	contig_6AS_1074	307
6AS.H019.F18	1357	1412	contig_6AS_1074	307
6AS.H021.D05	1358	1419	contig_6AS_1074	307
6AS.H043.G01	1358	1419	contig_6AS_1074	307
6AS.H012.O04	1359	1414	contig_6AS_1074	307
6AS.H003.D02	1376	1437	contig_6AS_1074	307	yes
6AS.H014.C10	1390	1445	contig_6AS_1074	307
6AS.H052.G23	1394	1453	contig_6AS_1074	307
6AS.H004.H08	1396	1451	contig_6AS_1074	307
6AS.H020.A20	1407	1466	contig_6AS_1074	307
6AS.H033.I07	1409	1464	contig_6AS_1074	307
6AS.H034.F09	1411	1470	contig_6AS_1074	307
6AS.H018.G09	1412	1471	contig_6AS_1074	307
6AS.H016.A03	1422	1477	contig_6AS_1074	307	yes
6AS.H036.H19	1461	1520	contig_6AS_1074	307	yes
6AS.H027.E18	1472	1531	contig_6AS_1074	307
6AS.H014.A06	1474	1528	contig_6AS_1074	307
6AS.H052.N02	1480	1514	contig_6AS_1074	307
6AS.H041.O15	1480	1514	contig_6AS_1074	307
6AS.H055.K21	1482	1516	contig_6AS_1074	307
6AS.H015.H08	1482	1516	contig_6AS_1074	307
6AS.H009.P18	1484	1518	contig_6AS_1074	307
6AS.H027.I18	1488	1522	contig_6AS_1074	307
6AS.H007.K13	1501	1535	contig_6AS_1074	307	yes
6AS.H050.L13	1510	1556	contig_6AS_1074	307
6AS.H030.A07	1512	1558	contig_6AS_1074	307
6AS.H021.N16	1532	1586	contig_6AS_1074	307	yes
6AS.H033.F22	1550	1596	contig_6AS_1074	307
6AS.H051.N09	1560	1594	contig_6AS_1074	307
6AS.H003.B19	1563	1609	contig_6AS_1074	307	yes
6AS.H048.F06	1567	1601	contig_6AS_1074	307
6AS.H032.J13	1571	1605	contig_6AS_1074	307
6AS.H007.L23	1571	1605	contig_6AS_1074	307
6AS.H056.B11	1586	1622	contig_6AS_1074	307
6AS.H015.N08	1590	1624	contig_6AS_1074	307
6AS.H030.F06	1591	1625	contig_6AS_1074	307
6AS.H018.M24	1594	1628	contig_6AS_1074	307
6AS.H045.N16	1594	1628	contig_6AS_1074	307
6AS.H026.N13	1597	1631	contig_6AS_1074	307
6AS.H016.E05	1607	1641	contig_6AS_1074	307	yes
6AS.H058.J06	1616	1652	contig_6AS_1074	307
6AS.H020.K11	1618	1658	contig_6AS_1074	307
6AS.H021.D20	1618	1658	contig_6AS_1074	307
6AS.H043.H24	1618	1654	contig_6AS_1074	307
6AS.H039.N03	1620	1656	contig_6AS_1074	307
6AS.H007.F13	1621	1671	contig_6AS_1074	307
6AS.H001.G22	1627	1677	contig_6AS_1074	307
6AS.H031.L19	1629	1679	contig_6AS_1074	307
6AS.H055.I22	1630	1680	contig_6AS_1074	307
6AS.H025.J03	1631	1681	contig_6AS_1074	307
6AS.H006.J06	1633	1669	contig_6AS_1074	307	yes
6AS.H024.J22	1639	1689	contig_6AS_1074	307
6AS.H059.N20	1641	1691	contig_6AS_1074	307
6AS.H050.E23	1643	1693	contig_6AS_1074	307
6AS.H019.O08	1651	1691	contig_6AS_1074	307
6AS.H044.J20	1653	1693	contig_6AS_1074	307
6AS.H041.G21	1665	1705	contig_6AS_1074	307
6AS.H011.H23	1666	1706	contig_6AS_1074	307	yes
6AS.H012.H18	1678	1715	contig_6AS_1074	307
6AS.H033.D11	1679	1729	contig_6AS_1074	307
6AS.H009.D16	1688	1738	contig_6AS_1074	307	yes
6AS.H050.A08	1692	1742	contig_6AS_1074	307
6AS.H017.A24	1692	1729	contig_6AS_1074	307
6AS.H030.I08	1694	1744	contig_6AS_1074	307
6AS.H035.J11	1696	1746	contig_6AS_1074	307
6AS.H046.J05	1697	1747	contig_6AS_1074	307
6AS.H045.J14	1703	1740	contig_6AS_1074	307
6AS.H051.L05	1704	1741	contig_6AS_1074	307
6AS.H014.M23	1707	1744	contig_6AS_1074	307
6AS.H021.O08	1709	1746	contig_6AS_1074	307	yes
6AS.H056.F20	1714	1751	contig_6AS_1074	307
6AS.H030.D23	1718	1768	contig_6AS_1074	307
6AS.H046.P13	1741	1778	contig_6AS_1074	307	yes
6AS.H018.B12	1	43	contig_6AS_1075	46	yes
6AS.H019.J02	1	19	contig_6AS_1075	46	yes
6AS.H051.E07	15	60	contig_6AS_1075	46
6AS.H030.K03	15	60	contig_6AS_1075	46
6AS.H007.M10	31	76	contig_6AS_1075	46	yes
6AS.H053.H08	41	97	contig_6AS_1075	46
6AS.H057.L12	47	103	contig_6AS_1075	46
6AS.H019.O20	56	112	contig_6AS_1075	46
6AS.H037.A20	67	123	contig_6AS_1075	46	yes
6AS.H044.E10	79	132	contig_6AS_1075	46
6AS.H057.D18	92	145	contig_6AS_1075	46
6AS.H054.F18	96	149	contig_6AS_1075	46
6AS.H013.G07	97	150	contig_6AS_1075	46
6AS.H043.O12	97	141	contig_6AS_1075	46
6AS.H047.F17	98	142	contig_6AS_1075	46
6AS.H053.O20	103	156	contig_6AS_1075	46
6AS.H032.P05	103	147	contig_6AS_1075	46
6AS.H033.D21	108	161	contig_6AS_1075	46
6AS.H029.K19	109	162	contig_6AS_1075	46
6AS.H038.N15	111	164	contig_6AS_1075	46
6AS.H011.H02	120	173	contig_6AS_1075	46	yes
6AS.H040.H10	126	170	contig_6AS_1075	46
6AS.H027.A07	131	175	contig_6AS_1075	46	yes
6AS.H028.C14	150	194	contig_6AS_1075	46
6AS.H051.B03	153	197	contig_6AS_1075	46
6AS.H029.I09	154	198	contig_6AS_1075	46
6AS.H033.J13	160	204	contig_6AS_1075	46
6AS.H057.A06	173	195	contig_6AS_1075	46	yes
6AS.H035.O09	179	213	contig_6AS_1075	46
6AS.H013.M11	180	214	contig_6AS_1075	46
6AS.H054.J23	183	206	contig_6AS_1075	46
6AS.H010.N15	186	209	contig_6AS_1075	46
6AS.H002.A14	188	211	contig_6AS_1075	46
6AS.H001.D06	190	224	contig_6AS_1075	46	yes
6AS.H059.F06	209	232	contig_6AS_1075	46
6AS.H039.L05	210	233	contig_6AS_1075	46
6AS.H040.I23	210	237	contig_6AS_1075	46
6AS.H002.N14	217	240	contig_6AS_1075	46	yes
6AS.H041.B13	224	240	contig_6AS_1075	46
6AS.H008.E13	227	243	contig_6AS_1075	46
6AS.H039.L03	227	243	contig_6AS_1075	46
6AS.H058.O08	228	244	contig_6AS_1075	46
6AS.H032.F13	228	255	contig_6AS_1075	46	yes
6AS.H037.I17	231	247	contig_6AS_1075	46
6AS.H042.B12	239	266	contig_6AS_1075	46
6AS.H014.O06	250	266	contig_6AS_1075	46	yes
6AS.H040.N03	1	13	contig_6AS_1076	3	yes
6AS.H044.B10	11	22	contig_6AS_1076	3	yes
6AS.H010.F21	21	29	contig_6AS_1076	3	yes
6AS.H010.I12	1	42	contig_6AS_1077	44	yes
6AS.H037.P11	1	9	contig_6AS_1077	44	yes
6AS.H031.D14	7	58	contig_6AS_1077	44
6AS.H046.O10	15	66	contig_6AS_1077	44
6AS.H011.C12	23	70	contig_6AS_1077	44
6AS.H041.O01	25	60	contig_6AS_1077	44
6AS.H017.N04	35	86	contig_6AS_1077	44	yes
6AS.H021.G13	42	77	contig_6AS_1077	44
6AS.H012.M23	45	92	contig_6AS_1077	44
6AS.H049.E02	53	88	contig_6AS_1077	44
6AS.H004.M03	56	91	contig_6AS_1077	44
6AS.H001.M19	62	97	contig_6AS_1077	44	yes
6AS.H058.E13	78	112	contig_6AS_1077	44
6AS.H025.M06	78	112	contig_6AS_1077	44
6AS.H045.J21	79	126	contig_6AS_1077	44
6AS.H015.H02	79	126	contig_6AS_1077	44
6AS.H048.N01	79	113	contig_6AS_1077	44
6AS.H057.B16	83	117	contig_6AS_1077	44
6AS.H018.H07	95	142	contig_6AS_1077	44	yes
6AS.H036.B05	100	134	contig_6AS_1077	44
6AS.H041.O08	109	143	contig_6AS_1077	44
6AS.H027.H06	111	145	contig_6AS_1077	44
6AS.H056.B23	112	146	contig_6AS_1077	44
6AS.H057.L04	117	142	contig_6AS_1077	44
6AS.H019.I02	128	162	contig_6AS_1077	44	yes
6AS.H026.C11	141	166	contig_6AS_1077	44
6AS.H029.D09	156	190	contig_6AS_1077	44
6AS.H013.J21	158	183	contig_6AS_1077	44	yes
6AS.H018.O11	162	191	contig_6AS_1077	44
6AS.H045.O05	168	197	contig_6AS_1077	44
6AS.H007.L24	172	201	contig_6AS_1077	44	yes
6AS.H057.I07	173	202	contig_6AS_1077	44
6AS.H049.C11	176	205	contig_6AS_1077	44
6AS.H059.I19	182	216	contig_6AS_1077	44
6AS.H053.J11	187	221	contig_6AS_1077	44
6AS.H049.E23	193	227	contig_6AS_1077	44
6AS.H001.E08	198	232	contig_6AS_1077	44	yes
6AS.H027.P11	205	234	contig_6AS_1077	44
6AS.H048.F21	212	241	contig_6AS_1077	44
6AS.H020.K12	213	242	contig_6AS_1077	44
6AS.H010.E04	215	244	contig_6AS_1077	44
6AS.H019.N18	216	245	contig_6AS_1077	44
6AS.H031.G11	216	245	contig_6AS_1077	44
6AS.H015.E07	218	247	contig_6AS_1077	44	yes
6AS.H051.G19	1	16	contig_6AS_1078	2	yes
6AS.H047.P04	15	24	contig_6AS_1078	2	yes
6AS.H053.E06	1	50	contig_6AS_1079	76	yes
6AS.H022.M01	3	52	contig_6AS_1079	76
6AS.H048.E06	3	52	contig_6AS_1079	76
6AS.H023.K07	4	53	contig_6AS_1079	76
6AS.H056.K19	5	54	contig_6AS_1079	76
6AS.H034.E14	7	56	contig_6AS_1079	76
6AS.H044.H03	7	56	contig_6AS_1079	76
6AS.H024.B11	20	74	contig_6AS_1079	76
6AS.H010.G05	23	67	contig_6AS_1079	76	yes
6AS.H017.L18	28	77	contig_6AS_1079	76
6AS.H013.I07	32	81	contig_6AS_1079	76
6AS.H003.J21	38	87	contig_6AS_1079	76
6AS.H007.L18	60	109	contig_6AS_1079	76	yes
6AS.H040.J01	72	126	contig_6AS_1079	76
6AS.H009.P14	74	128	contig_6AS_1079	76
6AS.H017.L08	78	132	contig_6AS_1079	76
6AS.H031.P15	81	135	contig_6AS_1079	76
6AS.H005.E11	90	135	contig_6AS_1079	76
6AS.H046.I05	90	135	contig_6AS_1079	76
6AS.H026.D09	96	150	contig_6AS_1079	76
6AS.H008.K02	100	154	contig_6AS_1079	76	yes
6AS.H030.L11	100	145	contig_6AS_1079	76
6AS.H046.I08	103	156	contig_6AS_1079	76
6AS.H020.M10	105	150	contig_6AS_1079	76
6AS.H019.P20	111	156	contig_6AS_1079	76
6AS.H051.C04	115	168	contig_6AS_1079	76
6AS.H038.H14	121	166	contig_6AS_1079	76
6AS.H031.N15	127	172	contig_6AS_1079	76
6AS.H026.G11	141	186	contig_6AS_1079	76
6AS.H027.K14	143	188	contig_6AS_1079	76	yes
6AS.H028.A20	146	199	contig_6AS_1079	76
6AS.H053.M22	157	210	contig_6AS_1079	76
6AS.H012.M19	159	212	contig_6AS_1079	76	yes
6AS.H017.D08	165	211	contig_6AS_1079	76
6AS.H020.P04	172	218	contig_6AS_1079	76
6AS.H027.H04	175	221	contig_6AS_1079	76
6AS.H008.H16	180	226	contig_6AS_1079	76
6AS.H041.O09	185	212	contig_6AS_1079	76
6AS.H053.C18	194	221	contig_6AS_1079	76
6AS.H025.N01	194	221	contig_6AS_1079	76
6AS.H046.A11	197	224	contig_6AS_1079	76
6AS.H033.L20	201	228	contig_6AS_1079	76
6AS.H030.M21	206	233	contig_6AS_1079	76	yes
6AS.H001.O07	207	260	contig_6AS_1079	76
6AS.H007.F12	209	256	contig_6AS_1079	76
6AS.H031.I05	209	255	contig_6AS_1079	76
6AS.H020.I09	212	259	contig_6AS_1079	76
6AS.H015.C18	212	259	contig_6AS_1079	76
6AS.H045.B07	214	260	contig_6AS_1079	76
6AS.H002.K03	221	274	contig_6AS_1079	76
6AS.H003.K11	227	273	contig_6AS_1079	76	yes
6AS.H025.O08	228	274	contig_6AS_1079	76
6AS.H045.G08	243	290	contig_6AS_1079	76
6AS.H016.K18	243	290	contig_6AS_1079	76
6AS.H031.D03	246	293	contig_6AS_1079	76
6AS.H055.N15	250	297	contig_6AS_1079	76
6AS.H022.H03	252	299	contig_6AS_1079	76	yes
6AS.H001.F19	265	312	contig_6AS_1079	76
6AS.H024.F13	269	316	contig_6AS_1079	76
6AS.H052.F12	272	325	contig_6AS_1079	76
6AS.H034.P03	288	341	contig_6AS_1079	76	yes
6AS.H043.G22	304	344	contig_6AS_1079	76
6AS.H036.E05	313	353	contig_6AS_1079	76
6AS.H056.J03	316	356	contig_6AS_1079	76
6AS.H009.F10	319	359	contig_6AS_1079	76
6AS.H031.N08	321	361	contig_6AS_1079	76
6AS.H048.G12	321	361	contig_6AS_1079	76
6AS.H039.P04	332	347	contig_6AS_1079	76
6AS.H018.F04	333	373	contig_6AS_1079	76	yes
6AS.H023.L11	338	353	contig_6AS_1079	76
6AS.H015.K03	343	358	contig_6AS_1079	76
6AS.H007.I15	347	362	contig_6AS_1079	76
6AS.H027.L06	350	365	contig_6AS_1079	76
6AS.H047.M05	355	370	contig_6AS_1079	76
6AS.H025.G06	355	370	contig_6AS_1079	76
6AS.H006.B09	370	385	contig_6AS_1079	76	yes
6AS.H022.N07	1	41	contig_6AS_108	3	yes
6AS.H012.J02	22	64	contig_6AS_108	3	yes
6AS.H008.K18	30	70	contig_6AS_108	3	yes
6AS.H041.F16	1	67	contig_6AS_1080	74	yes
6AS.H004.L18	2	68	contig_6AS_1080	74
6AS.H016.L04	7	37	contig_6AS_1080	74	yes
6AS.H036.P03	16	82	contig_6AS_1080	74
6AS.H024.F15	16	40	contig_6AS_1080	74
6AS.H047.B03	18	42	contig_6AS_1080	74
6AS.H032.F10	29	53	contig_6AS_1080	74	yes
6AS.H033.K16	30	76	contig_6AS_1080	74
6AS.H037.G07	46	92	contig_6AS_1080	74	yes
6AS.H038.L21	59	125	contig_6AS_1080	74
6AS.H047.A21	63	129	contig_6AS_1080	74
6AS.H053.L07	64	130	contig_6AS_1080	74
6AS.H044.A23	65	131	contig_6AS_1080	74
6AS.H032.O01	74	140	contig_6AS_1080	74
6AS.H051.O09	82	110	contig_6AS_1080	74
6AS.H015.G19	82	148	contig_6AS_1080	74
6AS.H021.F06	86	152	contig_6AS_1080	74	yes
6AS.H005.N06	104	132	contig_6AS_1080	74
6AS.H028.O20	109	137	contig_6AS_1080	74
6AS.H058.H12	111	139	contig_6AS_1080	74
6AS.H006.A08	112	140	contig_6AS_1080	74
6AS.H053.G03	117	145	contig_6AS_1080	74
6AS.H034.N07	118	146	contig_6AS_1080	74
6AS.H057.I06	118	146	contig_6AS_1080	74
6AS.H027.B11	143	193	contig_6AS_1080	74
6AS.H010.B16	147	175	contig_6AS_1080	74	yes
6AS.H017.J01	147	197	contig_6AS_1080	74
6AS.H031.I06	152	163	contig_6AS_1080	74
6AS.H020.B07	153	203	contig_6AS_1080	74
6AS.H037.B10	154	204	contig_6AS_1080	74
6AS.H047.B04	159	170	contig_6AS_1080	74
6AS.H041.G13	159	170	contig_6AS_1080	74
6AS.H021.A08	159	170	contig_6AS_1080	74
6AS.H052.H18	163	174	contig_6AS_1080	74
6AS.H033.O12	167	178	contig_6AS_1080	74
6AS.H051.F04	168	179	contig_6AS_1080	74
6AS.H006.B10	170	181	contig_6AS_1080	74	yes
6AS.H010.D10	179	209	contig_6AS_1080	74	yes
6AS.H014.F04	182	232	contig_6AS_1080	74
6AS.H028.K07	185	235	contig_6AS_1080	74
6AS.H049.E10	188	238	contig_6AS_1080	74
6AS.H041.C19	190	240	contig_6AS_1080	74
6AS.H030.I10	194	244	contig_6AS_1080	74
6AS.H050.I19	195	245	contig_6AS_1080	74
6AS.H056.O03	201	252	contig_6AS_1080	74
6AS.H052.O19	203	253	contig_6AS_1080	74
6AS.H047.E15	206	256	contig_6AS_1080	74	yes
6AS.H031.O10	220	271	contig_6AS_1080	74
6AS.H026.G18	221	272	contig_6AS_1080	74
6AS.H001.H10	223	264	contig_6AS_1080	74
6AS.H012.E11	225	276	contig_6AS_1080	74
6AS.H017.A17	225	266	contig_6AS_1080	74
6AS.H023.E04	238	289	contig_6AS_1080	74	yes
6AS.H003.O04	251	302	contig_6AS_1080	74
6AS.H051.B10	252	304	contig_6AS_1080	74
6AS.H030.O10	253	305	contig_6AS_1080	74
6AS.H019.C07	253	305	contig_6AS_1080	74
6AS.H054.C06	256	308	contig_6AS_1080	74
6AS.H039.P08	257	309	contig_6AS_1080	74
6AS.H009.L06	266	307	contig_6AS_1080	74
6AS.H049.F05	273	314	contig_6AS_1080	74
6AS.H046.K06	282	323	contig_6AS_1080	74
6AS.H002.H09	285	326	contig_6AS_1080	74	yes
6AS.H040.M02	289	341	contig_6AS_1080	74
6AS.H015.J07	292	344	contig_6AS_1080	74
6AS.H024.H03	312	364	contig_6AS_1080	74
6AS.H004.B04	317	369	contig_6AS_1080	74	yes
6AS.H048.A17	323	364	contig_6AS_1080	74
6AS.H052.C08	330	371	contig_6AS_1080	74
6AS.H055.G02	332	373	contig_6AS_1080	74
6AS.H050.A23	332	373	contig_6AS_1080	74
6AS.H045.L13	342	383	contig_6AS_1080	74
6AS.H058.A20	343	384	contig_6AS_1080	74
6AS.H024.H24	345	386	contig_6AS_1080	74	yes
6AS.H044.B14	1	12	contig_6AS_1081	72	yes
6AS.H014.I05	4	48	contig_6AS_1081	72	yes
6AS.H049.N03	20	53	contig_6AS_1081	72
6AS.H043.D20	21	54	contig_6AS_1081	72
6AS.H042.I16	21	54	contig_6AS_1081	72
6AS.H035.O10	24	57	contig_6AS_1081	72
6AS.H001.P24	24	58	contig_6AS_1081	72
6AS.H009.I05	30	64	contig_6AS_1081	72
6AS.H006.L17	31	65	contig_6AS_1081	72
6AS.H058.F10	39	72	contig_6AS_1081	72	yes
6AS.H017.G22	44	82	contig_6AS_1081	72
6AS.H054.M15	44	82	contig_6AS_1081	72
6AS.H036.N02	45	83	contig_6AS_1081	72
6AS.H005.H02	47	81	contig_6AS_1081	72
6AS.H012.E02	57	95	contig_6AS_1081	72
6AS.H033.O03	58	92	contig_6AS_1081	72
6AS.H029.J15	60	94	contig_6AS_1081	72
6AS.H044.E02	61	95	contig_6AS_1081	72
6AS.H045.F18	62	96	contig_6AS_1081	72
6AS.H002.P17	70	104	contig_6AS_1081	72	yes
6AS.H038.F03	80	128	contig_6AS_1081	72
6AS.H023.F01	87	135	contig_6AS_1081	72
6AS.H016.J03	94	132	contig_6AS_1081	72
6AS.H044.P14	97	135	contig_6AS_1081	72
6AS.H013.N16	98	136	contig_6AS_1081	72	yes
6AS.H026.G22	100	138	contig_6AS_1081	72
6AS.H041.L20	106	154	contig_6AS_1081	72
6AS.H050.L02	107	155	contig_6AS_1081	72
6AS.H029.L16	113	161	contig_6AS_1081	72
6AS.H008.D05	116	160	contig_6AS_1081	72
6AS.H028.J22	119	163	contig_6AS_1081	72
6AS.H037.J24	126	174	contig_6AS_1081	72
6AS.H016.E04	128	176	contig_6AS_1081	72
6AS.H058.J22	129	177	contig_6AS_1081	72	yes
6AS.H056.F10	140	184	contig_6AS_1081	72
6AS.H049.A24	147	191	contig_6AS_1081	72
6AS.H045.A06	169	213	contig_6AS_1081	72	yes
6AS.H026.G04	171	215	contig_6AS_1081	72
6AS.H011.J11	185	228	contig_6AS_1081	72
6AS.H046.J18	186	229	contig_6AS_1081	72
6AS.H024.D23	186	229	contig_6AS_1081	72
6AS.H037.I02	192	235	contig_6AS_1081	72
6AS.H050.O08	193	231	contig_6AS_1081	72
6AS.H047.K19	199	242	contig_6AS_1081	72
6AS.H013.C20	205	243	contig_6AS_1081	72
6AS.H058.I08	211	254	contig_6AS_1081	72	yes
6AS.H051.C08	228	266	contig_6AS_1081	72
6AS.H007.B20	231	269	contig_6AS_1081	72
6AS.H019.B10	242	280	contig_6AS_1081	72
6AS.H052.D03	243	281	contig_6AS_1081	72
6AS.H047.I20	246	284	contig_6AS_1081	72
6AS.H001.I13	250	288	contig_6AS_1081	72	yes
6AS.H029.J12	261	299	contig_6AS_1081	72
6AS.H028.H05	274	312	contig_6AS_1081	72
6AS.H036.B10	280	318	contig_6AS_1081	72	yes
6AS.H049.P06	301	350	contig_6AS_1081	72
6AS.H008.J09	302	351	contig_6AS_1081	72	yes
6AS.H059.F05	311	360	contig_6AS_1081	72
6AS.H038.L07	313	362	contig_6AS_1081	72
6AS.H052.I20	319	368	contig_6AS_1081	72
6AS.H026.P13	324	359	contig_6AS_1081	72
6AS.H042.B24	335	370	contig_6AS_1081	72
6AS.H002.E05	336	385	contig_6AS_1081	72	yes
6AS.H040.D04	338	373	contig_6AS_1081	72
6AS.H010.D08	349	398	contig_6AS_1081	72
6AS.H053.D23	350	399	contig_6AS_1081	72
6AS.H027.L04	351	400	contig_6AS_1081	72
6AS.H023.L09	371	406	contig_6AS_1081	72	yes
6AS.H031.J09	380	415	contig_6AS_1081	72
6AS.H039.F03	380	429	contig_6AS_1081	72
6AS.H031.I11	394	443	contig_6AS_1081	72
6AS.H026.G03	396	445	contig_6AS_1081	72	yes
6AS.H012.G16	1	59	contig_6AS_1082	120	yes
6AS.H027.I05	4	62	contig_6AS_1082	120
6AS.H034.A19	10	40	contig_6AS_1082	120
6AS.H011.G23	26	54	contig_6AS_1082	120	yes
6AS.H006.I22	39	69	contig_6AS_1082	120	yes
6AS.H052.I10	47	105	contig_6AS_1082	120
6AS.H043.B03	48	106	contig_6AS_1082	120
6AS.H007.D11	65	123	contig_6AS_1082	120
6AS.H029.L17	67	125	contig_6AS_1082	120	yes
6AS.H030.A22	77	113	contig_6AS_1082	120
6AS.H045.A14	81	117	contig_6AS_1082	120
6AS.H046.F05	83	119	contig_6AS_1082	120
6AS.H027.B14	90	126	contig_6AS_1082	120
6AS.H014.E08	92	144	contig_6AS_1082	120
6AS.H026.H02	94	130	contig_6AS_1082	120
6AS.H048.B05	97	133	contig_6AS_1082	120
6AS.H059.B13	98	134	contig_6AS_1082	120
6AS.H034.L02	99	151	contig_6AS_1082	120
6AS.H016.J02	115	151	contig_6AS_1082	120
6AS.H054.F20	119	155	contig_6AS_1082	120	yes
6AS.H057.E09	120	156	contig_6AS_1082	120
6AS.H016.H11	127	164	contig_6AS_1082	120
6AS.H027.C04	140	192	contig_6AS_1082	120
6AS.H017.O15	149	186	contig_6AS_1082	120
6AS.H018.K01	153	205	contig_6AS_1082	120	yes
6AS.H002.H02	159	196	contig_6AS_1082	120
6AS.H056.N10	165	202	contig_6AS_1082	120
6AS.H009.J11	178	207	contig_6AS_1082	120
6AS.H013.K11	182	219	contig_6AS_1082	120
6AS.H021.A23	187	224	contig_6AS_1082	120
6AS.H027.O11	200	237	contig_6AS_1082	120
6AS.H004.N12	200	237	contig_6AS_1082	120	yes
6AS.H009.L07	203	240	contig_6AS_1082	120
6AS.H033.A05	207	236	contig_6AS_1082	120
6AS.H038.A12	207	236	contig_6AS_1082	120
6AS.H050.J24	208	237	contig_6AS_1082	120
6AS.H035.G19	209	238	contig_6AS_1082	120
6AS.H027.H12	211	240	contig_6AS_1082	120
6AS.H037.P05	226	255	contig_6AS_1082	120	yes
6AS.H046.M07	231	282	contig_6AS_1082	120
6AS.H041.L15	238	282	contig_6AS_1082	120
6AS.H038.O02	238	282	contig_6AS_1082	120
6AS.H032.D07	238	282	contig_6AS_1082	120
6AS.H009.G02	246	297	contig_6AS_1082	120	yes
6AS.H021.G01	249	300	contig_6AS_1082	120
6AS.H007.F02	257	301	contig_6AS_1082	120
6AS.H014.J21	257	301	contig_6AS_1082	120
6AS.H028.L04	278	316	contig_6AS_1082	120
6AS.H024.P08	288	332	contig_6AS_1082	120	yes
6AS.H004.P01	289	333	contig_6AS_1082	120
6AS.H052.F07	299	337	contig_6AS_1082	120
6AS.H042.B07	305	359	contig_6AS_1082	120
6AS.H043.J22	305	359	contig_6AS_1082	120
6AS.H005.D23	311	365	contig_6AS_1082	120	yes
6AS.H015.N14	311	349	contig_6AS_1082	120
6AS.H041.F10	313	351	contig_6AS_1082	120
6AS.H022.A21	317	355	contig_6AS_1082	120
6AS.H049.B13	341	379	contig_6AS_1082	120
6AS.H037.E16	345	381	contig_6AS_1082	120
6AS.H010.J14	352	390	contig_6AS_1082	120	yes
6AS.H008.L05	370	406	contig_6AS_1082	120
6AS.H023.F17	371	401	contig_6AS_1082	120
6AS.H032.M03	372	408	contig_6AS_1082	120
6AS.H035.M07	378	408	contig_6AS_1082	120
6AS.H029.P18	379	409	contig_6AS_1082	120
6AS.H003.C02	379	409	contig_6AS_1082	120
6AS.H018.F19	379	409	contig_6AS_1082	120
6AS.H055.A11	381	417	contig_6AS_1082	120
6AS.H046.D04	383	419	contig_6AS_1082	120
6AS.H031.N19	383	419	contig_6AS_1082	120
6AS.H001.J01	388	424	contig_6AS_1082	120	yes
6AS.H050.M21	389	435	contig_6AS_1082	120
6AS.H037.A16	390	436	contig_6AS_1082	120
6AS.H039.A23	399	444	contig_6AS_1082	120
6AS.H054.P04	400	430	contig_6AS_1082	120
6AS.H056.F14	402	447	contig_6AS_1082	120
6AS.H051.H21	406	451	contig_6AS_1082	120
6AS.H055.B12	410	440	contig_6AS_1082	120
6AS.H030.L08	411	456	contig_6AS_1082	120
6AS.H031.A15	413	443	contig_6AS_1082	120
6AS.H036.P23	415	460	contig_6AS_1082	120
6AS.H003.F22	417	447	contig_6AS_1082	120	yes
6AS.H004.H13	420	466	contig_6AS_1082	120
6AS.H005.E23	426	472	contig_6AS_1082	120	yes
6AS.H023.A22	432	478	contig_6AS_1082	120
6AS.H016.I16	433	478	contig_6AS_1082	120
6AS.H028.A14	437	482	contig_6AS_1082	120
6AS.H042.F02	444	490	contig_6AS_1082	120
6AS.H001.J03	457	502	contig_6AS_1082	120	yes
6AS.H044.N08	459	494	contig_6AS_1082	120
6AS.H014.A14	464	499	contig_6AS_1082	120
6AS.H048.G03	477	512	contig_6AS_1082	120
6AS.H043.G21	481	516	contig_6AS_1082	120
6AS.H034.P12	488	523	contig_6AS_1082	120
6AS.H011.E15	491	526	contig_6AS_1082	120	yes
6AS.H006.J19	492	539	contig_6AS_1082	120
6AS.H013.K19	499	537	contig_6AS_1082	120
6AS.H057.P07	502	540	contig_6AS_1082	120
6AS.H059.F18	505	543	contig_6AS_1082	120
6AS.H033.H02	515	553	contig_6AS_1082	120
6AS.H004.M07	516	554	contig_6AS_1082	120	yes
6AS.H018.H15	522	569	contig_6AS_1082	120
6AS.H003.P05	534	581	contig_6AS_1082	120	yes
6AS.H034.M01	539	586	contig_6AS_1082	120
6AS.H005.H07	542	584	contig_6AS_1082	120
6AS.H030.C10	544	586	contig_6AS_1082	120
6AS.H033.C09	553	595	contig_6AS_1082	120
6AS.H054.D10	561	603	contig_6AS_1082	120	yes
6AS.H017.D01	563	605	contig_6AS_1082	120
6AS.H052.O15	576	612	contig_6AS_1082	120
6AS.H035.M10	590	624	contig_6AS_1082	120
6AS.H041.J14	595	629	contig_6AS_1082	120	yes
6AS.H015.A15	618	654	contig_6AS_1082	120
6AS.H009.L09	620	656	contig_6AS_1082	120	yes
6AS.H047.D06	622	631	contig_6AS_1082	120
6AS.H050.O20	631	640	contig_6AS_1082	120
6AS.H053.N02	639	648	contig_6AS_1082	120
6AS.H014.H23	640	649	contig_6AS_1082	120
6AS.H012.C18	641	650	contig_6AS_1082	120
6AS.H015.L12	651	660	contig_6AS_1082	120	yes
6AS.H042.L07	1	8	contig_6AS_1083	3	yes
6AS.H050.G01	7	22	contig_6AS_1083	3	yes
6AS.H041.K10	21	29	contig_6AS_1083	3	yes
6AS.H003.J02	1	37	contig_6AS_1084	43	yes
6AS.H010.C10	8	46	contig_6AS_1084	43
6AS.H021.E16	8	46	contig_6AS_1084	43
6AS.H025.H11	29	64	contig_6AS_1084	43
6AS.H016.C05	33	68	contig_6AS_1084	43
6AS.H033.I20	33	68	contig_6AS_1084	43
6AS.H007.E05	35	73	contig_6AS_1084	43	yes
6AS.H013.I06	35	70	contig_6AS_1084	43
6AS.H037.B05	37	72	contig_6AS_1084	43
6AS.H054.C11	41	76	contig_6AS_1084	43
6AS.H026.F20	44	85	contig_6AS_1084	43
6AS.H006.E12	44	79	contig_6AS_1084	43
6AS.H029.P14	45	80	contig_6AS_1084	43
6AS.H043.A06	50	85	contig_6AS_1084	43
6AS.H022.A13	52	87	contig_6AS_1084	43
6AS.H018.I01	53	88	contig_6AS_1084	43
6AS.H051.H20	55	90	contig_6AS_1084	43
6AS.H015.M07	70	105	contig_6AS_1084	43	yes
6AS.H001.J10	75	120	contig_6AS_1084	43
6AS.H058.G02	80	121	contig_6AS_1084	43
6AS.H017.C20	80	125	contig_6AS_1084	43
6AS.H021.K09	83	124	contig_6AS_1084	43
6AS.H048.O18	86	131	contig_6AS_1084	43
6AS.H007.L10	86	131	contig_6AS_1084	43
6AS.H056.L04	89	130	contig_6AS_1084	43
6AS.H050.O24	92	133	contig_6AS_1084	43
6AS.H025.D23	101	142	contig_6AS_1084	43	yes
6AS.H049.I23	103	160	contig_6AS_1084	43
6AS.H051.M13	107	152	contig_6AS_1084	43
6AS.H033.D06	110	155	contig_6AS_1084	43
6AS.H037.G24	114	171	contig_6AS_1084	43
6AS.H015.C22	118	175	contig_6AS_1084	43
6AS.H017.A18	118	175	contig_6AS_1084	43
6AS.H050.M09	134	179	contig_6AS_1084	43
6AS.H014.G18	135	180	contig_6AS_1084	43	yes
6AS.H026.E13	140	197	contig_6AS_1084	43
6AS.H024.A18	145	202	contig_6AS_1084	43	yes
6AS.H018.M23	146	203	contig_6AS_1084	43
6AS.H045.A10	152	209	contig_6AS_1084	43
6AS.H050.I23	158	215	contig_6AS_1084	43	yes
6AS.H059.E04	172	185	contig_6AS_1084	43
6AS.H030.N20	175	188	contig_6AS_1084	43
6AS.H050.A14	199	212	contig_6AS_1084	43	yes
6AS.H054.J01	1	53	contig_6AS_1085	17	yes
6AS.H043.J19	32	67	contig_6AS_1085	17
6AS.H016.I04	32	38	contig_6AS_1085	17	yes
6AS.H037.D17	36	71	contig_6AS_1085	17	yes
6AS.H042.I18	47	99	contig_6AS_1085	17
6AS.H049.L21	58	110	contig_6AS_1085	17	yes
6AS.H058.L19	64	105	contig_6AS_1085	17
6AS.H050.N05	80	121	contig_6AS_1085	17	yes
6AS.H016.J15	92	133	contig_6AS_1085	17
6AS.H032.E01	112	153	contig_6AS_1085	17	yes
6AS.H026.E19	117	158	contig_6AS_1085	17
6AS.H036.N22	117	146	contig_6AS_1085	17
6AS.H058.N01	120	161	contig_6AS_1085	17
6AS.H048.O11	121	162	contig_6AS_1085	17
6AS.H006.E01	138	167	contig_6AS_1085	17	yes
6AS.H018.K07	150	191	contig_6AS_1085	17
6AS.H016.A19	152	193	contig_6AS_1085	17	yes
6AS.H057.B14	1	38	contig_6AS_1086	43	yes
6AS.H044.G24	10	29	contig_6AS_1086	43	yes
6AS.H057.I11	13	69	contig_6AS_1086	43
6AS.H009.J24	26	82	contig_6AS_1086	43	yes
6AS.H033.K12	36	73	contig_6AS_1086	43
6AS.H056.H21	42	78	contig_6AS_1086	43
6AS.H005.A16	47	84	contig_6AS_1086	43
6AS.H026.G09	51	88	contig_6AS_1086	43
6AS.H002.L18	54	91	contig_6AS_1086	43	yes
6AS.H014.D16	61	97	contig_6AS_1086	43
6AS.H007.N17	63	99	contig_6AS_1086	43
6AS.H031.M23	66	96	contig_6AS_1086	43
6AS.H022.H22	68	98	contig_6AS_1086	43
6AS.H054.H03	69	105	contig_6AS_1086	43
6AS.H036.K06	70	107	contig_6AS_1086	43
6AS.H024.P16	71	107	contig_6AS_1086	43
6AS.H017.P08	88	124	contig_6AS_1086	43	yes
6AS.H003.N04	88	118	contig_6AS_1086	43
6AS.H032.M20	106	136	contig_6AS_1086	43
6AS.H043.I06	106	139	contig_6AS_1086	43
6AS.H050.G19	108	161	contig_6AS_1086	43
6AS.H020.E14	109	139	contig_6AS_1086	43
6AS.H023.A07	110	140	contig_6AS_1086	43
6AS.H009.K03	110	140	contig_6AS_1086	43
6AS.H002.K16	112	142	contig_6AS_1086	43
6AS.H025.H07	122	152	contig_6AS_1086	43	yes
6AS.H030.A09	128	161	contig_6AS_1086	43
6AS.H037.A04	129	162	contig_6AS_1086	43
6AS.H018.P04	130	163	contig_6AS_1086	43
6AS.H004.E03	134	167	contig_6AS_1086	43
6AS.H041.I14	136	169	contig_6AS_1086	43
6AS.H039.K08	147	180	contig_6AS_1086	43	yes
6AS.H054.O09	151	204	contig_6AS_1086	43
6AS.H018.B11	152	209	contig_6AS_1086	43
6AS.H010.N04	170	223	contig_6AS_1086	43	yes
6AS.H005.M12	193	250	contig_6AS_1086	43
6AS.H001.L19	208	265	contig_6AS_1086	43
6AS.H016.A16	210	267	contig_6AS_1086	43	yes
6AS.H037.F11	214	249	contig_6AS_1086	43
6AS.H052.C13	224	259	contig_6AS_1086	43
6AS.H043.C08	228	263	contig_6AS_1086	43
6AS.H012.J22	237	272	contig_6AS_1086	43	yes
6AS.H014.I20	246	281	contig_6AS_1086	43	yes
6AS.H046.D12	1	38	contig_6AS_1087	73	yes
6AS.H042.L11	1	6	contig_6AS_1087	73	yes
6AS.H032.L23	2	34	contig_6AS_1087	73
6AS.H028.F03	17	49	contig_6AS_1087	73
6AS.H047.G17	23	55	contig_6AS_1087	73
6AS.H051.M05	24	72	contig_6AS_1087	73
6AS.H048.N09	25	73	contig_6AS_1087	73
6AS.H019.H15	26	58	contig_6AS_1087	73
6AS.H006.M20	28	76	contig_6AS_1087	73	yes
6AS.H008.M12	32	64	contig_6AS_1087	73
6AS.H002.P03	43	75	contig_6AS_1087	73
6AS.H053.G01	45	77	contig_6AS_1087	73
6AS.H036.A08	45	77	contig_6AS_1087	73
6AS.H003.D11	46	78	contig_6AS_1087	73
6AS.H039.N13	47	79	contig_6AS_1087	73
6AS.H023.K23	50	94	contig_6AS_1087	73
6AS.H043.J23	52	114	contig_6AS_1087	73
6AS.H040.F01	52	84	contig_6AS_1087	73
6AS.H048.I16	55	87	contig_6AS_1087	73
6AS.H038.L03	63	107	contig_6AS_1087	73
6AS.H056.A21	63	92	contig_6AS_1087	73
6AS.H049.E11	65	109	contig_6AS_1087	73
6AS.H032.A21	66	128	contig_6AS_1087	73
6AS.H017.N20	67	99	contig_6AS_1087	73	yes
6AS.H027.I08	70	102	contig_6AS_1087	73
6AS.H021.L19	72	116	contig_6AS_1087	73
6AS.H019.J11	81	110	contig_6AS_1087	73
6AS.H011.J01	88	117	contig_6AS_1087	73	yes
6AS.H048.K12	101	165	contig_6AS_1087	73
6AS.H046.M02	106	170	contig_6AS_1087	73
6AS.H033.H08	107	151	contig_6AS_1087	73	yes
6AS.H055.I02	117	179	contig_6AS_1087	73
6AS.H053.D04	121	183	contig_6AS_1087	73
6AS.H003.M06	125	187	contig_6AS_1087	73
6AS.H047.D21	135	197	contig_6AS_1087	73	yes
6AS.H043.H12	161	225	contig_6AS_1087	73
6AS.H053.L23	162	217	contig_6AS_1087	73
6AS.H034.D23	166	221	contig_6AS_1087	73
6AS.H003.A21	168	223	contig_6AS_1087	73
6AS.H009.G03	171	235	contig_6AS_1087	73
6AS.H020.A09	174	238	contig_6AS_1087	73	yes
6AS.H042.F01	193	257	contig_6AS_1087	73
6AS.H037.O19	196	251	contig_6AS_1087	73
6AS.H050.D05	211	266	contig_6AS_1087	73
6AS.H006.E07	214	269	contig_6AS_1087	73
6AS.H027.E21	220	275	contig_6AS_1087	73
6AS.H042.N07	233	288	contig_6AS_1087	73
6AS.H051.D02	235	290	contig_6AS_1087	73	yes
6AS.H038.G18	269	330	contig_6AS_1087	73	yes
6AS.H002.K09	270	307	contig_6AS_1087	73
6AS.H001.M06	271	308	contig_6AS_1087	73
6AS.H009.A06	273	310	contig_6AS_1087	73
6AS.H033.I13	275	312	contig_6AS_1087	73
6AS.H035.E17	276	313	contig_6AS_1087	73
6AS.H018.P19	277	314	contig_6AS_1087	73
6AS.H038.D02	319	372	contig_6AS_1087	73
6AS.H035.O04	326	363	contig_6AS_1087	73	yes
6AS.H002.G24	326	340	contig_6AS_1087	73
6AS.H042.B22	329	343	contig_6AS_1087	73
6AS.H048.J18	331	345	contig_6AS_1087	73
6AS.H047.A15	338	352	contig_6AS_1087	73
6AS.H009.O07	339	353	contig_6AS_1087	73
6AS.H012.C16	344	358	contig_6AS_1087	73
6AS.H059.P03	347	361	contig_6AS_1087	73
6AS.H034.G14	361	375	contig_6AS_1087	73	yes
6AS.H008.A03	370	423	contig_6AS_1087	73	yes
6AS.H028.D18	373	386	contig_6AS_1087	73
6AS.H016.M24	387	400	contig_6AS_1087	73
6AS.H030.L09	392	405	contig_6AS_1087	73
6AS.H018.L16	405	418	contig_6AS_1087	73
6AS.H029.I17	407	420	contig_6AS_1087	73
6AS.H020.D17	411	424	contig_6AS_1087	73	yes
6AS.H029.H23	417	430	contig_6AS_1087	73	yes
6AS.H041.E08	1	8	contig_6AS_1088	2	yes
6AS.H004.M08	7	16	contig_6AS_1088	2	yes
6AS.H055.E17	1	11	contig_6AS_1089	2	yes
6AS.H022.J07	10	24	contig_6AS_1089	2	yes
6AS.H008.M06	1	39	contig_6AS_109	2	yes
6AS.H035.O16	1	34	contig_6AS_109	2	yes
6AS.H003.E08	1	11	contig_6AS_1090	5	yes
6AS.H034.A18	1	43	contig_6AS_1090	5	yes
6AS.H046.K19	7	63	contig_6AS_1090	5
6AS.H002.A17	27	83	contig_6AS_1090	5	yes
6AS.H022.G01	47	89	contig_6AS_1090	5	yes
6AS.H020.K19	1	26	contig_6AS_1091	63	yes
6AS.H057.N21	12	37	contig_6AS_1091	63
6AS.H047.B16	15	40	contig_6AS_1091	63
6AS.H039.H12	18	43	contig_6AS_1091	63
6AS.H045.I17	20	45	contig_6AS_1091	63
6AS.H014.H21	20	54	contig_6AS_1091	63	yes
6AS.H029.J16	35	60	contig_6AS_1091	63	yes
6AS.H051.P12	48	89	contig_6AS_1091	63
6AS.H027.H15	58	97	contig_6AS_1091	63	yes
6AS.H059.K05	77	118	contig_6AS_1091	63
6AS.H019.P07	85	126	contig_6AS_1091	63	yes
6AS.H049.P23	93	144	contig_6AS_1091	63
6AS.H029.F02	94	145	contig_6AS_1091	63
6AS.H021.E09	100	151	contig_6AS_1091	63
6AS.H033.N04	108	159	contig_6AS_1091	63	yes
6AS.H054.K08	126	159	contig_6AS_1091	63
6AS.H056.N24	128	161	contig_6AS_1091	63
6AS.H019.N24	140	168	contig_6AS_1091	63
6AS.H045.A23	145	178	contig_6AS_1091	63	yes
6AS.H011.K21	150	183	contig_6AS_1091	63
6AS.H051.K06	162	197	contig_6AS_1091	63
6AS.H021.F11	166	201	contig_6AS_1091	63
6AS.H005.K01	168	203	contig_6AS_1091	63
6AS.H011.E23	170	198	contig_6AS_1091	63
6AS.H004.F13	176	204	contig_6AS_1091	63	yes
6AS.H018.E13	181	216	contig_6AS_1091	63
6AS.H025.F09	181	216	contig_6AS_1091	63
6AS.H014.C24	182	217	contig_6AS_1091	63
6AS.H019.M07	184	219	contig_6AS_1091	63
6AS.H003.J19	185	222	contig_6AS_1091	63
6AS.H042.I17	191	249	contig_6AS_1091	63
6AS.H047.P12	193	228	contig_6AS_1091	63
6AS.H020.K23	196	254	contig_6AS_1091	63
6AS.H049.H05	202	237	contig_6AS_1091	63	yes
6AS.H047.J01	207	244	contig_6AS_1091	63
6AS.H028.F22	210	247	contig_6AS_1091	63
6AS.H022.P03	212	249	contig_6AS_1091	63
6AS.H056.J18	214	251	contig_6AS_1091	63
6AS.H017.K13	214	251	contig_6AS_1091	63
6AS.H004.O07	228	265	contig_6AS_1091	63	yes
6AS.H013.P15	242	300	contig_6AS_1091	63
6AS.H003.A06	244	302	contig_6AS_1091	63
6AS.H051.M01	251	301	contig_6AS_1091	63
6AS.H038.C08	255	313	contig_6AS_1091	63	yes
6AS.H045.C10	266	316	contig_6AS_1091	63
6AS.H059.O20	270	320	contig_6AS_1091	63
6AS.H046.C09	272	322	contig_6AS_1091	63
6AS.H007.O17	276	326	contig_6AS_1091	63
6AS.H031.G16	288	327	contig_6AS_1091	63
6AS.H028.B21	290	340	contig_6AS_1091	63	yes
6AS.H024.M02	311	339	contig_6AS_1091	63
6AS.H051.O11	331	359	contig_6AS_1091	63
6AS.H002.P14	331	370	contig_6AS_1091	63	yes
6AS.H024.M22	332	371	contig_6AS_1091	63
6AS.H046.K18	332	360	contig_6AS_1091	63
6AS.H002.D12	337	376	contig_6AS_1091	63
6AS.H014.J03	345	384	contig_6AS_1091	63
6AS.H031.P13	348	376	contig_6AS_1091	63
6AS.H030.M11	348	376	contig_6AS_1091	63
6AS.H052.N20	351	390	contig_6AS_1091	63
6AS.H049.I02	354	393	contig_6AS_1091	63
6AS.H010.N05	354	393	contig_6AS_1091	63
6AS.H004.L24	368	396	contig_6AS_1091	63	yes
6AS.H032.B24	1	9	contig_6AS_1092	3	yes
6AS.H015.N20	8	21	contig_6AS_1092	3	yes
6AS.H047.H12	16	24	contig_6AS_1092	3	yes
6AS.H046.M08	1	34	contig_6AS_1093	2	yes
6AS.H020.P19	1	41	contig_6AS_1093	2	yes
6AS.H030.E07	1	28	contig_6AS_1094	2	yes
6AS.H026.E16	14	30	contig_6AS_1094	2	yes
6AS.H044.D13	1	13	contig_6AS_1095	2	yes
6AS.H027.D15	12	21	contig_6AS_1095	2	yes
6AS.H054.E01	1	16	contig_6AS_1096	2	yes
6AS.H027.J16	15	23	contig_6AS_1096	2	yes
6AS.H055.D09	1	34	contig_6AS_1097	60	yes
6AS.H041.I19	3	36	contig_6AS_1097	60
6AS.H015.B06	6	39	contig_6AS_1097	60
6AS.H017.M09	6	39	contig_6AS_1097	60
6AS.H034.I03	9	42	contig_6AS_1097	60
6AS.H005.L01	12	50	contig_6AS_1097	60	yes
6AS.H010.C18	33	66	contig_6AS_1097	60	yes
6AS.H004.E21	54	96	contig_6AS_1097	60	yes
6AS.H023.E12	57	99	contig_6AS_1097	60
6AS.H057.N16	59	82	contig_6AS_1097	60
6AS.H027.I20	59	82	contig_6AS_1097	60
6AS.H044.K22	64	87	contig_6AS_1097	60
6AS.H050.I20	68	91	contig_6AS_1097	60
6AS.H020.C11	75	111	contig_6AS_1097	60
6AS.H030.H21	78	114	contig_6AS_1097	60
6AS.H023.A17	86	109	contig_6AS_1097	60
6AS.H019.I08	89	112	contig_6AS_1097	60
6AS.H005.M22	92	115	contig_6AS_1097	60	yes
6AS.H018.H22	93	129	contig_6AS_1097	60
6AS.H014.J18	95	131	contig_6AS_1097	60
6AS.H019.B14	98	134	contig_6AS_1097	60
6AS.H011.J19	99	135	contig_6AS_1097	60
6AS.H044.J04	99	135	contig_6AS_1097	60
6AS.H028.F07	107	143	contig_6AS_1097	60
6AS.H010.E08	107	143	contig_6AS_1097	60	yes
6AS.H017.C07	139	167	contig_6AS_1097	60
6AS.H002.C11	140	176	contig_6AS_1097	60	yes
6AS.H021.E07	141	180	contig_6AS_1097	60
6AS.H026.F18	149	188	contig_6AS_1097	60
6AS.H004.N14	150	178	contig_6AS_1097	60
6AS.H008.C24	151	190	contig_6AS_1097	60
6AS.H057.F22	151	179	contig_6AS_1097	60
6AS.H058.J21	151	190	contig_6AS_1097	60
6AS.H031.H14	161	189	contig_6AS_1097	60
6AS.H055.D18	168	196	contig_6AS_1097	60	yes
6AS.H019.G16	194	233	contig_6AS_1097	60	yes
6AS.H006.E02	205	234	contig_6AS_1097	60
6AS.H040.D21	206	235	contig_6AS_1097	60
6AS.H036.C18	207	236	contig_6AS_1097	60
6AS.H016.H02	208	237	contig_6AS_1097	60
6AS.H012.N01	209	238	contig_6AS_1097	60
6AS.H052.J06	212	241	contig_6AS_1097	60
6AS.H022.I01	212	241	contig_6AS_1097	60
6AS.H044.C17	213	242	contig_6AS_1097	60
6AS.H048.H23	215	244	contig_6AS_1097	60
6AS.H009.I06	215	244	contig_6AS_1097	60
6AS.H058.H08	217	238	contig_6AS_1097	60
6AS.H054.B15	220	249	contig_6AS_1097	60
6AS.H016.C20	224	253	contig_6AS_1097	60	yes
6AS.H039.E22	233	254	contig_6AS_1097	60
6AS.H051.B08	236	253	contig_6AS_1097	60
6AS.H030.C13	242	263	contig_6AS_1097	60	yes
6AS.H056.F11	247	268	contig_6AS_1097	60
6AS.H045.I22	247	268	contig_6AS_1097	60
6AS.H053.K12	248	269	contig_6AS_1097	60
6AS.H054.P02	250	271	contig_6AS_1097	60
6AS.H024.D14	250	271	contig_6AS_1097	60
6AS.H037.M14	251	272	contig_6AS_1097	60
6AS.H021.C12	257	274	contig_6AS_1097	60	yes
6AS.H051.F23	264	285	contig_6AS_1097	60	yes
6AS.H019.I01	1	22	contig_6AS_1098	18	yes
6AS.H007.E03	10	68	contig_6AS_1098	18	yes
6AS.H040.J10	34	61	contig_6AS_1098	18
6AS.H023.O12	35	62	contig_6AS_1098	18
6AS.H028.O12	37	64	contig_6AS_1098	18
6AS.H018.K04	40	67	contig_6AS_1098	18
6AS.H058.M19	41	105	contig_6AS_1098	18
6AS.H033.E08	42	79	contig_6AS_1098	18
6AS.H012.D12	54	81	contig_6AS_1098	18	yes
6AS.H058.J12	56	83	contig_6AS_1098	18
6AS.H039.A10	57	84	contig_6AS_1098	18
6AS.H014.B15	70	107	contig_6AS_1098	18	yes
6AS.H051.E03	83	133	contig_6AS_1098	18
6AS.H026.I02	87	137	contig_6AS_1098	18
6AS.H048.B08	89	139	contig_6AS_1098	18
6AS.H002.L07	101	151	contig_6AS_1098	18	yes
6AS.H053.F06	117	181	contig_6AS_1098	18	yes
6AS.H055.P13	149	199	contig_6AS_1098	18	yes
6AS.H042.H02	1	12	contig_6AS_1099	5	yes
6AS.H055.C15	11	17	contig_6AS_1099	5	yes
6AS.H048.N13	16	23	contig_6AS_1099	5	yes
6AS.H015.I14	22	28	contig_6AS_1099	5	yes
6AS.H017.L22	22	28	contig_6AS_1099	5
6AS.H001.G20	1	29	contig_6AS_11	2	yes
6AS.H025.M08	1	27	contig_6AS_11	2	yes
6AS.H039.K09	1	36	contig_6AS_110	2	yes
6AS.H008.P12	1	33	contig_6AS_110	2	yes
6AS.H037.J14	1	56	contig_6AS_1100	18	yes
6AS.H045.E11	27	49	contig_6AS_1100	18	yes
6AS.H051.M15	29	56	contig_6AS_1100	18
6AS.H019.C11	39	66	contig_6AS_1100	18	yes
6AS.H043.C10	44	99	contig_6AS_1100	18
6AS.H018.H21	60	115	contig_6AS_1100	18	yes
6AS.H054.K03	63	93	contig_6AS_1100	18
6AS.H022.P13	65	95	contig_6AS_1100	18
6AS.H046.A09	69	99	contig_6AS_1100	18
6AS.H053.P07	83	113	contig_6AS_1100	18
6AS.H055.G22	83	125	contig_6AS_1100	18
6AS.H057.C18	86	128	contig_6AS_1100	18
6AS.H029.B03	106	136	contig_6AS_1100	18
6AS.H031.L15	108	138	contig_6AS_1100	18	yes
6AS.H015.I18	124	166	contig_6AS_1100	18	yes
6AS.H037.A08	131	161	contig_6AS_1100	18
6AS.H054.C21	133	163	contig_6AS_1100	18
6AS.H029.G17	142	172	contig_6AS_1100	18	yes
6AS.H023.P14	1	13	contig_6AS_1101	2	yes
6AS.H022.D15	9	21	contig_6AS_1101	2	yes
6AS.H019.F09	1	26	contig_6AS_1102	4	yes
6AS.H001.N21	24	52	contig_6AS_1102	4	yes
6AS.H028.K08	32	65	contig_6AS_1102	4
6AS.H055.L21	34	67	contig_6AS_1102	4	yes
6AS.H056.H01	1	39	contig_6AS_1103	27	yes
6AS.H027.D14	11	58	contig_6AS_1103	27
6AS.H045.H21	17	47	contig_6AS_1103	27	yes
6AS.H022.H04	34	72	contig_6AS_1103	27	yes
6AS.H044.K23	45	77	contig_6AS_1103	27
6AS.H015.G09	46	78	contig_6AS_1103	27
6AS.H012.F06	51	98	contig_6AS_1103	27	yes
6AS.H043.N23	67	99	contig_6AS_1103	27
6AS.H029.I24	77	109	contig_6AS_1103	27
6AS.H002.N03	95	127	contig_6AS_1103	27	yes
6AS.H014.G07	97	138	contig_6AS_1103	27
6AS.H037.D21	98	139	contig_6AS_1103	27
6AS.H035.H01	100	141	contig_6AS_1103	27
6AS.H049.K08	108	149	contig_6AS_1103	27
6AS.H048.N07	109	150	contig_6AS_1103	27
6AS.H034.O01	111	152	contig_6AS_1103	27
6AS.H006.D19	113	154	contig_6AS_1103	27	yes
6AS.H018.I21	113	147	contig_6AS_1103	27
6AS.H007.E04	129	157	contig_6AS_1103	27
6AS.H029.G05	129	163	contig_6AS_1103	27
6AS.H049.J17	130	158	contig_6AS_1103	27
6AS.H055.M05	132	166	contig_6AS_1103	27
6AS.H033.I21	135	163	contig_6AS_1103	27
6AS.H003.K06	138	172	contig_6AS_1103	27	yes
6AS.H037.N16	149	183	contig_6AS_1103	27
6AS.H058.D01	167	195	contig_6AS_1103	27	yes
6AS.H042.A17	181	215	contig_6AS_1103	27	yes
6AS.H053.M02	1	41	contig_6AS_1104	12	yes
6AS.H050.D03	3	43	contig_6AS_1104	12
6AS.H019.J18	24	57	contig_6AS_1104	12	yes
6AS.H029.H16	34	65	contig_6AS_1104	12
6AS.H042.G05	34	65	contig_6AS_1104	12
6AS.H008.P03	38	78	contig_6AS_1104	12	yes
6AS.H012.P24	47	78	contig_6AS_1104	12
6AS.H048.H12	50	81	contig_6AS_1104	12
6AS.H045.K06	50	81	contig_6AS_1104	12
6AS.H023.K03	51	91	contig_6AS_1104	12
6AS.H028.C13	54	94	contig_6AS_1104	12
6AS.H021.I09	65	96	contig_6AS_1104	12	yes
6AS.H047.H03	1	34	contig_6AS_1105	40	yes
6AS.H053.K04	3	36	contig_6AS_1105	40
6AS.H055.F08	10	54	contig_6AS_1105	40
6AS.H059.O01	13	57	contig_6AS_1105	40
6AS.H016.A20	14	58	contig_6AS_1105	40
6AS.H012.G14	16	60	contig_6AS_1105	40
6AS.H023.C05	19	63	contig_6AS_1105	40
6AS.H039.L04	23	49	contig_6AS_1105	40	yes
6AS.H028.D24	28	61	contig_6AS_1105	40
6AS.H041.M16	29	62	contig_6AS_1105	40
6AS.H040.G17	30	74	contig_6AS_1105	40
6AS.H037.H24	32	65	contig_6AS_1105	40
6AS.H006.M09	46	79	contig_6AS_1105	40	yes
6AS.H032.G21	52	96	contig_6AS_1105	40
6AS.H049.A06	56	87	contig_6AS_1105	40
6AS.H015.B23	65	109	contig_6AS_1105	40	yes
6AS.H058.H07	65	96	contig_6AS_1105	40
6AS.H026.G13	69	100	contig_6AS_1105	40
6AS.H055.M20	70	101	contig_6AS_1105	40
6AS.H014.J15	71	102	contig_6AS_1105	40
6AS.H004.I10	73	104	contig_6AS_1105	40
6AS.H018.M06	74	118	contig_6AS_1105	40
6AS.H016.E10	81	112	contig_6AS_1105	40
6AS.H036.F14	83	114	contig_6AS_1105	40
6AS.H012.L20	84	115	contig_6AS_1105	40
6AS.H044.E17	87	118	contig_6AS_1105	40
6AS.H028.A19	105	136	contig_6AS_1105	40	yes
6AS.H050.J11	107	154	contig_6AS_1105	40
6AS.H042.B19	108	155	contig_6AS_1105	40
6AS.H056.D12	110	153	contig_6AS_1105	40
6AS.H013.P06	114	161	contig_6AS_1105	40
6AS.H032.F15	114	157	contig_6AS_1105	40
6AS.H003.N03	132	175	contig_6AS_1105	40	yes
6AS.H034.P14	133	180	contig_6AS_1105	40
6AS.H040.B13	138	185	contig_6AS_1105	40
6AS.H022.P18	150	197	contig_6AS_1105	40
6AS.H056.L11	151	198	contig_6AS_1105	40
6AS.H007.C03	151	198	contig_6AS_1105	40
6AS.H005.G10	153	200	contig_6AS_1105	40	yes
6AS.H008.D10	167	210	contig_6AS_1105	40	yes
6AS.H044.L20	1	53	contig_6AS_1106	36	yes
6AS.H011.F20	27	61	contig_6AS_1106	36	yes
6AS.H026.H21	33	85	contig_6AS_1106	36
6AS.H015.P07	37	89	contig_6AS_1106	36
6AS.H012.E16	39	91	contig_6AS_1106	36
6AS.H003.I14	57	109	contig_6AS_1106	36	yes
6AS.H045.P19	65	107	contig_6AS_1106	36
6AS.H051.C06	69	111	contig_6AS_1106	36
6AS.H010.K16	71	113	contig_6AS_1106	36
6AS.H013.N15	71	113	contig_6AS_1106	36
6AS.H059.P18	72	114	contig_6AS_1106	36
6AS.H041.N14	72	114	contig_6AS_1106	36
6AS.H025.I06	75	109	contig_6AS_1106	36
6AS.H005.L05	76	118	contig_6AS_1106	36
6AS.H028.E20	77	119	contig_6AS_1106	36
6AS.H056.K18	82	124	contig_6AS_1106	36
6AS.H044.J12	90	132	contig_6AS_1106	36
6AS.H021.C02	103	145	contig_6AS_1106	36	yes
6AS.H040.E24	103	137	contig_6AS_1106	36
6AS.H049.N19	104	146	contig_6AS_1106	36
6AS.H047.J10	112	146	contig_6AS_1106	36
6AS.H045.L01	112	146	contig_6AS_1106	36
6AS.H027.K05	113	147	contig_6AS_1106	36
6AS.H052.M13	120	154	contig_6AS_1106	36
6AS.H049.M16	127	161	contig_6AS_1106	36
6AS.H044.A19	131	165	contig_6AS_1106	36
6AS.H013.P09	135	169	contig_6AS_1106	36	yes
6AS.H007.F09	138	172	contig_6AS_1106	36
6AS.H025.N20	138	178	contig_6AS_1106	36
6AS.H024.B06	150	184	contig_6AS_1106	36
6AS.H001.E11	152	192	contig_6AS_1106	36	yes
6AS.H028.C09	162	196	contig_6AS_1106	36
6AS.H040.P20	163	197	contig_6AS_1106	36
6AS.H003.D04	165	199	contig_6AS_1106	36
6AS.H049.K19	166	200	contig_6AS_1106	36
6AS.H016.L22	167	201	contig_6AS_1106	36	yes
6AS.H046.N13	1	38	contig_6AS_1107	24	yes
6AS.H003.I20	13	58	contig_6AS_1107	24	yes
6AS.H006.F21	15	52	contig_6AS_1107	24
6AS.H035.N09	22	59	contig_6AS_1107	24
6AS.H038.D23	34	74	contig_6AS_1107	24
6AS.H024.D18	40	80	contig_6AS_1107	24
6AS.H030.K21	51	88	contig_6AS_1107	24	yes
6AS.H045.I13	67	107	contig_6AS_1107	24
6AS.H058.B03	69	104	contig_6AS_1107	24
6AS.H056.B19	77	112	contig_6AS_1107	24
6AS.H013.C13	85	125	contig_6AS_1107	24	yes
6AS.H038.H18	90	125	contig_6AS_1107	24
6AS.H028.M03	95	130	contig_6AS_1107	24
6AS.H045.I10	99	131	contig_6AS_1107	24
6AS.H012.G13	109	144	contig_6AS_1107	24
6AS.H003.D24	118	153	contig_6AS_1107	24	yes
6AS.H017.P24	120	152	contig_6AS_1107	24
6AS.H034.J17	125	157	contig_6AS_1107	24
6AS.H027.E22	132	164	contig_6AS_1107	24
6AS.H013.O19	144	176	contig_6AS_1107	24	yes
6AS.H050.B12	163	175	contig_6AS_1107	24
6AS.H012.A14	170	182	contig_6AS_1107	24
6AS.H007.H17	171	183	contig_6AS_1107	24	yes
6AS.H016.P15	180	212	contig_6AS_1107	24	yes
6AS.H035.D13	1	17	contig_6AS_1108	13	yes
6AS.H014.J08	8	69	contig_6AS_1108	13	yes
6AS.H018.J19	27	79	contig_6AS_1108	13	yes
6AS.H049.C23	35	87	contig_6AS_1108	13
6AS.H041.K04	36	88	contig_6AS_1108	13
6AS.H037.J13	37	89	contig_6AS_1108	13
6AS.H047.L02	60	112	contig_6AS_1108	13
6AS.H021.B23	71	121	contig_6AS_1108	13	yes
6AS.H030.D08	74	128	contig_6AS_1108	13
6AS.H046.J12	88	142	contig_6AS_1108	13
6AS.H005.C16	89	143	contig_6AS_1108	13	yes
6AS.H014.L22	96	150	contig_6AS_1108	13	yes
6AS.H040.J14	100	150	contig_6AS_1108	13
6AS.H012.A16	1	26	contig_6AS_1109	36	yes
6AS.H011.C07	18	58	contig_6AS_1109	36	yes
6AS.H031.K12	25	61	contig_6AS_1109	36
6AS.H013.B17	26	78	contig_6AS_1109	36
6AS.H002.P01	30	82	contig_6AS_1109	36	yes
6AS.H026.E17	33	69	contig_6AS_1109	36
6AS.H010.I21	34	70	contig_6AS_1109	36
6AS.H053.C23	40	76	contig_6AS_1109	36
6AS.H027.A22	42	78	contig_6AS_1109	36
6AS.H032.L15	43	79	contig_6AS_1109	36
6AS.H055.A05	45	81	contig_6AS_1109	36
6AS.H046.A10	47	83	contig_6AS_1109	36
6AS.H059.L13	53	89	contig_6AS_1109	36
6AS.H040.I03	66	102	contig_6AS_1109	36
6AS.H018.N21	70	106	contig_6AS_1109	36
6AS.H017.K02	77	113	contig_6AS_1109	36	yes
6AS.H051.H02	84	122	contig_6AS_1109	36
6AS.H001.A07	88	126	contig_6AS_1109	36
6AS.H056.F06	90	138	contig_6AS_1109	36
6AS.H045.M11	93	141	contig_6AS_1109	36
6AS.H039.L15	95	133	contig_6AS_1109	36
6AS.H019.H14	97	135	contig_6AS_1109	36
6AS.H009.M03	99	147	contig_6AS_1109	36	yes
6AS.H015.F13	107	155	contig_6AS_1109	36
6AS.H041.K08	109	157	contig_6AS_1109	36
6AS.H032.J08	114	152	contig_6AS_1109	36
6AS.H027.H23	120	158	contig_6AS_1109	36
6AS.H013.E20	120	158	contig_6AS_1109	36
6AS.H045.A08	125	163	contig_6AS_1109	36
6AS.H041.M06	137	175	contig_6AS_1109	36
6AS.H018.I12	139	177	contig_6AS_1109	36
6AS.H007.M05	140	178	contig_6AS_1109	36	yes
6AS.H014.P16	145	169	contig_6AS_1109	36
6AS.H011.G05	155	179	contig_6AS_1109	36
6AS.H051.I21	162	186	contig_6AS_1109	36
6AS.H023.G02	162	186	contig_6AS_1109	36	yes
6AS.H018.B15	1	34	contig_6AS_111	2	yes
6AS.H009.A21	1	34	contig_6AS_111	2	yes
6AS.H046.P14	1	9	contig_6AS_1110	2	yes
6AS.H015.D22	7	26	contig_6AS_1110	2	yes
6AS.H020.D06	1	41	contig_6AS_1111	174	yes
6AS.H010.I07	21	43	contig_6AS_1111	174	yes
6AS.H016.P07	23	55	contig_6AS_1111	174
6AS.H040.G18	26	58	contig_6AS_1111	174
6AS.H027.D16	26	58	contig_6AS_1111	174
6AS.H011.N11	34	66	contig_6AS_1111	174	yes
6AS.H025.M15	59	99	contig_6AS_1111	174	yes
6AS.H036.I14	68	87	contig_6AS_1111	174
6AS.H030.F19	70	89	contig_6AS_1111	174
6AS.H052.B10	71	90	contig_6AS_1111	174
6AS.H055.P07	73	92	contig_6AS_1111	174
6AS.H042.K22	75	94	contig_6AS_1111	174
6AS.H023.J20	78	97	contig_6AS_1111	174
6AS.H056.P13	85	134	contig_6AS_1111	174
6AS.H003.I08	90	109	contig_6AS_1111	174	yes
6AS.H051.M18	90	139	contig_6AS_1111	174
6AS.H021.H24	92	145	contig_6AS_1111	174
6AS.H050.G24	99	147	contig_6AS_1111	174
6AS.H049.I17	105	158	contig_6AS_1111	174	yes
6AS.H003.H07	117	165	contig_6AS_1111	174
6AS.H044.H16	127	175	contig_6AS_1111	174
6AS.H053.E15	128	176	contig_6AS_1111	174
6AS.H015.L05	138	187	contig_6AS_1111	174	yes
6AS.H007.D06	140	189	contig_6AS_1111	174
6AS.H027.H21	146	194	contig_6AS_1111	174
6AS.H019.B06	149	197	contig_6AS_1111	174
6AS.H057.F21	163	211	contig_6AS_1111	174
6AS.H039.G12	173	221	contig_6AS_1111	174
6AS.H044.M14	177	207	contig_6AS_1111	174
6AS.H013.K02	180	210	contig_6AS_1111	174
6AS.H012.C14	180	228	contig_6AS_1111	174	yes
6AS.H018.L18	197	227	contig_6AS_1111	174
6AS.H015.J15	198	228	contig_6AS_1111	174
6AS.H045.A05	199	246	contig_6AS_1111	174
6AS.H041.I15	203	233	contig_6AS_1111	174
6AS.H036.L04	211	264	contig_6AS_1111	174
6AS.H039.A12	217	247	contig_6AS_1111	174
6AS.H022.M02	220	250	contig_6AS_1111	174	yes
6AS.H050.N10	221	251	contig_6AS_1111	174
6AS.H026.C17	228	275	contig_6AS_1111	174
6AS.H037.O24	233	280	contig_6AS_1111	174	yes
6AS.H026.O08	254	291	contig_6AS_1111	174
6AS.H024.H15	259	312	contig_6AS_1111	174
6AS.H045.M04	271	308	contig_6AS_1111	174
6AS.H023.H14	277	330	contig_6AS_1111	174	yes
6AS.H009.P23	280	317	contig_6AS_1111	174
6AS.H033.H20	290	327	contig_6AS_1111	174
6AS.H015.I06	293	330	contig_6AS_1111	174
6AS.H037.C19	294	331	contig_6AS_1111	174
6AS.H018.J21	324	361	contig_6AS_1111	174	yes
6AS.H006.A17	335	374	contig_6AS_1111	174
6AS.H016.J21	340	374	contig_6AS_1111	174
6AS.H010.E01	347	381	contig_6AS_1111	174
6AS.H042.E18	349	383	contig_6AS_1111	174
6AS.H013.O08	356	390	contig_6AS_1111	174
6AS.H037.F24	357	396	contig_6AS_1111	174	yes
6AS.H048.N24	360	410	contig_6AS_1111	174
6AS.H041.K14	362	412	contig_6AS_1111	174
6AS.H015.O06	372	422	contig_6AS_1111	174
6AS.H040.P24	376	410	contig_6AS_1111	174
6AS.H022.G10	393	427	contig_6AS_1111	174	yes
6AS.H044.P09	404	454	contig_6AS_1111	174
6AS.H042.M08	404	454	contig_6AS_1111	174
6AS.H001.A22	406	456	contig_6AS_1111	174
6AS.H026.M09	414	456	contig_6AS_1111	174
6AS.H032.P07	415	457	contig_6AS_1111	174
6AS.H052.J05	421	463	contig_6AS_1111	174
6AS.H043.H09	422	472	contig_6AS_1111	174
6AS.H029.G22	424	474	contig_6AS_1111	174	yes
6AS.H006.P05	431	473	contig_6AS_1111	174
6AS.H040.C16	432	474	contig_6AS_1111	174
6AS.H033.H12	433	475	contig_6AS_1111	174
6AS.H015.A13	446	488	contig_6AS_1111	174
6AS.H001.P10	446	488	contig_6AS_1111	174
6AS.H059.G03	450	491	contig_6AS_1111	174
6AS.H045.L06	469	511	contig_6AS_1111	174	yes
6AS.H029.G23	477	521	contig_6AS_1111	174
6AS.H012.G15	477	521	contig_6AS_1111	174
6AS.H058.E14	478	522	contig_6AS_1111	174
6AS.H056.B21	481	522	contig_6AS_1111	174
6AS.H039.I06	484	525	contig_6AS_1111	174
6AS.H033.G08	488	529	contig_6AS_1111	174
6AS.H037.I01	497	538	contig_6AS_1111	174	yes
6AS.H016.P14	511	548	contig_6AS_1111	174
6AS.H040.D19	513	550	contig_6AS_1111	174
6AS.H012.N04	513	550	contig_6AS_1111	174
6AS.H024.D08	521	558	contig_6AS_1111	174
6AS.H029.B08	528	572	contig_6AS_1111	174	yes
6AS.H048.A21	546	583	contig_6AS_1111	174
6AS.H014.P05	549	592	contig_6AS_1111	174
6AS.H007.B17	562	606	contig_6AS_1111	174
6AS.H022.O01	565	602	contig_6AS_1111	174	yes
6AS.H056.H06	565	602	contig_6AS_1111	174
6AS.H049.D17	572	616	contig_6AS_1111	174
6AS.H038.E18	574	617	contig_6AS_1111	174
6AS.H048.M04	574	618	contig_6AS_1111	174
6AS.H005.D20	574	617	contig_6AS_1111	174
6AS.H027.O08	576	619	contig_6AS_1111	174
6AS.H045.B06	577	620	contig_6AS_1111	174
6AS.H039.F19	578	621	contig_6AS_1111	174
6AS.H032.C06	580	624	contig_6AS_1111	174
6AS.H059.K09	581	624	contig_6AS_1111	174
6AS.H036.M10	591	640	contig_6AS_1111	174
6AS.H007.E02	596	639	contig_6AS_1111	174
6AS.H003.D17	596	639	contig_6AS_1111	174	yes
6AS.H034.A14	602	646	contig_6AS_1111	174
6AS.H017.E03	603	647	contig_6AS_1111	174
6AS.H008.D13	604	648	contig_6AS_1111	174
6AS.H004.G07	605	649	contig_6AS_1111	174
6AS.H016.N10	605	649	contig_6AS_1111	174
6AS.H039.F05	608	652	contig_6AS_1111	174
6AS.H043.B16	612	656	contig_6AS_1111	174
6AS.H001.A11	613	657	contig_6AS_1111	174
6AS.H005.H20	620	664	contig_6AS_1111	174	yes
6AS.H022.I09	627	676	contig_6AS_1111	174
6AS.H032.I15	638	675	contig_6AS_1111	174
6AS.H048.D17	641	690	contig_6AS_1111	174
6AS.H025.I15	651	700	contig_6AS_1111	174	yes
6AS.H026.E23	653	690	contig_6AS_1111	174
6AS.H055.J17	668	705	contig_6AS_1111	174
6AS.H001.D16	682	719	contig_6AS_1111	174
6AS.H002.G19	693	730	contig_6AS_1111	174	yes
6AS.H033.A09	694	741	contig_6AS_1111	174
6AS.H030.M10	696	726	contig_6AS_1111	174
6AS.H041.M23	701	731	contig_6AS_1111	174
6AS.H055.H17	705	735	contig_6AS_1111	174
6AS.H049.F12	710	740	contig_6AS_1111	174
6AS.H008.A17	714	744	contig_6AS_1111	174	yes
6AS.H021.A17	715	762	contig_6AS_1111	174
6AS.H045.B23	719	767	contig_6AS_1111	174
6AS.H012.P16	738	785	contig_6AS_1111	174
6AS.H050.M16	739	786	contig_6AS_1111	174	yes
6AS.H020.P10	760	801	contig_6AS_1111	174
6AS.H043.L12	765	806	contig_6AS_1111	174
6AS.H003.G05	771	819	contig_6AS_1111	174	yes
6AS.H038.H03	775	823	contig_6AS_1111	174
6AS.H047.C02	786	827	contig_6AS_1111	174
6AS.H008.E03	800	841	contig_6AS_1111	174	yes
6AS.H030.O14	804	815	contig_6AS_1111	174
6AS.H054.K23	804	815	contig_6AS_1111	174
6AS.H058.H21	811	856	contig_6AS_1111	174
6AS.H041.M07	812	823	contig_6AS_1111	174
6AS.H053.K08	815	826	contig_6AS_1111	174
6AS.H013.F06	816	827	contig_6AS_1111	174
6AS.H034.G22	817	828	contig_6AS_1111	174
6AS.H025.G23	817	828	contig_6AS_1111	174
6AS.H032.M18	823	834	contig_6AS_1111	174
6AS.H022.G23	829	840	contig_6AS_1111	174
6AS.H010.B03	832	843	contig_6AS_1111	174
6AS.H026.K01	836	847	contig_6AS_1111	174	yes
6AS.H028.D10	836	847	contig_6AS_1111	174
6AS.H006.D22	844	900	contig_6AS_1111	174
6AS.H001.L06	845	901	contig_6AS_1111	174	yes
6AS.H037.E19	848	893	contig_6AS_1111	174
6AS.H055.I13	850	895	contig_6AS_1111	174
6AS.H051.I20	863	908	contig_6AS_1111	174
6AS.H056.F05	866	903	contig_6AS_1111	174
6AS.H036.A20	867	912	contig_6AS_1111	174
6AS.H048.D14	869	914	contig_6AS_1111	174
6AS.H004.H11	875	920	contig_6AS_1111	174	yes
6AS.H008.G20	875	912	contig_6AS_1111	174
6AS.H018.G19	882	927	contig_6AS_1111	174
6AS.H044.N09	888	928	contig_6AS_1111	174
6AS.H043.D12	889	929	contig_6AS_1111	174
6AS.H012.N23	896	933	contig_6AS_1111	174
6AS.H048.B12	897	934	contig_6AS_1111	174
6AS.H006.A07	898	935	contig_6AS_1111	174
6AS.H011.B16	911	948	contig_6AS_1111	174	yes
6AS.H045.N03	920	960	contig_6AS_1111	174
6AS.H022.C12	925	965	contig_6AS_1111	174
6AS.H037.C03	936	973	contig_6AS_1111	174
6AS.H009.I15	939	979	contig_6AS_1111	174	yes
6AS.H046.E10	952	989	contig_6AS_1111	174
6AS.H044.A03	960	997	contig_6AS_1111	174	yes
6AS.H003.M15	1	29	contig_6AS_1112	23	yes
6AS.H058.D19	17	43	contig_6AS_1112	23
6AS.H002.L11	24	43	contig_6AS_1112	23	yes
6AS.H027.K01	24	52	contig_6AS_1112	23	yes
6AS.H055.F21	25	51	contig_6AS_1112	23
6AS.H049.P15	26	54	contig_6AS_1112	23
6AS.H039.B16	27	55	contig_6AS_1112	23
6AS.H012.J20	28	56	contig_6AS_1112	23
6AS.H051.M09	38	82	contig_6AS_1112	23
6AS.H045.J08	39	83	contig_6AS_1112	23
6AS.H013.L12	46	90	contig_6AS_1112	23
6AS.H007.M13	46	72	contig_6AS_1112	23	yes
6AS.H039.N17	46	95	contig_6AS_1112	23
6AS.H036.P13	49	75	contig_6AS_1112	23
6AS.H003.J23	58	107	contig_6AS_1112	23	yes
6AS.H012.O01	69	113	contig_6AS_1112	23
6AS.H056.E21	71	115	contig_6AS_1112	23
6AS.H049.H09	92	107	contig_6AS_1112	23
6AS.H001.A14	95	139	contig_6AS_1112	23	yes
6AS.H028.F02	108	123	contig_6AS_1112	23
6AS.H008.H18	109	124	contig_6AS_1112	23
6AS.H050.H22	113	128	contig_6AS_1112	23
6AS.H049.B20	134	149	contig_6AS_1112	23	yes
6AS.H041.N18	1	6	contig_6AS_1113	2	yes
6AS.H001.E09	4	9	contig_6AS_1113	2	yes
6AS.H046.B09	1	19	contig_6AS_1114	4	yes
6AS.H057.O04	3	21	contig_6AS_1114	4
6AS.H019.N11	5	22	contig_6AS_1114	4	yes
6AS.H040.H24	5	23	contig_6AS_1114	4	yes
6AS.H056.P19	1	27	contig_6AS_1115	2	yes
6AS.H044.J19	24	37	contig_6AS_1115	2	yes
6AS.H045.M19	1	15	contig_6AS_1116	98	yes
6AS.H002.I03	5	65	contig_6AS_1116	98	yes
6AS.H046.D10	13	72	contig_6AS_1116	98
6AS.H023.B03	19	54	contig_6AS_1116	98
6AS.H009.C09	22	81	contig_6AS_1116	98	yes
6AS.H043.P09	29	64	contig_6AS_1116	98
6AS.H036.H21	49	84	contig_6AS_1116	98
6AS.H041.I21	54	112	contig_6AS_1116	98
6AS.H029.M24	58	116	contig_6AS_1116	98
6AS.H031.G10	59	94	contig_6AS_1116	98
6AS.H045.F10	70	105	contig_6AS_1116	98
6AS.H016.D19	72	107	contig_6AS_1116	98	yes
6AS.H042.L17	80	120	contig_6AS_1116	98
6AS.H020.D07	81	121	contig_6AS_1116	98
6AS.H017.O16	94	134	contig_6AS_1116	98	yes
6AS.H028.M23	101	155	contig_6AS_1116	98
6AS.H025.F04	102	160	contig_6AS_1116	98
6AS.H024.F06	104	162	contig_6AS_1116	98
6AS.H031.C02	110	168	contig_6AS_1116	98
6AS.H014.M20	111	169	contig_6AS_1116	98
6AS.H057.G16	116	174	contig_6AS_1116	98
6AS.H035.C04	118	172	contig_6AS_1116	98
6AS.H041.F13	119	177	contig_6AS_1116	98
6AS.H049.F07	120	178	contig_6AS_1116	98
6AS.H032.H11	122	176	contig_6AS_1116	98
6AS.H037.B14	131	189	contig_6AS_1116	98	yes
6AS.H012.N08	149	203	contig_6AS_1116	98
6AS.H022.J09	152	206	contig_6AS_1116	98
6AS.H027.P19	152	206	contig_6AS_1116	98
6AS.H008.C20	153	207	contig_6AS_1116	98
6AS.H036.N20	156	210	contig_6AS_1116	98
6AS.H057.I03	158	212	contig_6AS_1116	98
6AS.H048.D24	160	214	contig_6AS_1116	98
6AS.H041.O18	160	214	contig_6AS_1116	98
6AS.H014.N21	165	219	contig_6AS_1116	98
6AS.H049.B16	175	229	contig_6AS_1116	98
6AS.H046.F03	182	236	contig_6AS_1116	98	yes
6AS.H052.C22	194	245	contig_6AS_1116	98
6AS.H050.P01	233	284	contig_6AS_1116	98	yes
6AS.H012.B10	243	287	contig_6AS_1116	98
6AS.H048.M15	257	290	contig_6AS_1116	98
6AS.H024.N02	264	308	contig_6AS_1116	98	yes
6AS.H008.O12	266	299	contig_6AS_1116	98
6AS.H031.E09	273	306	contig_6AS_1116	98
6AS.H047.L13	288	321	contig_6AS_1116	98
6AS.H019.E06	301	334	contig_6AS_1116	98
6AS.H050.E21	305	338	contig_6AS_1116	98	yes
6AS.H047.L17	311	348	contig_6AS_1116	98
6AS.H016.G19	317	354	contig_6AS_1116	98
6AS.H025.K22	320	357	contig_6AS_1116	98
6AS.H015.B08	321	358	contig_6AS_1116	98
6AS.H021.K20	326	363	contig_6AS_1116	98
6AS.H003.L11	328	365	contig_6AS_1116	98
6AS.H055.L03	328	365	contig_6AS_1116	98
6AS.H028.N21	328	367	contig_6AS_1116	98
6AS.H037.F20	330	367	contig_6AS_1116	98
6AS.H019.L11	331	370	contig_6AS_1116	98
6AS.H049.H12	334	373	contig_6AS_1116	98	yes
6AS.H052.K23	349	386	contig_6AS_1116	98
6AS.H005.H10	357	394	contig_6AS_1116	98
6AS.H010.P24	367	414	contig_6AS_1116	98
6AS.H011.F08	368	415	contig_6AS_1116	98
6AS.H034.J14	370	407	contig_6AS_1116	98	yes
6AS.H019.E02	370	417	contig_6AS_1116	98
6AS.H003.P17	371	418	contig_6AS_1116	98
6AS.H059.J12	372	419	contig_6AS_1116	98
6AS.H052.I13	374	421	contig_6AS_1116	98
6AS.H009.C24	374	421	contig_6AS_1116	98
6AS.H053.O02	374	394	contig_6AS_1116	98
6AS.H027.G09	376	423	contig_6AS_1116	98
6AS.H020.G21	389	409	contig_6AS_1116	98
6AS.H025.J16	400	437	contig_6AS_1116	98
6AS.H006.I14	405	425	contig_6AS_1116	98	yes
6AS.H018.F09	407	454	contig_6AS_1116	98
6AS.H055.J14	409	456	contig_6AS_1116	98
6AS.H058.C06	411	458	contig_6AS_1116	98
6AS.H053.M04	419	456	contig_6AS_1116	98
6AS.H026.N12	420	467	contig_6AS_1116	98	yes
6AS.H031.K18	421	458	contig_6AS_1116	98
6AS.H006.J13	423	468	contig_6AS_1116	98
6AS.H038.B09	430	475	contig_6AS_1116	98
6AS.H040.O12	432	477	contig_6AS_1116	98
6AS.H023.P05	433	478	contig_6AS_1116	98
6AS.H019.A10	434	479	contig_6AS_1116	98
6AS.H052.K14	439	476	contig_6AS_1116	98
6AS.H012.A11	447	484	contig_6AS_1116	98	yes
6AS.H033.L21	455	500	contig_6AS_1116	98
6AS.H050.J02	458	503	contig_6AS_1116	98
6AS.H018.O09	460	505	contig_6AS_1116	98
6AS.H001.H05	476	521	contig_6AS_1116	98	yes
6AS.H035.E15	478	489	contig_6AS_1116	98
6AS.H024.H08	483	494	contig_6AS_1116	98
6AS.H043.L22	486	497	contig_6AS_1116	98
6AS.H010.A18	492	503	contig_6AS_1116	98
6AS.H025.O12	494	505	contig_6AS_1116	98
6AS.H036.F19	495	506	contig_6AS_1116	98
6AS.H059.K20	496	507	contig_6AS_1116	98
6AS.H045.A03	510	521	contig_6AS_1116	98	yes
6AS.H018.D07	1	38	contig_6AS_1117	68	yes
6AS.H056.D23	7	44	contig_6AS_1117	68
6AS.H055.J15	17	65	contig_6AS_1117	68
6AS.H041.M20	18	66	contig_6AS_1117	68
6AS.H033.E02	19	67	contig_6AS_1117	68
6AS.H029.H12	19	67	contig_6AS_1117	68
6AS.H006.J12	33	61	contig_6AS_1117	68	yes
6AS.H037.E11	36	73	contig_6AS_1117	68
6AS.H052.N06	45	87	contig_6AS_1117	68
6AS.H019.J19	46	83	contig_6AS_1117	68	yes
6AS.H056.C11	63	111	contig_6AS_1117	68
6AS.H054.L05	65	113	contig_6AS_1117	68
6AS.H026.E03	68	110	contig_6AS_1117	68
6AS.H039.C15	73	115	contig_6AS_1117	68
6AS.H006.F16	79	127	contig_6AS_1117	68	yes
6AS.H049.J09	90	132	contig_6AS_1117	68
6AS.H032.A09	92	134	contig_6AS_1117	68
6AS.H027.E09	92	134	contig_6AS_1117	68
6AS.H005.P24	95	137	contig_6AS_1117	68
6AS.H047.P09	111	148	contig_6AS_1117	68
6AS.H022.M17	113	150	contig_6AS_1117	68
6AS.H028.B14	116	153	contig_6AS_1117	68
6AS.H002.O20	122	164	contig_6AS_1117	68	yes
6AS.H048.C22	132	169	contig_6AS_1117	68
6AS.H010.P09	132	169	contig_6AS_1117	68
6AS.H045.M16	135	172	contig_6AS_1117	68
6AS.H006.D15	138	175	contig_6AS_1117	68
6AS.H049.J20	139	176	contig_6AS_1117	68
6AS.H059.N19	140	203	contig_6AS_1117	68
6AS.H057.B08	140	177	contig_6AS_1117	68
6AS.H025.F13	144	181	contig_6AS_1117	68
6AS.H024.A17	159	196	contig_6AS_1117	68	yes
6AS.H021.B04	177	208	contig_6AS_1117	68
6AS.H011.D21	181	212	contig_6AS_1117	68
6AS.H005.N15	189	220	contig_6AS_1117	68	yes
6AS.H040.P11	193	235	contig_6AS_1117	68
6AS.H047.E18	193	235	contig_6AS_1117	68
6AS.H031.C20	195	258	contig_6AS_1117	68
6AS.H059.D15	196	238	contig_6AS_1117	68
6AS.H012.G18	197	260	contig_6AS_1117	68
6AS.H018.E11	199	262	contig_6AS_1117	68
6AS.H002.K01	199	241	contig_6AS_1117	68
6AS.H019.L12	211	274	contig_6AS_1117	68	yes
6AS.H008.B05	229	271	contig_6AS_1117	68
6AS.H043.L13	231	273	contig_6AS_1117	68
6AS.H016.E15	236	278	contig_6AS_1117	68
6AS.H035.A15	241	283	contig_6AS_1117	68
6AS.H001.M12	243	285	contig_6AS_1117	68
6AS.H004.L21	245	287	contig_6AS_1117	68	yes
6AS.H057.E05	257	297	contig_6AS_1117	68
6AS.H003.E23	280	322	contig_6AS_1117	68	yes
6AS.H057.J18	285	323	contig_6AS_1117	68
6AS.H015.K08	289	327	contig_6AS_1117	68
6AS.H035.G05	290	330	contig_6AS_1117	68
6AS.H034.I11	291	331	contig_6AS_1117	68
6AS.H055.L10	293	333	contig_6AS_1117	68
6AS.H044.B16	295	333	contig_6AS_1117	68
6AS.H018.B20	309	349	contig_6AS_1117	68	yes
6AS.H045.M24	315	355	contig_6AS_1117	68
6AS.H033.H09	322	360	contig_6AS_1117	68
6AS.H056.D21	326	364	contig_6AS_1117	68
6AS.H049.J04	328	366	contig_6AS_1117	68
6AS.H005.L23	331	371	contig_6AS_1117	68
6AS.H053.H15	335	376	contig_6AS_1117	68
6AS.H034.I17	346	384	contig_6AS_1117	68	yes
6AS.H001.L07	381	422	contig_6AS_1117	68	yes
6AS.H055.M06	405	421	contig_6AS_1117	68
6AS.H002.N22	409	425	contig_6AS_1117	68	yes
6AS.H039.L14	1	11	contig_6AS_1118	3	yes
6AS.H038.O07	8	29	contig_6AS_1118	3	yes
6AS.H026.K15	27	41	contig_6AS_1118	3	yes
6AS.H011.N15	1	44	contig_6AS_1119	101	yes
6AS.H035.G16	6	49	contig_6AS_1119	101
6AS.H029.M03	11	54	contig_6AS_1119	101
6AS.H007.I18	26	64	contig_6AS_1119	101	yes
6AS.H006.C15	26	56	contig_6AS_1119	101	yes
6AS.H022.D04	49	92	contig_6AS_1119	101
6AS.H043.P07	61	104	contig_6AS_1119	101	yes
6AS.H057.A12	63	117	contig_6AS_1119	101
6AS.H001.C02	67	132	contig_6AS_1119	101
6AS.H059.H07	67	132	contig_6AS_1119	101
6AS.H052.G16	74	139	contig_6AS_1119	101
6AS.H020.J11	76	130	contig_6AS_1119	101
6AS.H014.P11	86	151	contig_6AS_1119	101	yes
6AS.H007.B05	106	144	contig_6AS_1119	101
6AS.H050.E12	113	167	contig_6AS_1119	101
6AS.H048.P03	130	184	contig_6AS_1119	101	yes
6AS.H054.D15	146	188	contig_6AS_1119	101
6AS.H037.L01	154	196	contig_6AS_1119	101
6AS.H012.E19	158	200	contig_6AS_1119	101
6AS.H007.H13	161	204	contig_6AS_1119	101
6AS.H046.F10	169	207	contig_6AS_1119	101
6AS.H004.J18	169	207	contig_6AS_1119	101	yes
6AS.H049.K16	178	221	contig_6AS_1119	101
6AS.H034.H23	181	223	contig_6AS_1119	101
6AS.H045.P24	184	226	contig_6AS_1119	101
6AS.H036.I18	199	241	contig_6AS_1119	101	yes
6AS.H013.D18	201	243	contig_6AS_1119	101
6AS.H050.B16	210	253	contig_6AS_1119	101
6AS.H032.M19	223	266	contig_6AS_1119	101
6AS.H046.I23	223	266	contig_6AS_1119	101
6AS.H022.P02	227	270	contig_6AS_1119	101
6AS.H013.B22	234	277	contig_6AS_1119	101
6AS.H033.H23	234	277	contig_6AS_1119	101
6AS.H024.M03	238	281	contig_6AS_1119	101	yes
6AS.H041.L05	247	295	contig_6AS_1119	101
6AS.H043.E19	248	296	contig_6AS_1119	101
6AS.H042.F06	251	299	contig_6AS_1119	101
6AS.H003.N08	251	299	contig_6AS_1119	101
6AS.H007.N08	267	306	contig_6AS_1119	101
6AS.H018.P13	269	308	contig_6AS_1119	101
6AS.H036.F16	270	318	contig_6AS_1119	101
6AS.H054.E19	272	311	contig_6AS_1119	101
6AS.H046.G13	275	323	contig_6AS_1119	101	yes
[truncated: 13,695 more rows]

## Sheet: singletones
6AS.H001.A05
6AS.H001.C12
6AS.H001.D01
6AS.H001.E16
6AS.H001.H14
6AS.H001.I03
6AS.H001.L23
6AS.H001.P08
6AS.H002.A13
6AS.H002.C24
6AS.H002.D15
6AS.H002.F18
6AS.H002.F19
6AS.H002.G03
6AS.H002.G21
6AS.H002.G22
6AS.H002.I21
6AS.H002.J11
6AS.H002.K15
6AS.H002.K17
6AS.H002.L12
6AS.H002.N12
6AS.H002.O01
6AS.H002.P04
6AS.H002.P08
6AS.H003.C21
6AS.H003.E14
6AS.H003.F10
6AS.H003.G03
6AS.H003.G09
6AS.H003.H14
6AS.H003.H16
6AS.H003.I06
6AS.H003.J11
6AS.H003.L10
6AS.H003.L13
6AS.H003.L24
6AS.H003.O18
6AS.H003.P16
6AS.H004.A10
6AS.H004.A17
6AS.H004.C14
6AS.H004.D13
6AS.H004.E08
6AS.H004.H07
6AS.H004.H10
6AS.H004.K11
6AS.H004.K20
6AS.H004.K22
6AS.H004.L09
6AS.H004.L15
6AS.H004.M01
6AS.H004.M06
6AS.H004.P19
6AS.H005.B07
6AS.H005.B17
6AS.H005.E15
6AS.H005.H12
6AS.H005.H17
6AS.H005.I05
6AS.H005.K04
6AS.H005.M01
6AS.H005.N13
6AS.H005.O09
6AS.H005.O15
6AS.H005.O20
6AS.H006.A10
6AS.H006.C14
6AS.H006.F02
6AS.H006.K21
6AS.H006.K24
6AS.H006.M07
6AS.H006.P09
6AS.H007.A05
6AS.H007.A24
6AS.H007.B04
6AS.H007.C09
6AS.H007.C15
6AS.H007.C24
6AS.H007.F18
6AS.H007.G03
6AS.H007.G09
6AS.H007.K03
6AS.H007.K07
6AS.H007.O10
6AS.H007.P19
6AS.H008.A18
6AS.H008.E16
6AS.H008.E24
6AS.H008.F15
6AS.H008.G04
6AS.H008.I09
6AS.H008.I17
6AS.H008.L07
6AS.H008.L17
6AS.H008.M15
6AS.H008.N04
6AS.H008.N20
6AS.H008.O07
6AS.H008.P17
6AS.H009.A17
6AS.H009.C11
6AS.H009.H04
6AS.H009.I04
6AS.H009.L05
6AS.H009.P06
6AS.H010.A12
6AS.H010.H06
6AS.H010.I02
6AS.H010.L05
6AS.H010.M14
6AS.H010.O07
6AS.H010.O14
6AS.H010.O16
6AS.H010.O18
6AS.H010.P16
6AS.H011.A23
6AS.H011.E02
6AS.H011.E19
6AS.H011.F04
6AS.H011.G09
6AS.H011.H15
6AS.H011.I06
6AS.H011.I20
6AS.H011.K22
6AS.H011.M21
6AS.H011.M22
6AS.H011.O11
6AS.H011.O14
6AS.H012.E14
6AS.H012.F20
6AS.H012.H15
6AS.H012.M05
6AS.H012.N05
6AS.H012.O16
6AS.H012.P15
6AS.H012.P17
6AS.H013.A11
6AS.H013.D19
6AS.H013.D20
6AS.H013.I11
6AS.H013.J13
6AS.H013.J16
6AS.H013.L23
6AS.H013.M17
6AS.H013.M18
6AS.H013.N01
6AS.H013.O15
6AS.H013.P07
6AS.H014.A13
6AS.H014.C12
6AS.H014.D08
6AS.H014.E05
6AS.H014.E10
6AS.H014.G01
6AS.H014.G24
6AS.H014.I02
6AS.H014.J12
6AS.H014.J24
6AS.H014.L20
6AS.H014.N12
6AS.H014.N15
6AS.H014.N18
6AS.H015.A03
6AS.H015.A24
6AS.H015.B03
6AS.H015.B22
6AS.H015.E18
6AS.H015.F21
6AS.H015.F24
6AS.H015.J04
6AS.H015.M06
6AS.H015.N02
6AS.H015.O03
6AS.H016.A23
6AS.H016.G02
6AS.H016.I22
6AS.H016.I23
6AS.H016.J11
6AS.H016.K22
6AS.H016.M14
6AS.H016.N12
6AS.H016.O16
6AS.H017.B04
6AS.H017.C15
6AS.H017.E12
6AS.H017.E16
6AS.H017.I15
6AS.H017.I17
6AS.H017.K21
6AS.H017.N14
6AS.H017.O19
6AS.H017.O23
6AS.H017.P02
6AS.H018.B07
6AS.H018.D02
6AS.H018.D03
6AS.H018.E10
6AS.H018.F13
6AS.H018.H12
6AS.H018.I02
6AS.H018.I16
6AS.H018.J06
6AS.H018.L10
6AS.H018.M16
6AS.H018.N10
6AS.H018.N18
6AS.H018.O01
6AS.H018.O24
6AS.H018.P06
6AS.H019.A15
6AS.H019.B20
6AS.H019.C23
6AS.H019.D07
6AS.H019.G10
6AS.H019.G11
6AS.H019.H07
6AS.H019.H16
6AS.H019.H24
6AS.H019.L02
6AS.H019.M17
6AS.H019.N17
6AS.H020.A12
6AS.H020.A23
6AS.H020.F13
6AS.H020.F21
6AS.H020.G10
6AS.H020.I24
6AS.H020.L09
6AS.H020.M11
6AS.H020.N04
6AS.H020.N20
6AS.H020.P01
6AS.H020.P14
6AS.H021.C15
6AS.H021.C18
6AS.H021.E20
6AS.H021.G06
6AS.H021.H06
6AS.H021.H12
6AS.H021.I16
6AS.H021.O05
6AS.H022.A15
6AS.H022.B17
6AS.H022.D05
6AS.H022.E10
6AS.H022.E13
6AS.H022.G13
6AS.H022.J12
6AS.H022.L07
6AS.H022.M04
6AS.H022.O09
6AS.H023.B09
6AS.H023.F23
6AS.H023.H02
6AS.H023.H18
6AS.H023.L21
6AS.H023.M07
6AS.H023.N14
6AS.H024.A05
6AS.H024.B10
6AS.H024.B21
6AS.H024.C02
6AS.H024.C03
6AS.H024.N15
6AS.H024.N18
6AS.H025.B24
6AS.H025.D06
6AS.H025.D07
6AS.H025.D15
6AS.H025.F18
6AS.H025.J05
6AS.H025.J18
6AS.H025.L17
6AS.H026.A11
6AS.H026.C04
6AS.H026.D07
6AS.H026.D21
6AS.H026.F11
6AS.H026.F24
6AS.H026.G20
6AS.H026.I04
6AS.H026.I07
6AS.H026.I20
6AS.H026.K07
6AS.H026.L18
6AS.H026.M07
6AS.H027.A19
6AS.H027.M21
6AS.H027.N01
6AS.H027.N19
6AS.H027.N23
6AS.H027.O12
6AS.H027.P14
6AS.H027.P17
6AS.H028.B19
6AS.H028.C23
6AS.H028.E05
6AS.H028.E10
6AS.H028.E19
6AS.H028.G02
6AS.H028.G22
6AS.H028.I05
6AS.H028.K15
6AS.H028.M21
6AS.H028.O07
6AS.H029.B18
6AS.H029.C03
6AS.H029.F03
6AS.H029.F13
6AS.H029.G18
6AS.H029.J14
6AS.H029.P10
6AS.H029.P23
6AS.H030.A17
6AS.H030.B06
6AS.H030.B14
6AS.H030.C18
6AS.H030.D12
6AS.H030.E02
6AS.H030.E12
6AS.H030.E20
6AS.H030.G01
6AS.H030.G04
6AS.H030.G09
6AS.H030.I06
6AS.H030.J11
6AS.H030.J21
6AS.H030.K02
6AS.H030.M12
6AS.H030.N13
6AS.H030.N19
6AS.H030.O17
6AS.H030.P06
6AS.H031.A05
6AS.H031.B21
6AS.H031.F10
6AS.H031.G20
6AS.H031.G22
6AS.H031.I04
6AS.H031.K01
6AS.H031.K02
6AS.H031.O03
6AS.H031.O23
6AS.H031.P02
6AS.H031.P24
6AS.H032.A08
6AS.H032.B20
6AS.H032.D03
6AS.H032.E18
6AS.H032.F02
6AS.H032.G05
6AS.H032.H04
6AS.H032.I03
6AS.H032.O14
6AS.H033.A23
6AS.H033.D13
6AS.H033.F14
6AS.H033.F20
6AS.H033.G04
6AS.H033.M03
6AS.H033.N09
6AS.H034.A05
6AS.H034.A13
6AS.H034.B20
6AS.H034.C04
6AS.H034.G13
6AS.H034.I07
6AS.H034.M09
6AS.H034.P18
6AS.H035.B15
6AS.H035.D09
6AS.H035.E11
6AS.H035.J15
6AS.H035.L05
6AS.H035.N13
6AS.H036.A05
6AS.H036.A11
6AS.H036.E02
6AS.H036.G10
6AS.H036.K16
6AS.H036.M20
6AS.H036.M23
6AS.H036.P16
6AS.H037.A05
6AS.H037.B22
6AS.H037.D14
6AS.H037.E02
6AS.H037.G08
6AS.H037.G17
6AS.H037.J08
6AS.H037.K13
6AS.H037.K20
6AS.H037.L14
6AS.H037.N13
6AS.H037.N20
6AS.H038.B23
6AS.H038.D20
6AS.H038.E03
6AS.H038.E05
6AS.H038.I07
6AS.H038.L02
6AS.H038.L11
6AS.H038.N23
6AS.H038.O15
6AS.H039.G14
6AS.H039.L20
6AS.H039.N22
6AS.H040.B17
6AS.H040.B21
6AS.H040.C01
6AS.H040.D23
6AS.H040.F03
6AS.H040.G03
6AS.H040.I02
6AS.H040.I11
6AS.H040.I16
6AS.H040.J05
6AS.H040.L08
6AS.H040.N05
6AS.H040.N13
6AS.H040.P10
6AS.H041.A19
6AS.H041.B15
6AS.H041.C01
6AS.H041.F09
6AS.H041.K22
6AS.H041.L13
6AS.H041.M14
6AS.H041.M22
6AS.H041.P15
6AS.H042.A11
6AS.H042.E17
6AS.H042.H22
6AS.H042.I06
6AS.H042.L19
6AS.H042.M09
6AS.H042.M23
6AS.H042.M24
6AS.H042.N04
6AS.H042.P13
6AS.H043.A05
6AS.H043.E06
6AS.H043.H01
6AS.H043.I02
6AS.H043.I05
6AS.H043.J01
6AS.H043.N07
6AS.H043.N21
6AS.H043.O05
6AS.H043.O17
6AS.H043.P15
6AS.H044.A17
6AS.H044.B17
6AS.H044.C21
6AS.H044.F11
6AS.H044.H08
6AS.H044.H13
6AS.H044.I15
6AS.H044.J08
6AS.H044.M10
6AS.H044.M19
6AS.H044.N03
6AS.H044.N16
6AS.H044.O05
6AS.H044.O06
6AS.H045.A16
6AS.H045.B05
6AS.H045.C06
6AS.H045.D13
6AS.H045.E03
6AS.H045.K17
6AS.H045.L07
6AS.H045.M12
6AS.H045.N20
6AS.H046.C01
6AS.H046.C08
6AS.H046.C19
6AS.H046.C22
6AS.H046.F20
6AS.H046.H03
6AS.H046.H10
6AS.H046.J16
6AS.H046.P05
6AS.H047.B14
6AS.H047.C09
6AS.H047.C16
6AS.H047.D02
6AS.H047.D05
6AS.H047.G05
6AS.H047.I23
6AS.H047.J02
6AS.H047.J13
6AS.H047.K01
6AS.H047.M15
6AS.H047.M22
6AS.H047.N21
6AS.H047.O05
6AS.H047.P15
6AS.H048.B03
6AS.H048.D01
6AS.H048.E23
6AS.H048.G10
6AS.H048.G14
6AS.H048.G21
6AS.H048.M10
6AS.H048.M18
6AS.H048.M21
6AS.H048.O19
6AS.H049.B04
6AS.H049.B11
6AS.H049.G11
6AS.H049.H17
6AS.H049.K12
6AS.H049.L01
6AS.H049.L09
6AS.H049.L19
6AS.H049.L20
6AS.H049.M15
6AS.H049.N05
6AS.H049.N06
6AS.H049.O02
6AS.H049.O03
6AS.H049.O23
6AS.H050.C13
6AS.H050.D17
6AS.H050.F23
6AS.H050.H04
6AS.H050.I21
6AS.H050.J01
6AS.H050.K03
6AS.H050.K16
6AS.H050.N03
6AS.H050.O06
6AS.H050.P12
6AS.H051.A24
6AS.H051.E08
6AS.H051.E24
6AS.H051.K04
6AS.H051.L17
6AS.H051.M10
6AS.H051.N07
6AS.H051.N10
6AS.H051.N21
6AS.H051.O12
6AS.H051.O14
6AS.H052.A13
6AS.H052.A19
6AS.H052.B05
6AS.H052.B08
6AS.H052.B11
6AS.H052.B23
6AS.H052.E13
6AS.H052.G06
6AS.H052.J01
6AS.H052.J08
6AS.H052.N04
6AS.H052.N10
6AS.H052.O03
6AS.H052.O24
6AS.H053.A04
6AS.H053.A21
6AS.H053.A22
6AS.H053.E03
6AS.H053.E18
6AS.H053.F16
6AS.H053.G08
6AS.H053.J03
6AS.H053.J13
6AS.H053.O18
6AS.H053.P08
6AS.H054.B07
6AS.H054.B19
6AS.H054.C22
6AS.H054.E09
6AS.H054.H18
6AS.H054.I04
6AS.H054.J19
6AS.H054.K15
6AS.H054.M04
6AS.H054.N11
6AS.H054.N15
6AS.H054.O08
6AS.H054.O16
6AS.H054.P17
6AS.H054.P19
6AS.H055.B23
6AS.H055.I17
6AS.H055.K18
6AS.H055.L20
6AS.H055.M19
6AS.H055.P05
6AS.H056.B07
6AS.H056.C16
6AS.H056.C17
6AS.H056.F01
6AS.H056.F22
6AS.H056.G13
6AS.H056.G23
6AS.H056.H09
6AS.H056.H11
6AS.H056.K03
6AS.H056.L17
6AS.H056.L21
6AS.H056.N12
6AS.H056.O10
6AS.H056.P01
6AS.H057.A13
6AS.H057.A19
6AS.H057.B12
6AS.H057.C02
6AS.H057.F11
6AS.H057.G14
6AS.H057.G17
6AS.H057.H01
6AS.H057.H03
6AS.H057.H20
6AS.H057.J07
6AS.H057.J20
6AS.H057.O13
6AS.H058.A07
6AS.H058.A08
6AS.H058.C05
6AS.H058.C16
6AS.H058.D13
6AS.H058.E19
6AS.H058.G01
6AS.H058.G10
6AS.H058.G15
6AS.H058.H06
6AS.H058.H23
6AS.H058.I04
6AS.H058.K03
6AS.H058.K15
6AS.H058.L12
6AS.H058.N09
6AS.H058.O15
6AS.H059.A23
6AS.H059.C22
6AS.H059.F01
6AS.H059.F12
6AS.H059.H10
6AS.H059.J03
6AS.H059.J13
6AS.H059.L01
6AS.H059.L14
6AS.H059.O17
6AS.H059.O19
6AS.H059.P08
6AS.H059.P13
6AS.H059.P23
6AS.H001.A10
6AS.H001.A13
6AS.H001.B04
6AS.H001.C24
6AS.H001.D04
6AS.H001.D20
6AS.H001.E05
6AS.H001.F11
6AS.H001.F13
6AS.H001.G11
6AS.H001.G16
6AS.H001.G17
6AS.H001.G19
6AS.H001.I06
6AS.H001.I22
6AS.H001.J05
6AS.H001.J13
6AS.H001.K08
6AS.H001.K22
6AS.H001.L05
6AS.H001.L09
6AS.H001.L10
6AS.H001.M02
6AS.H001.M07
6AS.H001.M08
6AS.H001.M11
6AS.H001.M20
6AS.H001.M23
6AS.H001.N23
6AS.H001.O03
6AS.H001.O06
6AS.H001.O24
6AS.H001.P07
6AS.H001.P23
6AS.H002.B07
6AS.H002.B11
6AS.H002.C04
6AS.H002.C21
6AS.H002.C23
6AS.H002.D03
6AS.H002.D08
6AS.H002.D10
6AS.H002.E03
6AS.H002.F09
6AS.H002.F10
6AS.H002.H08
6AS.H002.H15
6AS.H002.H18
6AS.H002.I01
6AS.H002.I09
6AS.H002.I10
6AS.H002.I19
6AS.H002.J17
6AS.H002.J22
6AS.H002.J23
6AS.H002.J24
6AS.H002.K24
6AS.H002.L10
6AS.H002.L15
6AS.H002.N11
6AS.H002.N19
6AS.H002.N24
6AS.H002.O09
6AS.H002.P02
6AS.H003.A07
6AS.H003.A10
6AS.H003.A17
6AS.H003.B05
6AS.H003.B21
6AS.H003.C12
6AS.H003.D06
6AS.H003.E10
6AS.H003.E11
6AS.H003.E12
6AS.H003.F06
6AS.H003.F16
6AS.H003.G01
6AS.H003.G10
6AS.H003.H08
6AS.H003.H10
6AS.H003.I04
6AS.H003.I16
6AS.H003.I19
6AS.H003.I23
6AS.H003.J03
6AS.H003.J18
6AS.H003.K04
6AS.H003.K09
6AS.H003.K23
6AS.H003.L17
6AS.H003.L19
6AS.H003.M02
6AS.H003.M10
6AS.H003.M11
6AS.H003.M20
6AS.H003.N12
6AS.H003.N21
6AS.H003.O06
6AS.H003.O07
6AS.H003.O15
6AS.H003.P02
6AS.H003.P12
6AS.H003.P19
6AS.H003.P24
6AS.H004.A11
6AS.H004.A24
6AS.H004.B06
6AS.H004.B09
6AS.H004.B10
6AS.H004.B17
6AS.H004.D06
6AS.H004.D16
6AS.H004.D21
6AS.H004.D22
6AS.H004.E22
6AS.H004.F02
6AS.H004.F05
6AS.H004.F09
6AS.H004.F10
6AS.H004.F17
6AS.H004.F21
6AS.H004.G01
6AS.H004.G18
6AS.H004.H23
6AS.H004.H24
6AS.H004.J08
6AS.H004.J20
6AS.H004.L02
6AS.H004.L04
6AS.H004.L06
6AS.H004.L16
6AS.H004.M21
6AS.H004.M22
6AS.H004.N07
6AS.H004.N08
6AS.H004.N09
6AS.H004.N13
6AS.H004.N20
6AS.H004.N24
6AS.H004.O05
6AS.H004.O12
6AS.H004.O13
6AS.H005.A06
6AS.H005.A13
6AS.H005.A18
6AS.H005.A22
6AS.H005.A23
6AS.H005.B09
6AS.H005.B11
6AS.H005.C02
6AS.H005.C05
6AS.H005.C19
6AS.H005.C23
6AS.H005.D08
6AS.H005.D14
6AS.H005.D15
6AS.H005.E01
6AS.H005.F02
6AS.H005.F12
6AS.H005.F17
6AS.H005.H21
6AS.H005.I13
6AS.H005.J02
6AS.H005.L02
6AS.H005.L07
6AS.H005.L22
6AS.H005.N22
6AS.H005.O06
6AS.H005.O12
6AS.H005.P07
6AS.H005.P08
6AS.H005.P18
6AS.H006.A03
6AS.H006.A04
6AS.H006.A09
6AS.H006.A19
6AS.H006.A20
6AS.H006.A22
6AS.H006.C10
6AS.H006.D03
6AS.H006.D11
6AS.H006.E04
6AS.H006.E09
6AS.H006.E24
6AS.H006.F04
6AS.H006.F07
6AS.H006.G11
6AS.H006.H17
6AS.H006.I03
6AS.H006.I13
6AS.H006.J05
6AS.H006.J08
6AS.H006.J10
6AS.H006.J17
6AS.H006.K19
6AS.H006.K23
6AS.H006.L18
6AS.H006.L19
6AS.H006.M08
6AS.H006.M11
6AS.H006.M12
6AS.H006.M19
6AS.H006.N01
6AS.H006.N14
6AS.H006.P07
6AS.H006.P17
6AS.H007.A06
6AS.H007.A07
6AS.H007.A08
6AS.H007.A10
6AS.H007.A13
6AS.H007.A20
6AS.H007.B23
6AS.H007.D07
6AS.H007.E16
6AS.H007.E17
6AS.H007.E23
6AS.H007.F14
6AS.H007.F22
6AS.H007.G22
6AS.H007.H06
6AS.H007.H24
6AS.H007.I02
6AS.H007.I06
6AS.H007.I07
6AS.H007.I16
6AS.H007.I21
6AS.H007.I23
6AS.H007.I24
6AS.H007.K05
6AS.H007.K15
6AS.H007.L06
6AS.H007.L12
6AS.H007.M03
6AS.H007.M09
6AS.H007.M11
6AS.H007.N19
6AS.H007.O05
6AS.H007.O12
6AS.H007.O14
6AS.H007.O18
6AS.H007.O24
6AS.H007.P06
6AS.H007.P12
6AS.H007.P17
6AS.H008.A06
6AS.H008.C01
6AS.H008.C18
6AS.H008.D02
6AS.H008.D16
6AS.H008.D21
6AS.H008.E05
6AS.H008.E12
6AS.H008.E19
6AS.H008.E21
6AS.H008.F17
6AS.H008.F20
6AS.H008.F21
6AS.H008.H01
6AS.H008.H06
6AS.H008.H08
6AS.H008.H19
6AS.H008.I23
6AS.H008.J02
6AS.H008.J14
6AS.H008.J22
6AS.H008.K05
6AS.H008.K06
6AS.H008.M08
6AS.H008.N11
6AS.H008.N22
6AS.H008.N23
6AS.H008.N24
6AS.H008.O09
6AS.H008.O19
6AS.H008.P10
6AS.H008.P18
6AS.H008.P23
6AS.H009.A04
6AS.H009.A14
6AS.H009.A16
6AS.H009.A18
6AS.H009.C14
6AS.H009.D07
6AS.H009.E09
6AS.H009.E10
6AS.H009.E12
6AS.H009.E14
6AS.H009.E18
6AS.H009.E19
6AS.H009.F11
6AS.H009.F16
6AS.H009.F17
6AS.H009.F21
6AS.H009.F22
6AS.H009.G09
6AS.H009.H08
6AS.H009.H09
6AS.H009.I03
6AS.H009.I08
6AS.H009.I21
6AS.H009.J06
6AS.H009.J22
6AS.H009.K16
6AS.H009.K20
6AS.H009.K24
6AS.H009.L04
6AS.H009.L11
6AS.H009.L13
6AS.H009.L19
6AS.H009.M08
6AS.H009.N10
6AS.H009.O05
6AS.H009.O14
6AS.H009.P01
6AS.H009.P08
6AS.H009.P10
6AS.H010.A15
6AS.H010.A21
6AS.H010.A22
6AS.H010.A23
6AS.H010.B05
6AS.H010.B15
6AS.H010.B21
6AS.H010.C17
6AS.H010.C21
6AS.H010.D05
6AS.H010.D06
6AS.H010.D17
6AS.H010.D19
6AS.H010.E18
6AS.H010.E23
6AS.H010.F03
6AS.H010.F19
6AS.H010.G07
6AS.H010.G17
6AS.H010.G24
6AS.H010.H01
6AS.H010.H02
6AS.H010.H11
6AS.H010.H14
6AS.H010.H16
6AS.H010.H17
6AS.H010.H20
6AS.H010.J15
6AS.H010.J23
6AS.H010.K19
6AS.H010.L17
6AS.H010.L19
6AS.H010.M05
6AS.H010.M19
6AS.H010.M21
6AS.H010.N01
6AS.H010.N12
6AS.H010.N17
6AS.H010.O03
6AS.H010.O04
6AS.H010.O15
6AS.H010.O23
6AS.H010.P02
6AS.H010.P07
6AS.H011.A07
6AS.H011.A16
6AS.H011.A21
6AS.H011.B14
6AS.H011.B15
6AS.H011.C05
6AS.H011.E18
6AS.H011.G01
6AS.H011.G03
6AS.H011.H10
6AS.H011.I08
6AS.H011.J12
6AS.H011.K15
6AS.H011.L03
6AS.H011.L18
6AS.H011.M05
6AS.H011.M11
6AS.H011.M23
6AS.H011.N05
6AS.H011.N22
6AS.H011.N23
6AS.H011.O17
6AS.H011.P02
6AS.H011.P07
6AS.H011.P23
6AS.H012.A06
6AS.H012.B18
6AS.H012.B23
6AS.H012.C05
6AS.H012.C13
6AS.H012.D03
6AS.H012.D18
6AS.H012.D21
6AS.H012.D24
6AS.H012.E17
6AS.H012.E23
6AS.H012.G05
6AS.H012.G09
6AS.H012.H11
6AS.H012.H12
6AS.H012.I04
6AS.H012.J09
6AS.H012.J16
6AS.H012.K19
6AS.H012.K21
6AS.H012.L01
6AS.H012.M04
6AS.H012.M14
6AS.H012.O05
6AS.H012.O08
6AS.H012.P05
6AS.H012.P14
6AS.H013.A14
6AS.H013.A16
6AS.H013.A23
6AS.H013.B04
6AS.H013.B13
6AS.H013.B20
6AS.H013.E06
6AS.H013.E08
6AS.H013.F04
6AS.H013.F19
6AS.H013.G04
6AS.H013.G08
6AS.H013.G10
6AS.H013.G23
6AS.H013.H07
6AS.H013.H21
6AS.H013.I05
6AS.H013.I08
6AS.H013.J06
6AS.H013.J08
6AS.H013.K09
6AS.H013.K10
6AS.H013.K18
6AS.H013.L19
6AS.H013.M01
6AS.H013.M02
6AS.H013.M15
6AS.H013.M16
6AS.H013.M23
6AS.H013.N13
6AS.H013.N14
6AS.H013.N19
6AS.H013.O04
6AS.H013.O20
6AS.H013.P02
6AS.H013.P20
6AS.H014.A23
6AS.H014.B13
6AS.H014.C04
6AS.H014.D04
6AS.H014.D09
6AS.H014.D12
6AS.H014.D17
6AS.H014.D18
6AS.H014.E21
6AS.H014.E23
6AS.H014.F07
6AS.H014.F19
6AS.H014.F24
6AS.H014.G06
6AS.H014.G08
6AS.H014.G20
6AS.H014.H01
6AS.H014.H02
6AS.H014.H04
6AS.H014.H10
6AS.H014.H14
6AS.H014.H15
6AS.H014.I06
6AS.H014.I15
6AS.H014.J19
6AS.H014.K01
6AS.H014.K13
6AS.H014.K23
6AS.H014.M07
6AS.H014.N07
6AS.H014.N23
6AS.H014.O05
6AS.H014.O10
6AS.H015.A08
6AS.H015.B12
6AS.H015.B14
6AS.H015.B18
6AS.H015.C05
6AS.H015.C13
6AS.H015.D10
6AS.H015.D11
6AS.H015.D17
6AS.H015.E04
6AS.H015.E10
6AS.H015.E13
6AS.H015.E22
6AS.H015.E23
6AS.H015.F01
6AS.H015.F03
6AS.H015.F18
6AS.H015.G01
6AS.H015.G02
6AS.H015.G05
6AS.H015.G24
6AS.H015.I08
6AS.H015.I15
6AS.H015.I22
6AS.H015.J05
6AS.H015.J10
6AS.H015.K04
6AS.H015.K11
6AS.H015.K13
6AS.H015.K20
6AS.H015.L02
6AS.H015.L13
6AS.H015.L24
6AS.H015.M20
6AS.H015.N07
6AS.H015.O07
6AS.H015.O11
6AS.H015.P03
6AS.H015.P24
6AS.H016.A11
6AS.H016.B03
6AS.H016.B09
6AS.H016.B13
6AS.H016.B21
6AS.H016.C04
6AS.H016.D12
6AS.H016.D14
6AS.H016.D18
6AS.H016.E17
6AS.H016.E21
6AS.H016.F05
6AS.H016.F09
6AS.H016.F19
6AS.H016.G03
6AS.H016.G11
6AS.H016.G24
6AS.H016.H03
6AS.H016.H10
6AS.H016.H15
6AS.H016.J10
6AS.H016.J19
6AS.H016.K06
6AS.H016.K23
6AS.H016.L10
6AS.H016.M02
6AS.H016.M20
6AS.H016.N06
6AS.H016.O12
6AS.H016.P12
6AS.H016.P16
6AS.H017.A03
6AS.H017.A09
6AS.H017.A13
6AS.H017.A16
6AS.H017.A21
6AS.H017.B07
6AS.H017.B14
6AS.H017.B18
6AS.H017.C09
6AS.H017.C19
6AS.H017.E06
6AS.H017.E09
6AS.H017.E17
6AS.H017.F02
6AS.H017.F05
6AS.H017.F12
6AS.H017.F13
6AS.H017.F16
6AS.H017.G03
6AS.H017.G15
6AS.H017.G20
6AS.H017.H07
6AS.H017.H18
6AS.H017.I01
6AS.H017.I03
6AS.H017.I04
6AS.H017.J05
6AS.H017.J19
6AS.H017.K03
6AS.H017.K11
6AS.H017.K12
6AS.H017.K18
6AS.H017.M01
6AS.H017.N07
6AS.H017.N16
6AS.H017.O07
6AS.H017.P11
6AS.H017.P18
6AS.H018.A04
6AS.H018.A20
6AS.H018.C09
6AS.H018.C14
6AS.H018.D13
6AS.H018.E06
6AS.H018.E14
6AS.H018.E22
6AS.H018.F06
6AS.H018.G21
6AS.H018.G24
6AS.H018.H20
6AS.H018.I04
6AS.H018.I10
6AS.H018.I22
6AS.H018.I23
6AS.H018.J01
6AS.H018.K10
6AS.H018.K12
6AS.H018.L22
6AS.H018.M05
6AS.H018.M07
6AS.H018.M10
6AS.H018.N16
6AS.H018.O08
6AS.H018.P18
6AS.H019.A03
6AS.H019.A22
6AS.H019.B13
6AS.H019.C01
6AS.H019.C09
6AS.H019.C17
6AS.H019.D08
6AS.H019.D11
6AS.H019.E08
6AS.H019.E16
6AS.H019.E18
6AS.H019.G09
6AS.H019.G13
6AS.H019.G24
6AS.H019.H10
6AS.H019.H18
6AS.H019.I04
6AS.H019.I13
6AS.H019.J12
6AS.H019.J16
6AS.H019.K04
6AS.H019.K15
6AS.H019.L04
6AS.H019.M01
6AS.H019.M02
6AS.H019.M23
6AS.H019.N04
6AS.H019.N12
6AS.H019.N14
6AS.H019.O10
6AS.H019.P02
6AS.H019.P17
6AS.H020.A13
6AS.H020.A17
6AS.H020.B06
6AS.H020.B09
6AS.H020.B23
6AS.H020.C02
6AS.H020.C13
6AS.H020.C20
6AS.H020.C21
6AS.H020.D12
6AS.H020.D24
6AS.H020.E17
6AS.H020.F22
6AS.H020.G08
6AS.H020.G22
6AS.H020.H08
6AS.H020.H11
6AS.H020.H24
6AS.H020.I14
6AS.H020.J17
6AS.H020.J19
6AS.H020.K09
6AS.H020.K13
6AS.H020.K18
6AS.H020.L11
6AS.H020.M03
6AS.H020.M13
6AS.H020.N08
6AS.H020.N16
6AS.H020.N21
6AS.H020.O03
6AS.H020.O07
6AS.H020.O12
6AS.H020.O20
6AS.H021.B08
6AS.H021.B09
6AS.H021.B12
6AS.H021.B16
6AS.H021.B20
6AS.H021.C07
6AS.H021.C11
6AS.H021.D13
6AS.H021.E06
6AS.H021.F04
6AS.H021.F13
6AS.H021.G04
6AS.H021.H18
6AS.H021.I03
6AS.H021.J01
6AS.H021.J20
6AS.H021.J23
6AS.H021.K04
6AS.H021.K16
6AS.H021.L01
6AS.H021.L18
6AS.H021.L20
6AS.H021.M23
6AS.H021.N08
6AS.H021.N22
6AS.H021.O20
6AS.H021.P01
6AS.H022.A09
6AS.H022.A12
6AS.H022.B04
6AS.H022.B23
6AS.H022.C08
6AS.H022.D01
6AS.H022.D07
6AS.H022.D08
6AS.H022.D13
6AS.H022.D19
6AS.H022.D22
6AS.H022.E19
6AS.H022.F04
6AS.H022.F10
6AS.H022.F14
6AS.H022.F21
6AS.H022.I12
6AS.H022.I24
6AS.H022.J18
6AS.H022.K07
6AS.H022.K09
6AS.H022.K12
6AS.H022.K13
6AS.H022.K14
6AS.H022.K15
6AS.H022.L01
6AS.H022.M24
6AS.H022.N16
6AS.H022.N17
6AS.H022.N23
6AS.H022.P06
6AS.H022.P10
6AS.H022.P19
6AS.H023.A05
6AS.H023.B04
6AS.H023.B16
6AS.H023.B17
6AS.H023.B23
6AS.H023.C02
6AS.H023.C10
6AS.H023.C15
6AS.H023.D04
6AS.H023.D18
6AS.H023.E01
6AS.H023.E02
6AS.H023.E14
6AS.H023.E17
6AS.H023.F16
6AS.H023.F19
6AS.H023.G05
6AS.H023.G17
6AS.H023.H05
6AS.H023.H21
6AS.H023.I14
6AS.H023.I17
6AS.H023.J01
6AS.H023.J10
6AS.H023.J12
6AS.H023.L02
6AS.H023.L12
6AS.H023.M06
6AS.H023.M11
6AS.H023.M20
6AS.H023.M21
6AS.H023.N13
6AS.H023.N15
6AS.H023.O03
6AS.H023.O09
6AS.H023.O14
6AS.H023.O15
6AS.H023.O18
6AS.H023.P09
6AS.H023.P16
6AS.H024.B08
6AS.H024.B20
6AS.H024.C20
6AS.H024.C24
6AS.H024.D09
6AS.H024.D13
6AS.H024.D20
6AS.H024.E13
6AS.H024.F14
6AS.H024.G24
6AS.H024.H07
6AS.H024.H12
6AS.H024.I07
6AS.H024.I22
6AS.H024.J02
6AS.H024.J06
6AS.H024.J07
6AS.H024.J10
6AS.H024.J23
6AS.H024.K06
6AS.H024.K20
6AS.H024.L06
6AS.H024.L21
6AS.H024.N10
6AS.H024.N20
6AS.H024.O16
6AS.H024.P03
6AS.H024.P24
6AS.H025.A06
6AS.H025.B04
6AS.H025.B07
6AS.H025.C06
6AS.H025.C12
6AS.H025.C13
6AS.H025.C18
6AS.H025.C21
6AS.H025.D02
6AS.H025.D24
6AS.H025.E01
6AS.H025.F20
6AS.H025.F24
6AS.H025.G01
6AS.H025.G07
6AS.H025.G08
6AS.H025.G16
6AS.H025.H15
6AS.H025.I09
6AS.H025.J11
6AS.H025.K09
6AS.H025.K10
6AS.H025.K12
6AS.H025.L06
6AS.H025.L12
6AS.H025.L24
6AS.H025.M10
6AS.H025.M14
6AS.H025.N04
6AS.H025.N06
6AS.H025.N16
6AS.H025.N17
6AS.H025.N18
6AS.H025.O02
6AS.H025.O11
6AS.H026.A09
6AS.H026.A17
6AS.H026.B03
6AS.H026.B04
6AS.H026.B08
6AS.H026.B17
6AS.H026.B24
6AS.H026.C12
6AS.H026.C21
6AS.H026.D01
6AS.H026.E04
6AS.H026.E06
6AS.H026.E09
6AS.H026.E14
6AS.H026.F07
6AS.H026.F08
6AS.H026.F09
6AS.H026.G15
6AS.H026.H01
6AS.H026.H04
6AS.H026.H12
6AS.H026.I09
6AS.H026.J02
6AS.H026.J06
6AS.H026.J20
6AS.H026.K04
6AS.H026.L21
6AS.H026.L24
6AS.H026.M14
6AS.H026.M19
6AS.H026.N03
6AS.H026.N05
6AS.H026.N06
6AS.H026.N10
6AS.H026.O09
6AS.H026.O13
6AS.H026.O18
6AS.H026.P12
6AS.H026.P17
6AS.H027.A06
6AS.H027.A09
6AS.H027.A23
6AS.H027.B04
6AS.H027.B12
6AS.H027.B16
6AS.H027.B22
6AS.H027.C18
6AS.H027.D06
6AS.H027.D23
6AS.H027.E17
6AS.H027.F03
6AS.H027.F08
6AS.H027.F24
6AS.H027.G05
6AS.H027.H14
6AS.H027.H17
6AS.H027.H24
6AS.H027.I03
6AS.H027.I04
6AS.H027.I10
6AS.H027.J03
6AS.H027.J20
6AS.H027.K03
6AS.H027.K04
6AS.H027.K11
6AS.H027.K17
6AS.H027.K19
6AS.H027.M05
6AS.H027.M18
6AS.H027.N04
6AS.H027.O02
6AS.H027.O03
6AS.H027.O05
6AS.H027.O14
6AS.H027.P06
6AS.H027.P24
6AS.H028.A06
6AS.H028.B17
6AS.H028.B18
6AS.H028.B20
6AS.H028.D19
6AS.H028.E21
6AS.H028.F10
6AS.H028.H11
6AS.H028.H12
6AS.H028.H18
6AS.H028.J16
6AS.H028.J23
6AS.H028.K06
6AS.H028.K13
6AS.H028.K18
6AS.H028.K19
6AS.H028.M08
6AS.H028.N17
6AS.H028.O03
6AS.H028.O05
6AS.H028.O08
6AS.H028.P03
6AS.H029.A07
6AS.H029.B05
6AS.H029.B10
6AS.H029.C05
6AS.H029.C09
6AS.H029.C18
6AS.H029.D07
6AS.H029.E13
6AS.H029.F23
6AS.H029.H06
6AS.H029.I13
6AS.H029.J05
6AS.H029.J24
6AS.H029.K01
6AS.H029.K17
6AS.H029.K23
6AS.H029.L02
6AS.H029.L21
6AS.H029.M01
6AS.H029.M18
6AS.H029.N07
6AS.H029.N13
6AS.H029.P16
6AS.H030.A06
6AS.H030.A20
6AS.H030.B11
6AS.H030.B19
6AS.H030.C04
6AS.H030.C08
6AS.H030.C09
6AS.H030.C17
6AS.H030.D03
6AS.H030.D06
6AS.H030.D11
6AS.H030.D21
6AS.H030.E01
6AS.H030.E05
6AS.H030.E06
6AS.H030.F02
6AS.H030.F14
6AS.H030.F23
6AS.H030.G12
6AS.H030.H08
6AS.H030.I07
6AS.H030.I18
6AS.H030.I23
6AS.H030.J05
6AS.H030.J10
6AS.H030.J19
6AS.H030.L01
6AS.H030.L14
6AS.H030.L21
6AS.H030.M06
6AS.H030.N01
6AS.H030.O03
6AS.H030.P03
6AS.H030.P07
6AS.H030.P12
6AS.H030.P19
6AS.H031.A12
6AS.H031.A14
6AS.H031.B05
6AS.H031.B08
6AS.H031.B10
6AS.H031.C09
6AS.H031.C15
6AS.H031.D02
6AS.H031.D06
6AS.H031.E08
6AS.H031.E15
6AS.H031.E23
6AS.H031.F01
6AS.H031.F07
6AS.H031.F15
6AS.H031.F16
6AS.H031.F21
6AS.H031.G18
6AS.H031.H02
6AS.H031.H19
6AS.H031.I01
6AS.H031.I07
6AS.H031.I15
6AS.H031.I17
6AS.H031.I18
6AS.H031.I21
6AS.H031.I22
6AS.H031.J08
6AS.H031.J11
6AS.H031.J14
6AS.H031.J23
6AS.H031.J24
6AS.H031.K09
6AS.H031.K16
6AS.H031.K21
6AS.H031.L05
6AS.H031.L17
6AS.H031.L21
6AS.H031.M02
6AS.H031.M06
6AS.H031.N20
6AS.H031.O08
6AS.H031.O15
6AS.H031.O19
6AS.H031.P04
6AS.H032.A17
6AS.H032.B08
6AS.H032.B14
6AS.H032.B17
6AS.H032.B18
6AS.H032.C07
6AS.H032.C09
6AS.H032.C15
6AS.H032.F04
6AS.H032.F05
6AS.H032.F06
6AS.H032.F11
6AS.H032.F18
6AS.H032.G03
6AS.H032.G15
6AS.H032.H23
6AS.H032.I11
6AS.H032.J02
6AS.H032.J05
6AS.H032.J21
6AS.H032.J23
6AS.H032.K05
6AS.H032.L03
6AS.H032.L12
6AS.H032.L17
6AS.H032.M02
6AS.H032.M08
6AS.H032.M15
6AS.H032.N03
6AS.H032.N11
6AS.H032.N13
6AS.H032.O20
6AS.H032.P06
6AS.H032.P11
6AS.H032.P24
6AS.H033.A03
6AS.H033.A10
6AS.H033.A12
6AS.H033.B04
6AS.H033.B23
6AS.H033.C14
6AS.H033.C24
6AS.H033.D01
6AS.H033.D09
6AS.H033.D14
6AS.H033.D18
6AS.H033.E12
6AS.H033.F01
6AS.H033.F11
6AS.H033.F13
6AS.H033.F19
6AS.H033.G02
6AS.H033.G09
6AS.H033.G10
6AS.H033.G24
6AS.H033.H22
6AS.H033.I03
6AS.H033.I15
6AS.H033.I18
6AS.H033.J06
6AS.H033.J12
6AS.H033.J14
6AS.H033.K18
6AS.H033.K20
6AS.H033.L16
6AS.H033.M06
6AS.H033.M07
6AS.H033.N24
6AS.H033.O04
6AS.H033.O16
6AS.H033.O18
6AS.H033.O24
6AS.H033.P11
6AS.H033.P15
6AS.H034.A03
6AS.H034.B05
6AS.H034.B19
6AS.H034.B24
6AS.H034.E01
6AS.H034.E20
6AS.H034.F05
6AS.H034.G05
6AS.H034.G12
6AS.H034.G23
6AS.H034.G24
6AS.H034.H06
6AS.H034.H10
6AS.H034.H20
6AS.H034.H22
6AS.H034.I08
6AS.H034.I18
6AS.H034.I20
6AS.H034.I23
6AS.H034.I24
6AS.H034.J18
6AS.H034.K02
6AS.H034.M02
6AS.H034.M06
6AS.H034.M08
6AS.H034.M11
6AS.H034.M18
6AS.H034.M21
6AS.H034.N08
6AS.H034.N17
6AS.H034.O02
6AS.H034.O07
6AS.H034.O11
6AS.H034.P06
6AS.H034.P11
6AS.H034.P16
6AS.H035.C08
6AS.H035.C09
6AS.H035.C10
6AS.H035.C12
6AS.H035.C13
6AS.H035.D05
6AS.H035.E02
6AS.H035.E10
6AS.H035.E24
6AS.H035.F01
6AS.H035.F03
6AS.H035.F15
6AS.H035.G02
6AS.H035.G07
6AS.H035.I03
6AS.H035.I16
6AS.H035.K06
6AS.H035.K11
6AS.H035.K14
6AS.H035.L07
6AS.H035.M17
6AS.H035.M21
6AS.H035.O13
6AS.H035.P11
6AS.H036.A19
6AS.H036.B17
6AS.H036.B24
6AS.H036.C11
6AS.H036.D16
6AS.H036.E13
6AS.H036.G04
6AS.H036.G12
6AS.H036.G17
6AS.H036.G18
6AS.H036.J03
6AS.H036.J05
6AS.H036.J19
6AS.H036.L20
6AS.H036.L24
6AS.H036.N16
6AS.H036.O01
6AS.H036.P15
6AS.H037.A09
6AS.H037.A12
6AS.H037.A24
6AS.H037.B08
6AS.H037.E03
6AS.H037.F05
6AS.H037.F22
6AS.H037.G06
6AS.H037.G16
6AS.H037.G19
6AS.H037.H17
6AS.H037.H18
6AS.H037.J03
6AS.H037.K02
6AS.H037.K16
6AS.H037.L11
6AS.H037.L19
6AS.H037.M11
6AS.H037.M15
6AS.H037.N22
6AS.H037.O05
6AS.H037.P14
6AS.H038.A05
6AS.H038.A08
6AS.H038.B14
6AS.H038.B20
6AS.H038.C01
6AS.H038.C02
6AS.H038.D04
6AS.H038.D07
6AS.H038.E11
6AS.H038.F17
6AS.H038.G05
6AS.H038.G12
6AS.H038.G16
6AS.H038.G17
6AS.H038.I13
6AS.H038.I14
6AS.H038.J01
6AS.H038.J13
6AS.H038.K01
6AS.H038.K17
6AS.H038.M11
6AS.H038.N12
6AS.H038.O09
6AS.H038.O14
6AS.H038.O20
6AS.H038.P07
6AS.H038.P09
6AS.H038.P11
6AS.H038.P15
6AS.H039.B22
6AS.H039.C24
6AS.H039.D14
6AS.H039.D20
6AS.H039.E12
6AS.H039.G09
6AS.H039.G16
6AS.H039.G23
6AS.H039.H02
6AS.H039.H07
6AS.H039.H13
6AS.H039.H23
6AS.H039.J02
6AS.H039.J10
6AS.H039.J15
6AS.H039.J19
6AS.H039.K11
6AS.H039.L13
6AS.H039.L19
6AS.H039.M10
6AS.H039.M17
6AS.H039.O01
6AS.H039.O04
6AS.H039.O14
6AS.H039.P11
6AS.H039.P17
6AS.H039.P19
6AS.H039.P23
6AS.H040.C17
6AS.H040.E03
6AS.H040.E08
6AS.H040.E21
6AS.H040.E23
6AS.H040.F06
6AS.H040.F14
6AS.H040.G01
6AS.H040.G19
6AS.H040.H02
6AS.H040.H03
6AS.H040.H05
6AS.H040.I01
6AS.H040.I09
6AS.H040.J04
6AS.H040.J07
6AS.H040.J09
6AS.H040.J19
6AS.H040.K11
6AS.H040.K15
6AS.H040.K19
6AS.H040.K20
6AS.H040.L06
6AS.H040.L12
6AS.H040.L18
6AS.H040.M08
6AS.H040.M22
6AS.H040.N19
6AS.H040.O01
6AS.H040.P08
6AS.H040.P09
6AS.H041.A10
6AS.H041.A18
6AS.H041.B09
6AS.H041.B23
6AS.H041.C11
6AS.H041.D02
6AS.H041.D05
6AS.H041.D09
6AS.H041.D23
6AS.H041.E03
6AS.H041.F01
6AS.H041.F03
6AS.H041.F06
6AS.H041.G06
6AS.H041.G10
6AS.H041.G18
6AS.H041.G22
6AS.H041.H17
6AS.H041.I13
6AS.H041.J10
6AS.H041.L06
6AS.H041.M03
6AS.H041.N04
6AS.H041.N17
6AS.H041.N21
6AS.H041.N23
6AS.H041.O14
6AS.H041.O16
6AS.H041.P03
6AS.H041.P05
6AS.H041.P12
6AS.H042.A04
6AS.H042.B17
6AS.H042.B21
6AS.H042.C03
6AS.H042.C09
6AS.H042.C13
6AS.H042.D07
6AS.H042.D09
6AS.H042.D16
[truncated: 1,136 more rows]
