# Supplementary material for: Whole-genome profiling and shotgun sequencing delivers an anchored, gene-decorated, physical map assembly of bread wheat chromosome 6A
Source: Plant J. 2014 May 9;79(2):334–47. doi: 10.1111/tpj.12550 (PMC4241024; doi:10.1111/tpj.12550)
Supplement: Appendix S7 — The effect of incorporating Ae. tauschii sequences to the overall anchoring of the 6A physical map. [file tpj0079-0334-SD14.xls]

## Sheet: 6AL_LTC_BACandCtg_afterManualEd
Appendix S3. 6AL LTC-derived physical map
Whole genome profiling (WGPTM) and shotgun sequencing delivers an anchored, gene-decorated, physical map assembly of bread wheat chromosome 6A
Naser Poursarebani1*§, Thomas Nussbaumer2*, Hana Šimková3, Jan Šafář3, Hanneke Witsenboer4, Jan van Oeveren4, International Wheat Genome Sequencing Consortium (IWGSC) 5, Jaroslav Doležel3, Klaus F. X. Mayer2, Nils Stein1, Thorsten Schnurbusch1§
1 Leibniz Institute of Plant Genetics and Crop Plant Research (IPK), Corrensstr. 3,
D-06466 Seeland (OT) Gatersleben, Germany.
2 MIPS/IBIS German Research Center for Environmental Health, D-85764 Neuherberg, Germany
3 Institute of Experimental Botany, Centre of the Region Haná for Biotechnological and Agricultural Research, CZ-78371 Olomouc, Czech Republic
4 Keygene N.V., Agro Business Park 90, 6708 PW, Wageningen, The Netherlands
5 International Wheat Genome Sequencing Consortium
(IWGSC; http://www.wheatgenome.org/; eversole@eversoleassociates.com)
bac_clone_name	start	end	contig	no_of_clones	in MTP
6AL.H077.L20	1	46	contig_6AL_1	4	yes
6AL.H120.B24	5	43	contig_6AL_1	4
6AL.H081.I12	38	83	contig_6AL_1	4
6AL.H061.C06	45	83	contig_6AL_1	4	yes
6AL.H062.H16	1	26	contig_6AL_10	2	yes
6AL.H113.N07	1	24	contig_6AL_10	2	yes
6AL.H097.L03	1	29	contig_6AL_100	2	yes
6AL.H080.B23	1	29	contig_6AL_100	2	yes
6AL.H096.M04	1	36	contig_6AL_1000	56	yes
6AL.H071.C01	5	60	contig_6AL_1000	56
6AL.H090.I22	8	43	contig_6AL_1000	56
6AL.H119.I15	8	63	contig_6AL_1000	56
6AL.H083.C16	8	63	contig_6AL_1000	56
6AL.H112.I23	11	66	contig_6AL_1000	56
6AL.H079.H20	29	52	contig_6AL_1000	56	yes
6AL.H123.J16	29	64	contig_6AL_1000	56
6AL.H104.L10	40	75	contig_6AL_1000	56	yes
6AL.H080.M05	45	91	contig_6AL_1000	56
6AL.H076.L05	57	103	contig_6AL_1000	56
6AL.H118.O19	63	109	contig_6AL_1000	56
6AL.H113.A24	71	126	contig_6AL_1000	56	yes
6AL.H091.D08	77	123	contig_6AL_1000	56
6AL.H115.E12	83	129	contig_6AL_1000	56
6AL.H063.O13	90	136	contig_6AL_1000	56
6AL.H087.K02	93	139	contig_6AL_1000	56
6AL.H102.D14	102	148	contig_6AL_1000	56
6AL.H124.O13	102	148	contig_6AL_1000	56
6AL.H086.N20	123	141	contig_6AL_1000	56
6AL.H088.D12	123	169	contig_6AL_1000	56	yes
6AL.H100.L09	141	159	contig_6AL_1000	56
6AL.H124.C02	141	159	contig_6AL_1000	56
6AL.H119.L10	142	160	contig_6AL_1000	56
6AL.H121.D05	149	167	contig_6AL_1000	56
6AL.H078.P08	152	170	contig_6AL_1000	56
6AL.H121.F06	161	191	contig_6AL_1000	56
6AL.H063.E17	165	183	contig_6AL_1000	56	yes
6AL.H070.O01	177	210	contig_6AL_1000	56	yes
6AL.H072.N23	191	221	contig_6AL_1000	56
6AL.H067.E23	191	240	contig_6AL_1000	56
6AL.H123.B22	196	226	contig_6AL_1000	56
6AL.H080.C24	196	226	contig_6AL_1000	56
6AL.H073.C19	198	228	contig_6AL_1000	56	yes
6AL.H098.H01	202	232	contig_6AL_1000	56
6AL.H106.I05	203	252	contig_6AL_1000	56
6AL.H091.N15	206	236	contig_6AL_1000	56
6AL.H077.P23	206	255	contig_6AL_1000	56
6AL.H117.M23	209	239	contig_6AL_1000	56
6AL.H062.N01	225	255	contig_6AL_1000	56	yes
6AL.H115.H20	226	271	contig_6AL_1000	56
6AL.H091.F17	232	277	contig_6AL_1000	56
6AL.H107.D11	238	283	contig_6AL_1000	56
6AL.H120.E18	249	298	contig_6AL_1000	56	yes
6AL.H108.L04	261	306	contig_6AL_1000	56
6AL.H094.L09	266	312	contig_6AL_1000	56
6AL.H079.B22	272	318	contig_6AL_1000	56
6AL.H116.H01	295	340	contig_6AL_1000	56	yes
6AL.H077.I15	311	357	contig_6AL_1000	56
6AL.H076.E01	332	378	contig_6AL_1000	56	yes
6AL.H097.I07	337	368	contig_6AL_1000	56
6AL.H086.J14	338	369	contig_6AL_1000	56
6AL.H091.P03	342	373	contig_6AL_1000	56
6AL.H118.H14	343	374	contig_6AL_1000	56
6AL.H062.H21	348	379	contig_6AL_1000	56	yes
6AL.H084.K17	352	383	contig_6AL_1000	56	yes
6AL.H063.K12	1	54	contig_6AL_1001	17	yes
6AL.H081.O19	37	42	contig_6AL_1001	17	yes
6AL.H082.H10	38	79	contig_6AL_1001	17	yes
6AL.H107.N11	44	92	contig_6AL_1001	17
6AL.H079.F18	45	93	contig_6AL_1001	17
6AL.H087.C24	52	100	contig_6AL_1001	17
6AL.H123.K05	58	106	contig_6AL_1001	17
6AL.H109.P23	61	109	contig_6AL_1001	17
6AL.H075.K10	75	128	contig_6AL_1001	17	yes
6AL.H108.N02	90	138	contig_6AL_1001	17
6AL.H080.E18	94	142	contig_6AL_1001	17
6AL.H113.N01	101	149	contig_6AL_1001	17
6AL.H091.D14	103	151	contig_6AL_1001	17	yes
6AL.H102.M16	109	137	contig_6AL_1001	17
6AL.H063.H11	117	165	contig_6AL_1001	17
6AL.H081.C02	123	171	contig_6AL_1001	17	yes
6AL.H094.P04	141	169	contig_6AL_1001	17	yes
6AL.H105.L05	1	15	contig_6AL_1002	10	yes
6AL.H091.G11	2	16	contig_6AL_1002	10
6AL.H072.P08	13	30	contig_6AL_1002	10	yes
6AL.H069.N05	27	41	contig_6AL_1002	10	yes
6AL.H119.K09	39	67	contig_6AL_1002	10	yes
6AL.H081.H02	61	66	contig_6AL_1002	10
6AL.H117.K23	64	69	contig_6AL_1002	10
6AL.H066.E19	65	70	contig_6AL_1002	10	yes
6AL.H124.L17	65	70	contig_6AL_1002	10
6AL.H095.C12	68	79	contig_6AL_1002	10	yes
6AL.H090.N11	1	26	contig_6AL_1003	11	yes
6AL.H124.J09	4	19	contig_6AL_1003	11
6AL.H088.J08	5	20	contig_6AL_1003	11
6AL.H098.C05	5	20	contig_6AL_1003	11
6AL.H112.O17	22	37	contig_6AL_1003	11	yes
6AL.H068.P01	32	75	contig_6AL_1003	11	yes
6AL.H105.P17	38	53	contig_6AL_1003	11
6AL.H108.M15	46	61	contig_6AL_1003	11
6AL.H100.K09	52	67	contig_6AL_1003	11
6AL.H090.I08	53	68	contig_6AL_1003	11
6AL.H099.P16	65	80	contig_6AL_1003	11	yes
6AL.H096.J17	1	12	contig_6AL_1004	2	yes
6AL.H076.O13	10	17	contig_6AL_1004	2	yes
6AL.H110.J02	1	19	contig_6AL_1005	5	yes
6AL.H095.I18	10	19	contig_6AL_1005	5	yes
6AL.H104.D05	17	31	contig_6AL_1005	5	yes
6AL.H079.C07	29	47	contig_6AL_1005	5	yes
6AL.H118.H24	29	47	contig_6AL_1005	5
6AL.H104.F18	1	7	contig_6AL_1006	2	yes
6AL.H089.G02	6	12	contig_6AL_1006	2	yes
6AL.H102.H20	1	8	contig_6AL_1007	2	yes
6AL.H095.P03	6	20	contig_6AL_1007	2	yes
6AL.H121.A03	1	16	contig_6AL_1008	2	yes
6AL.H099.G02	6	20	contig_6AL_1008	2	yes
6AL.H119.G01	1	43	contig_6AL_1009	2	yes
6AL.H063.L17	9	52	contig_6AL_1009	2	yes
6AL.H104.O07	1	20	contig_6AL_101	2	yes
6AL.H080.M04	1	22	contig_6AL_101	2	yes
6AL.H109.P02	1	35	contig_6AL_1010	26	yes
6AL.H076.I21	13	47	contig_6AL_1010	26
6AL.H084.M04	18	52	contig_6AL_1010	26
6AL.H116.P02	21	55	contig_6AL_1010	26
6AL.H106.J19	27	61	contig_6AL_1010	26
6AL.H079.C01	28	62	contig_6AL_1010	26
6AL.H090.E15	28	34	contig_6AL_1010	26	yes
6AL.H064.C05	31	74	contig_6AL_1010	26	yes
6AL.H088.G17	43	79	contig_6AL_1010	26
6AL.H124.C01	45	81	contig_6AL_1010	26
6AL.H113.J19	54	88	contig_6AL_1010	26	yes
6AL.H092.H15	55	96	contig_6AL_1010	26
6AL.H092.D17	55	89	contig_6AL_1010	26
6AL.H066.F22	72	124	contig_6AL_1010	26
6AL.H071.M11	83	119	contig_6AL_1010	26	yes
6AL.H078.H23	85	137	contig_6AL_1010	26
6AL.H093.P17	91	132	contig_6AL_1010	26
6AL.H098.P17	94	135	contig_6AL_1010	26
6AL.H062.I05	100	141	contig_6AL_1010	26	yes
6AL.H069.G19	102	154	contig_6AL_1010	26
6AL.H063.I07	123	164	contig_6AL_1010	26
6AL.H067.J18	133	185	contig_6AL_1010	26	yes
6AL.H084.B17	137	178	contig_6AL_1010	26
6AL.H103.K15	142	183	contig_6AL_1010	26
6AL.H099.E03	158	199	contig_6AL_1010	26
6AL.H096.C01	175	216	contig_6AL_1010	26	yes
6AL.H118.M11	1	23	contig_6AL_1011	25	yes
6AL.H086.K18	5	45	contig_6AL_1011	25	yes
6AL.H118.J22	38	100	contig_6AL_1011	25	yes
6AL.H091.J14	44	97	contig_6AL_1011	25
6AL.H079.H02	51	97	contig_6AL_1011	25
6AL.H112.D20	52	98	contig_6AL_1011	25
6AL.H117.H19	70	123	contig_6AL_1011	25
6AL.H073.M04	71	117	contig_6AL_1011	25
6AL.H067.F17	88	134	contig_6AL_1011	25	yes
6AL.H079.M24	121	174	contig_6AL_1011	25	yes
6AL.H118.C08	124	150	contig_6AL_1011	25
6AL.H070.M11	132	158	contig_6AL_1011	25
6AL.H092.E04	143	169	contig_6AL_1011	25
6AL.H118.F03	147	184	contig_6AL_1011	25
6AL.H082.K15	148	185	contig_6AL_1011	25
6AL.H124.N07	150	187	contig_6AL_1011	25
6AL.H062.O11	152	189	contig_6AL_1011	25
6AL.H087.G06	152	189	contig_6AL_1011	25
6AL.H117.E13	154	191	contig_6AL_1011	25
6AL.H076.N11	170	196	contig_6AL_1011	25	yes
6AL.H085.D21	176	213	contig_6AL_1011	25
6AL.H116.K22	181	218	contig_6AL_1011	25
6AL.H068.N14	192	229	contig_6AL_1011	25	yes
6AL.H089.I17	218	225	contig_6AL_1011	25
6AL.H087.J15	223	230	contig_6AL_1011	25	yes
6AL.H102.N18	1	42	contig_6AL_1012	22	yes
6AL.H083.E21	4	45	contig_6AL_1012	22
6AL.H062.J13	4	33	contig_6AL_1012	22	yes
6AL.H104.G13	6	45	contig_6AL_1012	22
6AL.H079.F22	10	51	contig_6AL_1012	22
6AL.H086.I06	11	50	contig_6AL_1012	22
6AL.H080.I10	23	62	contig_6AL_1012	22	yes
6AL.H119.E22	31	72	contig_6AL_1012	22
6AL.H121.N17	35	76	contig_6AL_1012	22
6AL.H075.I02	40	86	contig_6AL_1012	22
6AL.H062.J12	56	97	contig_6AL_1012	22	yes
6AL.H072.O08	60	106	contig_6AL_1012	22
6AL.H100.J19	63	109	contig_6AL_1012	22
6AL.H064.G23	69	115	contig_6AL_1012	22	yes
6AL.H117.D20	90	136	contig_6AL_1012	22
6AL.H104.I04	92	142	contig_6AL_1012	22
6AL.H118.N15	97	143	contig_6AL_1012	22
6AL.H063.K09	105	155	contig_6AL_1012	22	yes
6AL.H099.I07	114	160	contig_6AL_1012	22
6AL.H080.D22	119	165	contig_6AL_1012	22
6AL.H107.D08	129	175	contig_6AL_1012	22
6AL.H101.E05	143	189	contig_6AL_1012	22	yes
6AL.H089.E08	1	33	contig_6AL_1013	42	yes
6AL.H081.O12	21	73	contig_6AL_1013	42	yes
6AL.H118.C01	23	46	contig_6AL_1013	42
6AL.H122.K22	33	56	contig_6AL_1013	42
6AL.H119.J20	36	59	contig_6AL_1013	42
6AL.H104.F20	38	61	contig_6AL_1013	42
6AL.H076.J07	39	62	contig_6AL_1013	42
6AL.H113.C04	40	83	contig_6AL_1013	42
6AL.H086.D21	43	66	contig_6AL_1013	42
6AL.H090.N05	46	69	contig_6AL_1013	42
6AL.H112.P19	53	84	contig_6AL_1013	42
6AL.H107.E22	60	91	contig_6AL_1013	42
6AL.H087.M22	70	93	contig_6AL_1013	42	yes
6AL.H093.I04	74	105	contig_6AL_1013	42
6AL.H066.K03	81	112	contig_6AL_1013	42	yes
6AL.H067.L20	85	120	contig_6AL_1013	42
6AL.H113.L17	94	129	contig_6AL_1013	42
6AL.H096.H06	95	130	contig_6AL_1013	42
6AL.H108.C09	97	159	contig_6AL_1013	42
6AL.H091.C09	101	163	contig_6AL_1013	42
6AL.H083.M24	103	138	contig_6AL_1013	42
6AL.H092.P23	105	148	contig_6AL_1013	42	yes
6AL.H078.J04	108	170	contig_6AL_1013	42
6AL.H116.C06	109	171	contig_6AL_1013	42
6AL.H123.H06	109	171	contig_6AL_1013	42
6AL.H099.G01	109	171	contig_6AL_1013	42
6AL.H101.F05	111	173	contig_6AL_1013	42
6AL.H124.E05	111	173	contig_6AL_1013	42
6AL.H090.O12	118	153	contig_6AL_1013	42
6AL.H062.J24	144	179	contig_6AL_1013	42	yes
6AL.H100.E22	163	225	contig_6AL_1013	42	yes
6AL.H066.L13	172	208	contig_6AL_1013	42
6AL.H078.L10	200	236	contig_6AL_1013	42
6AL.H108.K10	203	239	contig_6AL_1013	42
6AL.H077.K14	220	256	contig_6AL_1013	42	yes
6AL.H112.H16	237	273	contig_6AL_1013	42
6AL.H102.E01	242	273	contig_6AL_1013	42
6AL.H080.N19	249	280	contig_6AL_1013	42	yes
6AL.H117.N19	256	287	contig_6AL_1013	42
6AL.H076.F23	257	293	contig_6AL_1013	42	yes
6AL.H078.L11	266	297	contig_6AL_1013	42
6AL.H099.O16	281	312	contig_6AL_1013	42	yes
6AL.H114.P15	1	28	contig_6AL_1014	15	yes
6AL.H078.J05	1	32	contig_6AL_1014	15	yes
6AL.H098.G12	16	45	contig_6AL_1014	15
6AL.H112.K06	27	54	contig_6AL_1014	15	yes
6AL.H069.G01	41	72	contig_6AL_1014	15
6AL.H086.H08	50	79	contig_6AL_1014	15	yes
6AL.H075.D23	58	89	contig_6AL_1014	15
6AL.H098.D21	64	95	contig_6AL_1014	15
6AL.H070.N12	75	106	contig_6AL_1014	15	yes
6AL.H091.G23	79	116	contig_6AL_1014	15
6AL.H114.E21	83	112	contig_6AL_1014	15
6AL.H076.K21	87	116	contig_6AL_1014	15
6AL.H072.N21	102	131	contig_6AL_1014	15	yes
6AL.H062.O15	108	145	contig_6AL_1014	15	yes
6AL.H090.K07	111	140	contig_6AL_1014	15
6AL.H078.N13	1	39	contig_6AL_1015	11	yes
6AL.H120.G24	3	47	contig_6AL_1015	11
6AL.H081.P03	15	60	contig_6AL_1015	11
6AL.H075.F24	20	64	contig_6AL_1015	11	yes
6AL.H118.H07	22	67	contig_6AL_1015	11
6AL.H064.O24	44	89	contig_6AL_1015	11	yes
6AL.H108.O19	56	100	contig_6AL_1015	11
6AL.H100.I01	59	103	contig_6AL_1015	11
6AL.H090.N19	72	116	contig_6AL_1015	11
6AL.H074.G13	75	119	contig_6AL_1015	11
6AL.H098.E11	83	127	contig_6AL_1015	11	yes
6AL.H123.J24	1	31	contig_6AL_1016	10	yes
6AL.H068.H10	12	39	contig_6AL_1016	10	yes
6AL.H122.J01	14	44	contig_6AL_1016	10
6AL.H096.G06	27	57	contig_6AL_1016	10	yes
6AL.H065.P01	43	85	contig_6AL_1016	10	yes
6AL.H100.J10	45	87	contig_6AL_1016	10
6AL.H105.K17	47	83	contig_6AL_1016	10
6AL.H098.I10	51	87	contig_6AL_1016	10
6AL.H067.F20	67	103	contig_6AL_1016	10	yes
6AL.H078.I23	84	126	contig_6AL_1016	10	yes
6AL.H086.C19	1	43	contig_6AL_1017	21	yes
6AL.H102.L04	7	15	contig_6AL_1017	21	yes
6AL.H119.L24	11	57	contig_6AL_1017	21	yes
6AL.H114.P08	28	76	contig_6AL_1017	21
6AL.H089.P01	31	79	contig_6AL_1017	21
6AL.H122.I07	34	82	contig_6AL_1017	21
6AL.H110.C09	38	86	contig_6AL_1017	21
6AL.H088.I24	48	90	contig_6AL_1017	21	yes
6AL.H108.L05	81	129	contig_6AL_1017	21	yes
6AL.H091.E23	97	146	contig_6AL_1017	21
6AL.H114.M03	97	146	contig_6AL_1017	21
6AL.H104.P02	98	147	contig_6AL_1017	21
6AL.H115.I06	99	148	contig_6AL_1017	21
6AL.H063.D02	103	123	contig_6AL_1017	21
6AL.H076.C23	113	162	contig_6AL_1017	21	yes
6AL.H065.E02	117	166	contig_6AL_1017	21
6AL.H070.H13	118	138	contig_6AL_1017	21
6AL.H118.P01	127	147	contig_6AL_1017	21
6AL.H117.C09	138	158	contig_6AL_1017	21
6AL.H063.K07	152	172	contig_6AL_1017	21	yes
6AL.H065.K05	155	175	contig_6AL_1017	21	yes
6AL.H082.G09	1	54	contig_6AL_1018	59	yes
6AL.H114.G15	9	62	contig_6AL_1018	59
6AL.H079.G04	14	67	contig_6AL_1018	59
6AL.H068.P17	15	80	contig_6AL_1018	59	yes
6AL.H116.O06	51	102	contig_6AL_1018	59
6AL.H077.D16	64	117	contig_6AL_1018	59	yes
6AL.H113.N02	72	123	contig_6AL_1018	59
6AL.H084.D15	86	137	contig_6AL_1018	59	yes
6AL.H097.G21	92	143	contig_6AL_1018	59
6AL.H121.A17	101	152	contig_6AL_1018	59
6AL.H116.D18	115	154	contig_6AL_1018	59
6AL.H063.N08	131	182	contig_6AL_1018	59	yes
6AL.H104.I01	142	181	contig_6AL_1018	59
6AL.H070.L17	151	190	contig_6AL_1018	59
6AL.H108.P12	153	192	contig_6AL_1018	59
6AL.H121.B21	159	198	contig_6AL_1018	59
6AL.H122.O17	176	215	contig_6AL_1018	59	yes
6AL.H092.J24	186	209	contig_6AL_1018	59
6AL.H069.D06	191	214	contig_6AL_1018	59
6AL.H077.J16	193	216	contig_6AL_1018	59
6AL.H079.C04	194	217	contig_6AL_1018	59
6AL.H081.A23	195	218	contig_6AL_1018	59
6AL.H117.A07	196	217	contig_6AL_1018	59
6AL.H120.L14	202	223	contig_6AL_1018	59
6AL.H118.C14	208	229	contig_6AL_1018	59
6AL.H114.O11	213	254	contig_6AL_1018	59
6AL.H083.H12	213	236	contig_6AL_1018	59	yes
6AL.H091.I15	218	239	contig_6AL_1018	59
6AL.H097.L12	222	243	contig_6AL_1018	59
6AL.H099.D22	232	253	contig_6AL_1018	59
6AL.H093.C05	234	255	contig_6AL_1018	59	yes
6AL.H069.C05	247	288	contig_6AL_1018	59	yes
6AL.H121.K22	277	329	contig_6AL_1018	59
6AL.H090.N12	277	329	contig_6AL_1018	59
6AL.H088.F10	277	329	contig_6AL_1018	59
6AL.H090.L12	277	283	contig_6AL_1018	59
6AL.H086.I22	281	310	contig_6AL_1018	59
6AL.H124.G23	284	336	contig_6AL_1018	59
6AL.H067.P09	286	292	contig_6AL_1018	59	yes
6AL.H081.N04	290	321	contig_6AL_1018	59	yes
6AL.H115.I12	304	333	contig_6AL_1018	59
6AL.H102.C06	312	341	contig_6AL_1018	59	yes
6AL.H067.E06	315	344	contig_6AL_1018	59
6AL.H081.I07	338	390	contig_6AL_1018	59	yes
6AL.H110.P17	345	378	contig_6AL_1018	59
6AL.H080.E20	354	387	contig_6AL_1018	59
6AL.H118.L19	361	394	contig_6AL_1018	59
6AL.H107.J15	385	418	contig_6AL_1018	59	yes
6AL.H100.L19	394	435	contig_6AL_1018	59
6AL.H074.L01	395	436	contig_6AL_1018	59
6AL.H090.F16	397	443	contig_6AL_1018	59
6AL.H122.P24	398	444	contig_6AL_1018	59
6AL.H087.P05	411	457	contig_6AL_1018	59	yes
6AL.H098.D01	432	473	contig_6AL_1018	59
6AL.H063.M11	438	479	contig_6AL_1018	59	yes
6AL.H094.K11	439	480	contig_6AL_1018	59
6AL.H076.G16	445	491	contig_6AL_1018	59
6AL.H082.A05	452	493	contig_6AL_1018	59
6AL.H122.I14	452	498	contig_6AL_1018	59	yes
6AL.H109.O17	1	38	contig_6AL_1019	56	yes
6AL.H094.I24	6	43	contig_6AL_1019	56
6AL.H083.I10	24	61	contig_6AL_1019	56
6AL.H104.H19	28	65	contig_6AL_1019	56
6AL.H070.H18	30	67	contig_6AL_1019	56
6AL.H091.K22	31	83	contig_6AL_1019	56
6AL.H064.E23	32	88	contig_6AL_1019	56	yes
6AL.H100.D22	37	74	contig_6AL_1019	56
6AL.H121.E07	49	101	contig_6AL_1019	56
6AL.H088.L22	71	108	contig_6AL_1019	56	yes
6AL.H106.I20	95	147	contig_6AL_1019	56
6AL.H118.O15	100	134	contig_6AL_1019	56
6AL.H076.J02	101	153	contig_6AL_1019	56	yes
6AL.H097.P17	112	146	contig_6AL_1019	56
6AL.H124.M17	114	148	contig_6AL_1019	56
6AL.H104.P14	128	172	contig_6AL_1019	56
6AL.H067.F23	129	163	contig_6AL_1019	56
6AL.H121.O08	130	164	contig_6AL_1019	56
6AL.H119.H01	136	170	contig_6AL_1019	56
6AL.H087.F11	146	180	contig_6AL_1019	56	yes
6AL.H119.C04	165	190	contig_6AL_1019	56
6AL.H081.F02	166	191	contig_6AL_1019	56
6AL.H106.L08	168	212	contig_6AL_1019	56
6AL.H109.N08	172	197	contig_6AL_1019	56
6AL.H112.K19	173	198	contig_6AL_1019	56
6AL.H066.D24	175	219	contig_6AL_1019	56	yes
6AL.H108.K09	177	202	contig_6AL_1019	56
6AL.H071.N06	178	203	contig_6AL_1019	56
6AL.H107.I19	178	203	contig_6AL_1019	56
6AL.H072.L21	178	203	contig_6AL_1019	56
6AL.H069.E23	179	204	contig_6AL_1019	56
6AL.H108.I10	203	228	contig_6AL_1019	56
6AL.H084.A22	204	229	contig_6AL_1019	56
6AL.H079.B06	205	230	contig_6AL_1019	56
6AL.H106.G17	208	233	contig_6AL_1019	56
6AL.H082.I22	209	234	contig_6AL_1019	56	yes
6AL.H107.I12	210	246	contig_6AL_1019	56
6AL.H114.E11	214	244	contig_6AL_1019	56
6AL.H091.O07	217	242	contig_6AL_1019	56
6AL.H076.L12	221	257	contig_6AL_1019	56
6AL.H072.N20	225	250	contig_6AL_1019	56
6AL.H070.O03	227	263	contig_6AL_1019	56
6AL.H083.K05	232	257	contig_6AL_1019	56	yes
6AL.H123.J12	234	264	contig_6AL_1019	56
6AL.H085.P01	236	266	contig_6AL_1019	56
6AL.H090.E19	237	267	contig_6AL_1019	56
6AL.H063.G22	240	270	contig_6AL_1019	56	yes
6AL.H093.O17	242	272	contig_6AL_1019	56
6AL.H087.P10	243	273	contig_6AL_1019	56
6AL.H113.O17	246	282	contig_6AL_1019	56
6AL.H087.L01	264	294	contig_6AL_1019	56
6AL.H066.L11	264	294	contig_6AL_1019	56
6AL.H076.E03	265	301	contig_6AL_1019	56	yes
6AL.H119.N07	266	296	contig_6AL_1019	56
6AL.H109.K08	268	298	contig_6AL_1019	56
6AL.H081.G05	270	300	contig_6AL_1019	56
6AL.H099.P08	1	35	contig_6AL_102	3	yes
6AL.H080.N01	23	47	contig_6AL_102	3	yes
6AL.H109.L06	36	70	contig_6AL_102	3	yes
6AL.H098.O09	1	44	contig_6AL_1020	24	yes
6AL.H105.E01	24	67	contig_6AL_1020	24
6AL.H074.P15	28	74	contig_6AL_1020	24	yes
6AL.H102.G11	54	95	contig_6AL_1020	24
6AL.H090.N15	61	104	contig_6AL_1020	24	yes
6AL.H066.P24	79	120	contig_6AL_1020	24	yes
6AL.H102.I21	89	129	contig_6AL_1020	24
6AL.H122.E01	89	115	contig_6AL_1020	24
6AL.H078.J07	94	134	contig_6AL_1020	24
6AL.H068.N06	115	141	contig_6AL_1020	24	yes
6AL.H094.I11	116	142	contig_6AL_1020	24
6AL.H103.P12	117	157	contig_6AL_1020	24
6AL.H106.N09	120	160	contig_6AL_1020	24
6AL.H089.F23	122	162	contig_6AL_1020	24
6AL.H122.H22	122	162	contig_6AL_1020	24
6AL.H081.C19	126	166	contig_6AL_1020	24
6AL.H071.N17	128	168	contig_6AL_1020	24
6AL.H120.I19	129	169	contig_6AL_1020	24
6AL.H080.C21	133	173	contig_6AL_1020	24
6AL.H064.F15	136	176	contig_6AL_1020	24	yes
6AL.H095.L20	139	179	contig_6AL_1020	24
6AL.H078.K16	148	188	contig_6AL_1020	24	yes
6AL.H080.H19	168	208	contig_6AL_1020	24
6AL.H120.F22	178	218	contig_6AL_1020	24	yes
6AL.H067.C21	1	27	contig_6AL_1021	10	yes
6AL.H108.M13	2	31	contig_6AL_1021	10
6AL.H071.M07	4	30	contig_6AL_1021	10
6AL.H079.P20	5	31	contig_6AL_1021	10
6AL.H120.L03	5	31	contig_6AL_1021	10
6AL.H066.I15	8	37	contig_6AL_1021	10	yes
6AL.H102.C23	14	40	contig_6AL_1021	10
6AL.H091.N20	16	42	contig_6AL_1021	10
6AL.H097.J05	18	44	contig_6AL_1021	10
6AL.H117.K10	19	45	contig_6AL_1021	10	yes
6AL.H078.P06	1	47	contig_6AL_1022	14	yes
6AL.H087.N07	1	17	contig_6AL_1022	14	yes
6AL.H120.I12	12	62	contig_6AL_1022	14
6AL.H083.F18	14	64	contig_6AL_1022	14
6AL.H081.H04	15	65	contig_6AL_1022	14
6AL.H094.G18	16	66	contig_6AL_1022	14
6AL.H080.G15	36	86	contig_6AL_1022	14	yes
6AL.H104.C08	52	93	contig_6AL_1022	14
6AL.H097.C19	64	89	contig_6AL_1022	14
6AL.H078.A18	65	106	contig_6AL_1022	14	yes
6AL.H081.L09	68	93	contig_6AL_1022	14
6AL.H119.M02	79	120	contig_6AL_1022	14
6AL.H114.J16	85	110	contig_6AL_1022	14
6AL.H099.L06	97	122	contig_6AL_1022	14	yes
6AL.H080.D21	1	26	contig_6AL_1023	32	yes
6AL.H115.J06	6	48	contig_6AL_1023	32
6AL.H096.I01	8	26	contig_6AL_1023	32	yes
6AL.H068.F10	9	51	contig_6AL_1023	32
6AL.H065.G23	10	35	contig_6AL_1023	32
6AL.H123.L23	11	37	contig_6AL_1023	32
6AL.H076.G14	15	41	contig_6AL_1023	32	yes
6AL.H100.F17	29	54	contig_6AL_1023	32
6AL.H089.N03	39	73	contig_6AL_1023	32
6AL.H078.G24	39	64	contig_6AL_1023	32	yes
6AL.H091.E03	42	84	contig_6AL_1023	32
6AL.H090.J16	50	92	contig_6AL_1023	32
6AL.H102.K23	54	96	contig_6AL_1023	32
6AL.H075.M15	55	97	contig_6AL_1023	32
6AL.H081.I04	56	98	contig_6AL_1023	32
6AL.H075.C12	56	98	contig_6AL_1023	32	yes
6AL.H112.K21	57	91	contig_6AL_1023	32
6AL.H108.H22	71	105	contig_6AL_1023	32
6AL.H081.A15	75	109	contig_6AL_1023	32
6AL.H065.G06	93	127	contig_6AL_1023	32	yes
6AL.H098.O24	98	132	contig_6AL_1023	32
6AL.H078.M16	98	132	contig_6AL_1023	32
6AL.H067.J22	102	136	contig_6AL_1023	32
6AL.H087.I23	107	116	contig_6AL_1023	32
6AL.H064.G04	113	147	contig_6AL_1023	32	yes
6AL.H070.H08	125	134	contig_6AL_1023	32
6AL.H122.D10	125	134	contig_6AL_1023	32
6AL.H095.G05	127	136	contig_6AL_1023	32
6AL.H118.K06	128	137	contig_6AL_1023	32
6AL.H097.K06	131	140	contig_6AL_1023	32
6AL.H083.I12	132	141	contig_6AL_1023	32
6AL.H084.C06	139	148	contig_6AL_1023	32	yes
6AL.H071.L09	1	38	contig_6AL_1024	3	yes
6AL.H077.G06	1	21	contig_6AL_1024	3	yes
6AL.H121.N20	12	32	contig_6AL_1024	3
6AL.H102.N14	1	14	contig_6AL_1025	31	yes
6AL.H075.C07	12	47	contig_6AL_1025	31	yes
6AL.H106.H13	15	26	contig_6AL_1025	31
6AL.H079.P08	20	31	contig_6AL_1025	31
6AL.H067.M23	21	32	contig_6AL_1025	31
6AL.H074.M18	23	34	contig_6AL_1025	31
6AL.H093.E07	24	35	contig_6AL_1025	31
6AL.H081.F04	26	37	contig_6AL_1025	31
6AL.H072.E22	43	54	contig_6AL_1025	31	yes
6AL.H075.P16	51	86	contig_6AL_1025	31	yes
6AL.H103.F23	61	99	contig_6AL_1025	31
6AL.H105.H07	63	101	contig_6AL_1025	31
6AL.H092.O20	63	101	contig_6AL_1025	31
6AL.H091.C15	70	100	contig_6AL_1025	31
6AL.H079.C16	72	120	contig_6AL_1025	31
6AL.H081.I22	79	127	contig_6AL_1025	31
6AL.H089.O10	80	128	contig_6AL_1025	31
6AL.H065.P03	82	120	contig_6AL_1025	31	yes
6AL.H106.F10	82	130	contig_6AL_1025	31
6AL.H067.I21	94	124	contig_6AL_1025	31
6AL.H080.P08	112	142	contig_6AL_1025	31	yes
6AL.H071.K12	125	173	contig_6AL_1025	31	yes
6AL.H079.L18	128	176	contig_6AL_1025	31
6AL.H118.I10	131	179	contig_6AL_1025	31
6AL.H098.E02	134	182	contig_6AL_1025	31
6AL.H099.M20	138	163	contig_6AL_1025	31
6AL.H078.K10	148	173	contig_6AL_1025	31
6AL.H096.P12	148	173	contig_6AL_1025	31
6AL.H066.H06	161	186	contig_6AL_1025	31	yes
6AL.H068.M10	162	187	contig_6AL_1025	31
6AL.H120.H22	163	188	contig_6AL_1025	31	yes
6AL.H112.K05	1	51	contig_6AL_1026	20	yes
6AL.H124.D10	5	18	contig_6AL_1026	20
6AL.H089.O04	10	35	contig_6AL_1026	20	yes
6AL.H103.E23	11	24	contig_6AL_1026	20
6AL.H114.K02	12	25	contig_6AL_1026	20
6AL.H102.D05	12	25	contig_6AL_1026	20
6AL.H106.F15	20	33	contig_6AL_1026	20
6AL.H080.J23	33	46	contig_6AL_1026	20	yes
6AL.H076.L13	38	92	contig_6AL_1026	20	yes
6AL.H073.H05	56	106	contig_6AL_1026	20
6AL.H091.L13	62	112	contig_6AL_1026	20
6AL.H124.G14	70	120	contig_6AL_1026	20
6AL.H120.M21	75	125	contig_6AL_1026	20	yes
6AL.H122.E18	86	129	contig_6AL_1026	20
6AL.H103.F17	103	132	contig_6AL_1026	20
6AL.H074.I01	107	150	contig_6AL_1026	20	yes
6AL.H091.O08	125	154	contig_6AL_1026	20
6AL.H076.C05	127	156	contig_6AL_1026	20
6AL.H098.C15	132	161	contig_6AL_1026	20
6AL.H061.K01	133	162	contig_6AL_1026	20	yes
6AL.H109.C04	1	49	contig_6AL_1027	26	yes
6AL.H123.P06	9	39	contig_6AL_1027	26
6AL.H108.M01	13	62	contig_6AL_1027	26	yes
6AL.H104.F16	24	54	contig_6AL_1027	26
6AL.H070.N13	35	83	contig_6AL_1027	26	yes
6AL.H102.O19	62	98	contig_6AL_1027	26
6AL.H110.G07	70	106	contig_6AL_1027	26
6AL.H076.H24	76	118	contig_6AL_1027	26
6AL.H095.H14	80	110	contig_6AL_1027	26	yes
6AL.H084.I14	91	127	contig_6AL_1027	26
6AL.H104.K07	94	130	contig_6AL_1027	26
6AL.H123.C09	96	132	contig_6AL_1027	26
6AL.H078.B23	99	135	contig_6AL_1027	26	yes
6AL.H100.E23	110	152	contig_6AL_1027	26
6AL.H107.C16	117	157	contig_6AL_1027	26
6AL.H121.L02	121	161	contig_6AL_1027	26
6AL.H106.D05	128	170	contig_6AL_1027	26
6AL.H103.D06	128	170	contig_6AL_1027	26
6AL.H067.I23	132	174	contig_6AL_1027	26	yes
6AL.H119.L22	148	188	contig_6AL_1027	26
6AL.H063.I11	165	205	contig_6AL_1027	26	yes
6AL.H079.O19	172	210	contig_6AL_1027	26
6AL.H115.E06	178	218	contig_6AL_1027	26
6AL.H094.F13	186	224	contig_6AL_1027	26	yes
6AL.H102.C21	188	226	contig_6AL_1027	26
6AL.H084.E05	190	228	contig_6AL_1027	26	yes
6AL.H075.C22	1	43	contig_6AL_1028	11	yes
6AL.H122.M04	9	56	contig_6AL_1028	11
6AL.H107.N15	17	64	contig_6AL_1028	11	yes
6AL.H123.N13	29	74	contig_6AL_1028	11
6AL.H091.O23	51	93	contig_6AL_1028	11	yes
6AL.H115.D17	73	118	contig_6AL_1028	11	yes
6AL.H122.A14	115	143	contig_6AL_1028	11	yes
6AL.H115.L10	126	152	contig_6AL_1028	11
6AL.H120.M02	126	154	contig_6AL_1028	11
6AL.H104.I21	127	153	contig_6AL_1028	11
6AL.H064.L20	136	162	contig_6AL_1028	11	yes
6AL.H095.D13	1	45	contig_6AL_1029	14	yes
6AL.H081.D18	4	44	contig_6AL_1029	14	yes
6AL.H080.F11	4	60	contig_6AL_1029	14	yes
6AL.H110.L21	51	95	contig_6AL_1029	14	yes
6AL.H119.M17	62	83	contig_6AL_1029	14
6AL.H090.E12	66	87	contig_6AL_1029	14
6AL.H099.F13	67	88	contig_6AL_1029	14
6AL.H104.J08	69	90	contig_6AL_1029	14
6AL.H121.H12	70	91	contig_6AL_1029	14
6AL.H075.L01	79	103	contig_6AL_1029	14
6AL.H103.E07	90	111	contig_6AL_1029	14
6AL.H066.J14	92	113	contig_6AL_1029	14	yes
6AL.H107.N17	96	120	contig_6AL_1029	14	yes
6AL.H097.G05	97	118	contig_6AL_1029	14
6AL.H108.D02	1	42	contig_6AL_103	5	yes
6AL.H080.O12	15	64	contig_6AL_103	5	yes
6AL.H114.N24	31	72	contig_6AL_103	5
6AL.H118.G10	34	75	contig_6AL_103	5
6AL.H110.M03	36	77	contig_6AL_103	5	yes
6AL.H063.N18	1	28	contig_6AL_1030	68	yes
6AL.H084.I15	6	49	contig_6AL_1030	68
6AL.H065.E06	12	55	contig_6AL_1030	68	yes
6AL.H109.O07	14	53	contig_6AL_1030	68
6AL.H070.F20	14	53	contig_6AL_1030	68
6AL.H107.G24	14	53	contig_6AL_1030	68
6AL.H072.P16	19	58	contig_6AL_1030	68
6AL.H117.J15	33	72	contig_6AL_1030	68	yes
6AL.H119.P19	47	64	contig_6AL_1030	68
6AL.H090.P23	48	65	contig_6AL_1030	68
6AL.H084.O05	66	83	contig_6AL_1030	68
6AL.H100.C20	68	85	contig_6AL_1030	68	yes
6AL.H106.P05	72	100	contig_6AL_1030	68	yes
6AL.H103.J20	75	114	contig_6AL_1030	68
6AL.H100.I08	75	114	contig_6AL_1030	68
6AL.H107.D17	79	118	contig_6AL_1030	68
6AL.H066.E10	94	128	contig_6AL_1030	68	yes
6AL.H090.J15	97	136	contig_6AL_1030	68
6AL.H097.I23	117	152	contig_6AL_1030	68
6AL.H078.H13	121	160	contig_6AL_1030	68	yes
6AL.H117.C02	127	162	contig_6AL_1030	68
6AL.H094.N14	135	170	contig_6AL_1030	68
6AL.H096.P08	136	171	contig_6AL_1030	68
6AL.H081.I09	141	176	contig_6AL_1030	68
6AL.H069.N07	153	188	contig_6AL_1030	68	yes
6AL.H120.N16	163	200	contig_6AL_1030	68
6AL.H092.C09	164	199	contig_6AL_1030	68
6AL.H119.M13	167	202	contig_6AL_1030	68
6AL.H075.F17	167	202	contig_6AL_1030	68
6AL.H081.L11	172	207	contig_6AL_1030	68
6AL.H084.J11	174	209	contig_6AL_1030	68	yes
6AL.H124.J21	183	220	contig_6AL_1030	68
6AL.H062.D10	195	232	contig_6AL_1030	68	yes
6AL.H104.H23	208	222	contig_6AL_1030	68
6AL.H083.N05	208	222	contig_6AL_1030	68
6AL.H084.A23	217	231	contig_6AL_1030	68
6AL.H101.M05	228	242	contig_6AL_1030	68	yes
6AL.H085.N23	236	268	contig_6AL_1030	68	yes
6AL.H067.M02	244	290	contig_6AL_1030	68
6AL.H121.C17	254	298	contig_6AL_1030	68
6AL.H123.A11	259	303	contig_6AL_1030	68
6AL.H112.C20	265	309	contig_6AL_1030	68	yes
6AL.H089.G21	269	315	contig_6AL_1030	68
6AL.H091.H19	278	324	contig_6AL_1030	68
6AL.H068.N15	291	337	contig_6AL_1030	68
6AL.H087.F06	296	325	contig_6AL_1030	68
6AL.H122.P09	298	344	contig_6AL_1030	68
6AL.H070.L01	306	352	contig_6AL_1030	68	yes
6AL.H107.I09	312	341	contig_6AL_1030	68
6AL.H119.A06	314	343	contig_6AL_1030	68
6AL.H090.I17	330	359	contig_6AL_1030	68
6AL.H122.G19	335	364	contig_6AL_1030	68
6AL.H086.L17	345	374	contig_6AL_1030	68	yes
6AL.H081.M14	352	365	contig_6AL_1030	68
6AL.H096.H22	356	369	contig_6AL_1030	68
6AL.H117.I15	358	371	contig_6AL_1030	68
6AL.H088.J02	366	379	contig_6AL_1030	68	yes
6AL.H124.E20	375	397	contig_6AL_1030	68	yes
6AL.H096.H05	384	408	contig_6AL_1030	68
6AL.H075.F20	388	412	contig_6AL_1030	68
6AL.H114.C17	392	416	contig_6AL_1030	68
6AL.H088.K21	392	416	contig_6AL_1030	68
6AL.H068.F19	393	417	contig_6AL_1030	68
6AL.H073.C03	394	418	contig_6AL_1030	68	yes
6AL.H117.N12	394	405	contig_6AL_1030	68
6AL.H084.J13	406	417	contig_6AL_1030	68
6AL.H075.P19	409	420	contig_6AL_1030	68	yes
6AL.H114.O16	415	439	contig_6AL_1030	68	yes
6AL.H101.D05	1	30	contig_6AL_1031	3	yes
6AL.H113.J07	2	29	contig_6AL_1031	3
6AL.H083.J14	8	35	contig_6AL_1031	3	yes
6AL.H119.M01	1	25	contig_6AL_1032	35	yes
6AL.H107.M22	3	41	contig_6AL_1032	35
6AL.H089.H21	7	36	contig_6AL_1032	35
6AL.H074.H12	8	37	contig_6AL_1032	35
6AL.H083.N08	15	53	contig_6AL_1032	35	yes
6AL.H102.K20	18	60	contig_6AL_1032	35
6AL.H079.E23	26	55	contig_6AL_1032	35
6AL.H123.D14	30	59	contig_6AL_1032	35
6AL.H122.J23	36	65	contig_6AL_1032	35
6AL.H104.L14	50	79	contig_6AL_1032	35	yes
6AL.H099.F17	58	100	contig_6AL_1032	35
6AL.H094.H01	59	101	contig_6AL_1032	35
6AL.H103.J24	72	114	contig_6AL_1032	35
6AL.H105.E23	74	116	contig_6AL_1032	35	yes
6AL.H107.P20	79	92	contig_6AL_1032	35
6AL.H072.K16	82	95	contig_6AL_1032	35
6AL.H118.P14	84	97	contig_6AL_1032	35
6AL.H090.N14	90	103	contig_6AL_1032	35
6AL.H099.O17	96	109	contig_6AL_1032	35
6AL.H073.O21	96	109	contig_6AL_1032	35
6AL.H098.C11	114	127	contig_6AL_1032	35	yes
6AL.H085.D19	123	166	contig_6AL_1032	35
6AL.H064.G24	124	156	contig_6AL_1032	35	yes
6AL.H119.I12	129	168	contig_6AL_1032	35
6AL.H062.N14	142	181	contig_6AL_1032	35	yes
6AL.H112.K15	143	182	contig_6AL_1032	35
6AL.H092.H14	163	206	contig_6AL_1032	35
6AL.H124.H02	164	201	contig_6AL_1032	35
6AL.H074.O20	166	209	contig_6AL_1032	35	yes
6AL.H076.F11	175	212	contig_6AL_1032	35
6AL.H099.F07	177	214	contig_6AL_1032	35
6AL.H084.C15	181	224	contig_6AL_1032	35
6AL.H096.G01	189	226	contig_6AL_1032	35
6AL.H062.G01	205	242	contig_6AL_1032	35	yes
6AL.H087.E04	229	272	contig_6AL_1032	35	yes
6AL.H074.M16	1	42	contig_6AL_1033	4	yes
6AL.H092.E09	1	44	contig_6AL_1033	4	yes
6AL.H121.M08	5	46	contig_6AL_1033	4
6AL.H107.P02	14	57	contig_6AL_1033	4	yes
6AL.H067.D03	1	29	contig_6AL_1034	7	yes
6AL.H117.E08	5	40	contig_6AL_1034	7
6AL.H095.O23	8	43	contig_6AL_1034	7
6AL.H112.C02	19	27	contig_6AL_1034	7
6AL.H073.N17	19	54	contig_6AL_1034	7	yes
6AL.H110.G20	37	45	contig_6AL_1034	7
6AL.H063.O18	48	56	contig_6AL_1034	7	yes
6AL.H117.B24	1	37	contig_6AL_1035	12	yes
6AL.H074.P18	18	52	contig_6AL_1035	12	yes
6AL.H089.O03	21	57	contig_6AL_1035	12
6AL.H102.M03	21	57	contig_6AL_1035	12
6AL.H107.N18	21	57	contig_6AL_1035	12
6AL.H066.F04	30	66	contig_6AL_1035	12	yes
6AL.H093.E05	34	59	contig_6AL_1035	12
6AL.H113.K07	41	77	contig_6AL_1035	12
6AL.H064.C09	55	80	contig_6AL_1035	12	yes
6AL.H075.F13	63	99	contig_6AL_1035	12
6AL.H110.I02	65	101	contig_6AL_1035	12
6AL.H092.L08	66	102	contig_6AL_1035	12	yes
6AL.H087.J05	1	48	contig_6AL_1036	41	yes
6AL.H122.H16	13	54	contig_6AL_1036	41
6AL.H101.D01	13	54	contig_6AL_1036	41
6AL.H106.H17	23	70	contig_6AL_1036	41
6AL.H072.G05	25	60	contig_6AL_1036	41	yes
6AL.H103.H06	29	70	contig_6AL_1036	41
6AL.H064.D06	44	85	contig_6AL_1036	41	yes
6AL.H075.I20	52	93	contig_6AL_1036	41
6AL.H069.O17	53	94	contig_6AL_1036	41
6AL.H076.E24	63	110	contig_6AL_1036	41	yes
6AL.H084.K12	71	112	contig_6AL_1036	41
6AL.H123.C13	73	114	contig_6AL_1036	41
6AL.H082.E10	74	115	contig_6AL_1036	41
6AL.H100.I20	81	120	contig_6AL_1036	41
6AL.H094.B16	91	132	contig_6AL_1036	41
6AL.H087.M09	93	134	contig_6AL_1036	41
6AL.H093.L13	102	143	contig_6AL_1036	41
6AL.H077.A12	104	143	contig_6AL_1036	41
6AL.H075.O13	106	147	contig_6AL_1036	41	yes
6AL.H092.F20	125	164	contig_6AL_1036	41
6AL.H105.F21	127	166	contig_6AL_1036	41
6AL.H067.E19	144	183	contig_6AL_1036	41	yes
6AL.H108.P05	148	176	contig_6AL_1036	41
6AL.H118.G04	152	180	contig_6AL_1036	41
6AL.H088.J04	152	180	contig_6AL_1036	41
6AL.H120.N10	154	182	contig_6AL_1036	41
6AL.H084.E15	158	186	contig_6AL_1036	41
6AL.H092.L03	163	191	contig_6AL_1036	41
6AL.H122.K23	166	198	contig_6AL_1036	41
6AL.H098.M20	172	200	contig_6AL_1036	41
6AL.H064.D04	174	202	contig_6AL_1036	41
6AL.H078.N17	179	207	contig_6AL_1036	41	yes
6AL.H102.G02	187	219	contig_6AL_1036	41
6AL.H076.F20	204	236	contig_6AL_1036	41	yes
6AL.H110.G08	205	233	contig_6AL_1036	41
6AL.H089.G03	205	233	contig_6AL_1036	41
6AL.H100.K05	211	239	contig_6AL_1036	41
6AL.H078.K05	212	240	contig_6AL_1036	41
6AL.H096.F22	218	246	contig_6AL_1036	41
6AL.H106.C19	219	247	contig_6AL_1036	41
6AL.H101.L06	227	255	contig_6AL_1036	41	yes
6AL.H084.I05	1	15	contig_6AL_1037	14	yes
6AL.H104.J24	2	16	contig_6AL_1037	14
6AL.H067.C15	9	27	contig_6AL_1037	14	yes
6AL.H121.E19	13	27	contig_6AL_1037	14
6AL.H124.A21	17	31	contig_6AL_1037	14
6AL.H085.A16	25	39	contig_6AL_1037	14	yes
6AL.H123.P14	27	45	contig_6AL_1037	14
6AL.H078.A10	31	49	contig_6AL_1037	14
6AL.H061.I04	35	75	contig_6AL_1037	14	yes
6AL.H094.D01	40	58	contig_6AL_1037	14
6AL.H089.O06	46	64	contig_6AL_1037	14
6AL.H102.M20	49	67	contig_6AL_1037	14
6AL.H079.H15	50	68	contig_6AL_1037	14
6AL.H108.P10	65	83	contig_6AL_1037	14	yes
6AL.H110.M12	1	46	contig_6AL_1038	39	yes
6AL.H091.D05	25	70	contig_6AL_1038	39
6AL.H098.H13	40	89	contig_6AL_1038	39	yes
6AL.H106.G12	43	88	contig_6AL_1038	39
6AL.H117.I20	59	105	contig_6AL_1038	39
6AL.H088.C21	70	116	contig_6AL_1038	39
6AL.H112.P18	78	124	contig_6AL_1038	39
6AL.H120.J14	81	132	contig_6AL_1038	39
6AL.H091.O14	85	136	contig_6AL_1038	39
6AL.H085.F02	86	131	contig_6AL_1038	39	yes
6AL.H080.K22	95	141	contig_6AL_1038	39
6AL.H074.D01	110	156	contig_6AL_1038	39	yes
6AL.H078.G04	119	165	contig_6AL_1038	39
6AL.H095.I21	133	169	contig_6AL_1038	39
6AL.H065.M06	148	199	contig_6AL_1038	39	yes
6AL.H087.M12	163	199	contig_6AL_1038	39
6AL.H112.H13	168	204	contig_6AL_1038	39
6AL.H076.G15	184	220	contig_6AL_1038	39	yes
6AL.H119.N18	200	238	contig_6AL_1038	39
6AL.H066.O11	215	241	contig_6AL_1038	39	yes
6AL.H089.H04	226	264	contig_6AL_1038	39
6AL.H081.M23	229	287	contig_6AL_1038	39
6AL.H083.D02	230	288	contig_6AL_1038	39
6AL.H072.O02	231	268	contig_6AL_1038	39
6AL.H063.N03	234	272	contig_6AL_1038	39	yes
6AL.H077.N17	257	294	contig_6AL_1038	39
6AL.H067.G11	259	296	contig_6AL_1038	39	yes
6AL.H115.L09	267	325	contig_6AL_1038	39
6AL.H066.C09	272	305	contig_6AL_1038	39
6AL.H123.O10	280	338	contig_6AL_1038	39
6AL.H122.G17	280	338	contig_6AL_1038	39
6AL.H098.O01	287	345	contig_6AL_1038	39	yes
6AL.H067.D21	312	345	contig_6AL_1038	39
6AL.H122.M22	314	347	contig_6AL_1038	39
6AL.H107.H07	319	352	contig_6AL_1038	39
6AL.H094.H07	322	355	contig_6AL_1038	39
6AL.H103.I02	329	362	contig_6AL_1038	39
6AL.H066.J23	335	368	contig_6AL_1038	39	yes
6AL.H074.P19	342	400	contig_6AL_1038	39	yes
6AL.H107.L04	1	32	contig_6AL_1039	33	yes
6AL.H102.P14	3	26	contig_6AL_1039	33
6AL.H080.A09	29	52	contig_6AL_1039	33	yes
6AL.H092.P14	31	71	contig_6AL_1039	33
6AL.H101.C03	35	49	contig_6AL_1039	33
6AL.H100.G14	39	79	contig_6AL_1039	33	yes
6AL.H122.G24	50	64	contig_6AL_1039	33
6AL.H070.M20	67	98	contig_6AL_1039	33
6AL.H068.G14	70	84	contig_6AL_1039	33	yes
6AL.H080.J21	79	126	contig_6AL_1039	33
6AL.H096.C21	80	127	contig_6AL_1039	33	yes
6AL.H119.E19	94	125	contig_6AL_1039	33
6AL.H079.G10	94	125	contig_6AL_1039	33
6AL.H080.J01	102	133	contig_6AL_1039	33
6AL.H081.M16	106	137	contig_6AL_1039	33	yes
6AL.H101.O17	108	139	contig_6AL_1039	33
6AL.H124.F16	114	165	contig_6AL_1039	33
6AL.H087.K10	116	147	contig_6AL_1039	33
6AL.H116.I18	125	157	contig_6AL_1039	33
6AL.H104.L16	130	162	contig_6AL_1039	33
6AL.H071.L19	131	182	contig_6AL_1039	33	yes
6AL.H090.C08	138	170	contig_6AL_1039	33
6AL.H117.I24	141	173	contig_6AL_1039	33
6AL.H070.M05	150	182	contig_6AL_1039	33
6AL.H100.H14	154	186	contig_6AL_1039	33
6AL.H075.D11	178	210	contig_6AL_1039	33	yes
6AL.H066.C06	199	230	contig_6AL_1039	33	yes
6AL.H121.D07	199	208	contig_6AL_1039	33
6AL.H100.E16	204	213	contig_6AL_1039	33
6AL.H104.D15	205	214	contig_6AL_1039	33
6AL.H092.F14	211	220	contig_6AL_1039	33
6AL.H070.O16	223	232	contig_6AL_1039	33	yes
6AL.H084.K13	229	244	contig_6AL_1039	33	yes
6AL.H088.L16	1	22	contig_6AL_104	2	yes
6AL.H081.A05	5	31	contig_6AL_104	2	yes
6AL.H107.K12	1	43	contig_6AL_1040	38	yes
6AL.H099.L22	5	47	contig_6AL_1040	38
6AL.H121.J11	10	52	contig_6AL_1040	38
6AL.H084.G24	36	78	contig_6AL_1040	38	yes
6AL.H064.L01	36	60	contig_6AL_1040	38	yes
6AL.H116.H02	37	78	contig_6AL_1040	38
6AL.H122.K06	38	79	contig_6AL_1040	38
6AL.H069.O07	62	103	contig_6AL_1040	38	yes
6AL.H071.O14	71	98	contig_6AL_1040	38
6AL.H124.K05	79	106	contig_6AL_1040	38
6AL.H098.K15	93	120	contig_6AL_1040	38
6AL.H072.G03	98	125	contig_6AL_1040	38	yes
6AL.H088.E02	102	132	contig_6AL_1040	38
6AL.H104.F04	103	133	contig_6AL_1040	38
6AL.H107.F17	111	141	contig_6AL_1040	38
6AL.H069.C06	115	154	contig_6AL_1040	38	yes
6AL.H099.L18	117	162	contig_6AL_1040	38
6AL.H083.B03	123	168	contig_6AL_1040	38
6AL.H092.P15	124	169	contig_6AL_1040	38
6AL.H073.O06	124	169	contig_6AL_1040	38
6AL.H075.I09	150	180	contig_6AL_1040	38	yes
6AL.H089.O07	157	202	contig_6AL_1040	38
6AL.H067.M17	166	197	contig_6AL_1040	38
6AL.H107.D18	169	214	contig_6AL_1040	38	yes
6AL.H090.F22	171	202	contig_6AL_1040	38
6AL.H080.M01	180	221	contig_6AL_1040	38
6AL.H063.L03	188	219	contig_6AL_1040	38
6AL.H064.G12	189	220	contig_6AL_1040	38
6AL.H082.P05	199	230	contig_6AL_1040	38
6AL.H093.E06	200	231	contig_6AL_1040	38
6AL.H068.L13	211	242	contig_6AL_1040	38	yes
6AL.H069.M01	215	256	contig_6AL_1040	38
6AL.H076.L10	217	258	contig_6AL_1040	38
6AL.H066.C01	220	261	contig_6AL_1040	38
6AL.H105.D04	226	267	contig_6AL_1040	38	yes
6AL.H112.L01	230	271	contig_6AL_1040	38	yes
6AL.H122.J21	244	261	contig_6AL_1040	38
6AL.H080.P15	250	267	contig_6AL_1040	38	yes
6AL.H117.C10	1	26	contig_6AL_1041	5	yes
6AL.H094.G14	3	28	contig_6AL_1041	5
6AL.H075.M20	6	46	contig_6AL_1041	5	yes
6AL.H114.P11	7	32	contig_6AL_1041	5
6AL.H073.O17	21	46	contig_6AL_1041	5	yes
6AL.H073.E12	1	50	contig_6AL_1042	45	yes
6AL.H066.N06	10	59	contig_6AL_1042	45
6AL.H090.L11	20	69	contig_6AL_1042	45
6AL.H072.I18	33	81	contig_6AL_1042	45	yes
6AL.H120.L16	36	85	contig_6AL_1042	45
6AL.H123.J21	37	86	contig_6AL_1042	45
6AL.H100.P17	76	125	contig_6AL_1042	45	yes
6AL.H116.P17	93	145	contig_6AL_1042	45
6AL.H084.I21	94	129	contig_6AL_1042	45
6AL.H112.N21	102	154	contig_6AL_1042	45	yes
6AL.H067.C23	109	144	contig_6AL_1042	45
6AL.H080.B06	139	174	contig_6AL_1042	45
6AL.H068.L05	149	184	contig_6AL_1042	45	yes
6AL.H106.M24	162	189	contig_6AL_1042	45
6AL.H086.B21	164	192	contig_6AL_1042	45
6AL.H085.D22	166	194	contig_6AL_1042	45
6AL.H092.F17	174	201	contig_6AL_1042	45
6AL.H080.F10	176	203	contig_6AL_1042	45	yes
6AL.H089.G01	183	229	contig_6AL_1042	45
6AL.H104.G05	186	214	contig_6AL_1042	45
6AL.H121.I07	188	234	contig_6AL_1042	45
6AL.H100.D06	195	223	contig_6AL_1042	45
6AL.H075.G16	199	227	contig_6AL_1042	45	yes
6AL.H064.I02	210	239	contig_6AL_1042	45	yes
6AL.H090.C06	213	259	contig_6AL_1042	45
6AL.H092.M04	216	245	contig_6AL_1042	45
6AL.H102.F15	219	265	contig_6AL_1042	45
6AL.H094.M21	225	271	contig_6AL_1042	45
6AL.H066.K11	232	278	contig_6AL_1042	45
6AL.H071.N16	233	279	contig_6AL_1042	45	yes
6AL.H089.L07	245	293	contig_6AL_1042	45
6AL.H094.G19	250	295	contig_6AL_1042	45
6AL.H108.D16	253	301	contig_6AL_1042	45
6AL.H109.H04	256	301	contig_6AL_1042	45
6AL.H119.O09	270	318	contig_6AL_1042	45	yes
6AL.H117.M02	282	327	contig_6AL_1042	45
6AL.H108.I15	293	326	contig_6AL_1042	45
6AL.H078.L06	301	346	contig_6AL_1042	45	yes
6AL.H081.N23	304	337	contig_6AL_1042	45
6AL.H122.G15	312	357	contig_6AL_1042	45
6AL.H094.F19	316	349	contig_6AL_1042	45
6AL.H087.H08	317	350	contig_6AL_1042	45
6AL.H107.F21	322	367	contig_6AL_1042	45
6AL.H071.L10	336	369	contig_6AL_1042	45	yes
6AL.H123.J13	347	392	contig_6AL_1042	45	yes
6AL.H121.A08	1	43	contig_6AL_1043	27	yes
6AL.H124.E02	23	54	contig_6AL_1043	27
6AL.H088.N16	24	31	contig_6AL_1043	27	yes
6AL.H122.F03	25	56	contig_6AL_1043	27
6AL.H082.C19	25	56	contig_6AL_1043	27
6AL.H106.C03	26	48	contig_6AL_1043	27
6AL.H087.F04	29	51	contig_6AL_1043	27	yes
6AL.H091.G08	29	60	contig_6AL_1043	27
6AL.H102.D06	36	78	contig_6AL_1043	27
6AL.H071.J01	41	83	contig_6AL_1043	27	yes
6AL.H117.N20	50	81	contig_6AL_1043	27
6AL.H087.K08	61	92	contig_6AL_1043	27
6AL.H084.F13	74	93	contig_6AL_1043	27
6AL.H106.K11	78	109	contig_6AL_1043	27
6AL.H120.D12	79	110	contig_6AL_1043	27	yes
6AL.H091.K11	85	104	contig_6AL_1043	27
6AL.H080.J22	86	105	contig_6AL_1043	27
6AL.H106.K13	94	113	contig_6AL_1043	27
6AL.H082.H03	99	118	contig_6AL_1043	27
6AL.H115.O14	107	126	contig_6AL_1043	27	yes
6AL.H062.I19	120	169	contig_6AL_1043	27	yes
6AL.H078.N21	127	138	contig_6AL_1043	27
6AL.H114.E22	130	141	contig_6AL_1043	27
6AL.H104.F21	131	142	contig_6AL_1043	27
6AL.H067.E18	131	142	contig_6AL_1043	27
6AL.H118.L02	152	163	contig_6AL_1043	27
6AL.H112.D05	158	169	contig_6AL_1043	27	yes
6AL.H114.F17	1	37	contig_6AL_1044	67	yes
6AL.H100.O19	16	46	contig_6AL_1044	67	yes
6AL.H112.L06	24	63	contig_6AL_1044	67
6AL.H101.P03	29	68	contig_6AL_1044	67
6AL.H076.L16	38	74	contig_6AL_1044	67	yes
6AL.H113.G07	51	90	contig_6AL_1044	67	yes
6AL.H090.G06	53	78	contig_6AL_1044	67
6AL.H122.D04	66	91	contig_6AL_1044	67
6AL.H084.L21	69	98	contig_6AL_1044	67
6AL.H123.D13	72	101	contig_6AL_1044	67
6AL.H115.O03	75	104	contig_6AL_1044	67
6AL.H120.P08	76	101	contig_6AL_1044	67
6AL.H081.B22	87	112	contig_6AL_1044	67	yes
6AL.H075.L13	88	129	contig_6AL_1044	67
6AL.H122.L21	89	130	contig_6AL_1044	67
6AL.H071.L17	89	130	contig_6AL_1044	67
6AL.H108.M16	92	121	contig_6AL_1044	67
6AL.H103.K19	98	127	contig_6AL_1044	67
6AL.H069.I19	104	133	contig_6AL_1044	67
6AL.H099.P07	108	137	contig_6AL_1044	67	yes
6AL.H098.H14	114	155	contig_6AL_1044	67
6AL.H105.I08	132	173	contig_6AL_1044	67	yes
6AL.H120.O16	140	168	contig_6AL_1044	67
6AL.H123.N22	142	170	contig_6AL_1044	67
6AL.H080.P06	148	176	contig_6AL_1044	67
6AL.H116.L20	160	188	contig_6AL_1044	67	yes
6AL.H087.I20	162	188	contig_6AL_1044	67
6AL.H122.E23	169	204	contig_6AL_1044	67
6AL.H071.K11	177	203	contig_6AL_1044	67
6AL.H083.O23	178	204	contig_6AL_1044	67
6AL.H074.G06	178	204	contig_6AL_1044	67
6AL.H069.K01	178	204	contig_6AL_1044	67
6AL.H072.L11	184	219	contig_6AL_1044	67	yes
6AL.H065.L02	187	213	contig_6AL_1044	67
6AL.H089.F08	190	216	contig_6AL_1044	67
6AL.H063.E24	197	224	contig_6AL_1044	67
6AL.H120.P17	206	233	contig_6AL_1044	67
6AL.H087.F10	211	237	contig_6AL_1044	67
6AL.H117.G10	213	250	contig_6AL_1044	67
6AL.H119.K11	216	242	contig_6AL_1044	67	yes
6AL.H124.L09	217	244	contig_6AL_1044	67
6AL.H074.O11	218	255	contig_6AL_1044	67
6AL.H082.G15	220	247	contig_6AL_1044	67
6AL.H110.N09	220	247	contig_6AL_1044	67
6AL.H078.P11	223	260	contig_6AL_1044	67
6AL.H095.J24	233	265	contig_6AL_1044	67
6AL.H085.O07	234	266	contig_6AL_1044	67
6AL.H072.E03	238	265	contig_6AL_1044	67	yes
6AL.H093.F19	243	280	contig_6AL_1044	67
6AL.H086.P02	243	280	contig_6AL_1044	67
6AL.H070.J06	245	282	contig_6AL_1044	67
6AL.H067.G13	246	283	contig_6AL_1044	67
6AL.H081.H18	246	283	contig_6AL_1044	67
6AL.H106.F17	256	288	contig_6AL_1044	67
6AL.H096.O15	260	297	contig_6AL_1044	67
6AL.H100.P16	262	299	contig_6AL_1044	67	yes
6AL.H104.C09	269	301	contig_6AL_1044	67
6AL.H120.K01	270	307	contig_6AL_1044	67
6AL.H064.G01	272	309	contig_6AL_1044	67
6AL.H115.P05	281	313	contig_6AL_1044	67
6AL.H117.L22	290	322	contig_6AL_1044	67
6AL.H119.N11	291	323	contig_6AL_1044	67
6AL.H096.L23	293	325	contig_6AL_1044	67	yes
6AL.H114.C02	303	319	contig_6AL_1044	67
6AL.H122.B05	304	320	contig_6AL_1044	67
6AL.H097.L21	312	328	contig_6AL_1044	67	yes
6AL.H119.K05	318	334	contig_6AL_1044	67	yes
6AL.H085.C06	1	21	contig_6AL_1045	45	yes
6AL.H077.I20	2	30	contig_6AL_1045	45	yes
6AL.H091.E22	3	23	contig_6AL_1045	45
6AL.H062.N06	4	24	contig_6AL_1045	45
6AL.H072.J03	11	31	contig_6AL_1045	45
6AL.H081.P11	20	54	contig_6AL_1045	45
6AL.H097.M06	22	64	contig_6AL_1045	45
6AL.H099.H20	24	36	contig_6AL_1045	45
6AL.H074.K10	26	46	contig_6AL_1045	45	yes
6AL.H124.O11	27	69	contig_6AL_1045	45
6AL.H119.M04	30	72	contig_6AL_1045	45
6AL.H079.D23	31	73	contig_6AL_1045	45
6AL.H123.K17	32	44	contig_6AL_1045	45
6AL.H103.O08	42	54	contig_6AL_1045	45
6AL.H077.G08	42	54	contig_6AL_1045	45	yes
6AL.H068.L06	51	85	contig_6AL_1045	45	yes
6AL.H099.D06	62	104	contig_6AL_1045	45
6AL.H096.C02	69	111	contig_6AL_1045	45
6AL.H103.C20	73	115	contig_6AL_1045	45
6AL.H107.O18	76	100	contig_6AL_1045	45
6AL.H074.K23	78	120	contig_6AL_1045	45	yes
6AL.H084.H03	78	102	contig_6AL_1045	45
6AL.H122.K04	83	107	contig_6AL_1045	45
6AL.H094.M22	97	121	contig_6AL_1045	45
6AL.H116.N17	108	132	contig_6AL_1045	45
6AL.H069.I01	112	136	contig_6AL_1045	45	yes
6AL.H078.I14	113	146	contig_6AL_1045	45
6AL.H072.N15	125	158	contig_6AL_1045	45
6AL.H061.K08	126	159	contig_6AL_1045	45	yes
6AL.H062.I06	128	154	contig_6AL_1045	45
6AL.H091.I22	128	154	contig_6AL_1045	45
6AL.H075.M02	129	155	contig_6AL_1045	45
6AL.H092.O03	132	158	contig_6AL_1045	45
6AL.H103.F19	138	164	contig_6AL_1045	45
6AL.H095.O05	141	167	contig_6AL_1045	45
6AL.H085.D23	142	168	contig_6AL_1045	45
6AL.H071.D07	142	168	contig_6AL_1045	45
6AL.H116.D09	152	164	contig_6AL_1045	45
6AL.H066.F20	153	179	contig_6AL_1045	45	yes
6AL.H068.K19	155	167	contig_6AL_1045	45
6AL.H121.O12	156	168	contig_6AL_1045	45
6AL.H090.J20	159	171	contig_6AL_1045	45
6AL.H088.E05	161	173	contig_6AL_1045	45
6AL.H077.D11	163	175	contig_6AL_1045	45
6AL.H119.H18	171	183	contig_6AL_1045	45	yes
6AL.H119.B13	1	30	contig_6AL_1046	9	yes
6AL.H080.K03	6	24	contig_6AL_1046	9	yes
6AL.H078.C13	6	38	contig_6AL_1046	9	yes
6AL.H079.O12	24	53	contig_6AL_1046	9
6AL.H067.O13	24	56	contig_6AL_1046	9
6AL.H075.N03	24	56	contig_6AL_1046	9
6AL.H077.G14	24	56	contig_6AL_1046	9
6AL.H064.F07	31	60	contig_6AL_1046	9	yes
6AL.H084.E17	51	83	contig_6AL_1046	9	yes
6AL.H116.G11	1	46	contig_6AL_1047	16	yes
6AL.H082.E05	17	62	contig_6AL_1047	16
6AL.H118.H09	26	71	contig_6AL_1047	16	yes
6AL.H075.M07	26	72	contig_6AL_1047	16	yes
6AL.H106.M19	68	89	contig_6AL_1047	16	yes
6AL.H067.N12	75	126	contig_6AL_1047	16	yes
6AL.H072.C18	87	115	contig_6AL_1047	16
6AL.H087.H07	107	130	contig_6AL_1047	16
6AL.H064.F20	115	143	contig_6AL_1047	16	yes
6AL.H076.N05	119	144	contig_6AL_1047	16
6AL.H090.H08	125	148	contig_6AL_1047	16
6AL.H114.G11	126	149	contig_6AL_1047	16
6AL.H084.A14	128	151	contig_6AL_1047	16	yes
6AL.H116.F16	134	159	contig_6AL_1047	16
6AL.H073.I21	142	165	contig_6AL_1047	16
6AL.H070.H14	145	170	contig_6AL_1047	16	yes
6AL.H064.M03	1	39	contig_6AL_1048	86	yes
6AL.H093.K17	1	20	contig_6AL_1048	86	yes
6AL.H110.N05	21	66	contig_6AL_1048	86	yes
6AL.H114.P17	30	75	contig_6AL_1048	86
6AL.H123.H20	34	60	contig_6AL_1048	86
6AL.H106.D24	45	71	contig_6AL_1048	86
6AL.H102.D01	54	78	contig_6AL_1048	86
6AL.H091.C19	60	86	contig_6AL_1048	86	yes
6AL.H094.O12	64	94	contig_6AL_1048	86
6AL.H090.J21	69	93	contig_6AL_1048	86
6AL.H077.F06	70	94	contig_6AL_1048	86
6AL.H101.H17	82	106	contig_6AL_1048	86	yes
6AL.H112.N06	85	118	contig_6AL_1048	86
6AL.H079.O17	87	117	contig_6AL_1048	86
6AL.H099.L23	96	126	contig_6AL_1048	86	yes
6AL.H115.G15	98	128	contig_6AL_1048	86
6AL.H067.M24	111	144	contig_6AL_1048	86	yes
6AL.H094.N18	111	144	contig_6AL_1048	86
6AL.H084.A05	124	168	contig_6AL_1048	86
6AL.H115.O09	128	181	contig_6AL_1048	86
6AL.H107.I10	135	175	contig_6AL_1048	86
6AL.H106.P03	135	179	contig_6AL_1048	86	yes
6AL.H062.J22	168	208	contig_6AL_1048	86	yes
6AL.H068.O09	173	226	contig_6AL_1048	86
6AL.H117.G12	182	231	contig_6AL_1048	86
6AL.H083.K01	185	238	contig_6AL_1048	86	yes
6AL.H109.A15	199	248	contig_6AL_1048	86
6AL.H106.K03	202	263	contig_6AL_1048	86
6AL.H115.J14	230	279	contig_6AL_1048	86
6AL.H118.P18	233	282	contig_6AL_1048	86	yes
6AL.H102.I08	234	283	contig_6AL_1048	86
6AL.H086.K06	261	322	contig_6AL_1048	86
6AL.H064.P02	262	304	contig_6AL_1048	86
6AL.H102.F05	275	336	contig_6AL_1048	86
6AL.H089.B24	277	338	contig_6AL_1048	86	yes
6AL.H112.G09	291	333	contig_6AL_1048	86
6AL.H062.H08	305	347	contig_6AL_1048	86
6AL.H094.G11	306	348	contig_6AL_1048	86
6AL.H108.L09	329	371	contig_6AL_1048	86	yes
6AL.H084.L19	331	360	contig_6AL_1048	86
6AL.H118.C11	333	362	contig_6AL_1048	86
6AL.H083.F11	333	362	contig_6AL_1048	86
6AL.H115.H02	339	368	contig_6AL_1048	86
6AL.H122.F09	343	372	contig_6AL_1048	86
6AL.H096.L04	346	383	contig_6AL_1048	86
6AL.H110.L04	353	382	contig_6AL_1048	86
6AL.H072.D06	364	393	contig_6AL_1048	86	yes
6AL.H119.P13	373	410	contig_6AL_1048	86
6AL.H086.H14	375	412	contig_6AL_1048	86
6AL.H071.N19	377	414	contig_6AL_1048	86	yes
6AL.H077.P20	382	402	contig_6AL_1048	86
6AL.H105.C08	383	403	contig_6AL_1048	86
6AL.H121.B24	385	405	contig_6AL_1048	86
6AL.H106.C24	388	408	contig_6AL_1048	86
6AL.H073.L02	391	411	contig_6AL_1048	86
6AL.H082.J20	400	420	contig_6AL_1048	86
6AL.H106.P01	405	439	contig_6AL_1048	86
6AL.H097.P10	405	425	contig_6AL_1048	86
6AL.H075.C17	408	428	contig_6AL_1048	86	yes
6AL.H123.H22	412	443	contig_6AL_1048	86
6AL.H068.I14	420	451	contig_6AL_1048	86	yes
6AL.H112.D03	433	467	contig_6AL_1048	86
6AL.H095.D09	434	474	contig_6AL_1048	86
6AL.H064.F06	436	470	contig_6AL_1048	86
6AL.H097.I08	441	475	contig_6AL_1048	86
6AL.H120.F08	442	467	contig_6AL_1048	86
6AL.H086.H19	442	476	contig_6AL_1048	86	yes
6AL.H088.I13	448	488	contig_6AL_1048	86
6AL.H073.P12	448	488	contig_6AL_1048	86
6AL.H092.H12	452	477	contig_6AL_1048	86
6AL.H074.G15	454	479	contig_6AL_1048	86
6AL.H067.P17	471	496	contig_6AL_1048	86	yes
6AL.H077.D04	476	515	contig_6AL_1048	86
6AL.H122.M13	485	524	contig_6AL_1048	86
6AL.H062.L01	492	532	contig_6AL_1048	86	yes
6AL.H083.F07	502	541	contig_6AL_1048	86	yes
6AL.H092.P05	503	542	contig_6AL_1048	86
6AL.H124.G10	503	542	contig_6AL_1048	86
6AL.H092.J19	518	549	contig_6AL_1048	86
6AL.H062.H18	536	556	contig_6AL_1048	86	yes
6AL.H075.H06	543	574	contig_6AL_1048	86	yes
6AL.H104.E19	544	575	contig_6AL_1048	86
6AL.H123.L18	546	577	contig_6AL_1048	86
6AL.H087.L18	551	574	contig_6AL_1048	86
6AL.H115.D02	552	575	contig_6AL_1048	86
6AL.H066.J24	555	578	contig_6AL_1048	86	yes
6AL.H099.D11	1	22	contig_6AL_1049	6	yes
6AL.H117.K22	4	16	contig_6AL_1049	6
6AL.H094.C20	15	27	contig_6AL_1049	6	yes
6AL.H082.N02	25	49	contig_6AL_1049	6	yes
6AL.H112.H23	33	57	contig_6AL_1049	6
6AL.H088.F16	36	63	contig_6AL_1049	6	yes
6AL.H099.D07	1	23	contig_6AL_105	2	yes
6AL.H081.A16	1	24	contig_6AL_105	2	yes
6AL.H073.G19	1	35	contig_6AL_1050	71	yes
6AL.H112.L02	11	45	contig_6AL_1050	71
6AL.H085.C08	20	54	contig_6AL_1050	71
6AL.H081.K22	20	54	contig_6AL_1050	71
6AL.H083.C22	28	62	contig_6AL_1050	71
6AL.H114.D21	31	65	contig_6AL_1050	71
6AL.H078.O15	31	74	contig_6AL_1050	71	yes
6AL.H122.C06	34	68	contig_6AL_1050	71
6AL.H100.O05	38	72	contig_6AL_1050	71
6AL.H082.L12	48	88	contig_6AL_1050	71
6AL.H072.F03	52	86	contig_6AL_1050	71
6AL.H103.D13	55	95	contig_6AL_1050	71
6AL.H124.K03	58	98	contig_6AL_1050	71
6AL.H099.L05	69	103	contig_6AL_1050	71	yes
6AL.H104.P18	84	118	contig_6AL_1050	71
6AL.H078.A09	85	125	contig_6AL_1050	71
6AL.H120.P09	86	120	contig_6AL_1050	71
6AL.H083.N11	90	130	contig_6AL_1050	71
6AL.H100.L22	93	127	contig_6AL_1050	71
6AL.H089.E02	95	135	contig_6AL_1050	71
6AL.H119.P17	97	137	contig_6AL_1050	71	yes
6AL.H099.K06	98	146	contig_6AL_1050	71
6AL.H113.D03	100	148	contig_6AL_1050	71
6AL.H064.L22	110	144	contig_6AL_1050	71
6AL.H070.H05	130	164	contig_6AL_1050	71	yes
6AL.H118.M20	132	180	contig_6AL_1050	71
6AL.H101.N07	139	187	contig_6AL_1050	71
6AL.H104.L17	144	192	contig_6AL_1050	71
6AL.H124.L20	151	179	contig_6AL_1050	71
6AL.H082.K04	156	204	contig_6AL_1050	71
6AL.H106.I11	159	187	contig_6AL_1050	71
6AL.H067.G15	159	187	contig_6AL_1050	71
6AL.H084.G02	159	207	contig_6AL_1050	71
6AL.H122.L20	161	209	contig_6AL_1050	71	yes
6AL.H123.E23	163	191	contig_6AL_1050	71
6AL.H086.E17	187	215	contig_6AL_1050	71
6AL.H114.H07	188	216	contig_6AL_1050	71
6AL.H098.M02	189	217	contig_6AL_1050	71
6AL.H099.K12	193	227	contig_6AL_1050	71
6AL.H098.N12	205	233	contig_6AL_1050	71	yes
6AL.H069.I05	208	245	contig_6AL_1050	71
6AL.H081.I08	210	247	contig_6AL_1050	71
6AL.H116.N11	213	250	contig_6AL_1050	71
6AL.H067.L04	218	252	contig_6AL_1050	71	yes
6AL.H070.I01	220	257	contig_6AL_1050	71
6AL.H102.F23	222	259	contig_6AL_1050	71
6AL.H121.C03	233	270	contig_6AL_1050	71
6AL.H109.J06	236	273	contig_6AL_1050	71	yes
6AL.H105.H02	267	299	contig_6AL_1050	71
6AL.H088.G01	270	302	contig_6AL_1050	71	yes
6AL.H115.I05	274	317	contig_6AL_1050	71
6AL.H121.B20	278	288	contig_6AL_1050	71
6AL.H103.E10	282	292	contig_6AL_1050	71
6AL.H105.P07	287	297	contig_6AL_1050	71
6AL.H061.P02	291	301	contig_6AL_1050	71
6AL.H095.H23	300	310	contig_6AL_1050	71	yes
6AL.H077.G20	300	314	contig_6AL_1050	71
6AL.H112.K20	301	315	contig_6AL_1050	71
6AL.H088.N17	308	322	contig_6AL_1050	71	yes
6AL.H084.G04	317	360	contig_6AL_1050	71	yes
6AL.H074.C09	318	342	contig_6AL_1050	71
6AL.H086.H22	321	345	contig_6AL_1050	71
6AL.H092.E01	322	346	contig_6AL_1050	71
6AL.H123.C15	330	354	contig_6AL_1050	71
6AL.H083.E04	347	377	contig_6AL_1050	71
6AL.H095.G22	352	376	contig_6AL_1050	71
6AL.H081.F19	357	381	contig_6AL_1050	71	yes
6AL.H103.J15	357	387	contig_6AL_1050	71
6AL.H090.O16	368	398	contig_6AL_1050	71	yes
6AL.H106.K01	372	396	contig_6AL_1050	71
6AL.H098.I21	374	404	contig_6AL_1050	71	yes
6AL.H101.C05	1	16	contig_6AL_1051	71	yes
6AL.H094.M06	1	44	contig_6AL_1051	71
6AL.H099.F09	4	25	contig_6AL_1051	71
6AL.H080.M17	4	25	contig_6AL_1051	71
6AL.H096.G15	10	31	contig_6AL_1051	71
6AL.H089.L21	13	34	contig_6AL_1051	71
6AL.H061.H01	14	37	contig_6AL_1051	71	yes
6AL.H084.N17	27	48	contig_6AL_1051	71
6AL.H098.C18	31	52	contig_6AL_1051	71	yes
6AL.H104.P16	33	54	contig_6AL_1051	71
6AL.H121.N06	38	81	contig_6AL_1051	71
6AL.H088.I05	39	105	contig_6AL_1051	71
6AL.H104.G19	40	53	contig_6AL_1051	71
6AL.H079.F10	44	87	contig_6AL_1051	71
6AL.H115.P03	44	87	contig_6AL_1051	71	yes
6AL.H064.H11	56	69	contig_6AL_1051	71
6AL.H081.O08	57	70	contig_6AL_1051	71
6AL.H074.L22	62	75	contig_6AL_1051	71
6AL.H100.D23	62	75	contig_6AL_1051	71
6AL.H075.I18	62	75	contig_6AL_1051	71
6AL.H067.H14	65	78	contig_6AL_1051	71
6AL.H117.J13	66	79	contig_6AL_1051	71
6AL.H099.F04	72	85	contig_6AL_1051	71
6AL.H121.K15	76	89	contig_6AL_1051	71
6AL.H102.G22	81	94	contig_6AL_1051	71	yes
6AL.H085.P02	86	146	contig_6AL_1051	71
6AL.H118.L11	91	130	contig_6AL_1051	71	yes
6AL.H100.H06	102	162	contig_6AL_1051	71
6AL.H086.H05	111	177	contig_6AL_1051	71
6AL.H079.O15	111	177	contig_6AL_1051	71
6AL.H080.I11	117	183	contig_6AL_1051	71	yes
6AL.H123.P19	130	177	contig_6AL_1051	71
6AL.H066.M06	139	199	contig_6AL_1051	71	yes
6AL.H074.M06	169	216	contig_6AL_1051	71
6AL.H094.E03	171	210	contig_6AL_1051	71
6AL.H122.B06	179	226	contig_6AL_1051	71
6AL.H121.I09	179	226	contig_6AL_1051	71
6AL.H087.G09	182	229	contig_6AL_1051	71
6AL.H102.E17	183	222	contig_6AL_1051	71
6AL.H080.B11	193	232	contig_6AL_1051	71
6AL.H073.D07	195	242	contig_6AL_1051	71	yes
6AL.H074.F22	211	250	contig_6AL_1051	71
6AL.H081.N03	213	252	contig_6AL_1051	71
6AL.H094.E09	225	245	contig_6AL_1051	71
6AL.H083.D24	228	248	contig_6AL_1051	71
6AL.H070.J04	229	268	contig_6AL_1051	71	yes
6AL.H072.E19	232	284	contig_6AL_1051	71
6AL.H118.P06	238	258	contig_6AL_1051	71
6AL.H092.J10	240	260	contig_6AL_1051	71
6AL.H078.N06	242	262	contig_6AL_1051	71
6AL.H068.G13	260	280	contig_6AL_1051	71	yes
6AL.H106.O02	264	315	contig_6AL_1051	71
6AL.H113.C06	272	323	contig_6AL_1051	71
6AL.H061.E23	275	326	contig_6AL_1051	71	yes
6AL.H120.P14	286	312	contig_6AL_1051	71
6AL.H100.H11	293	345	contig_6AL_1051	71
6AL.H083.M18	295	347	contig_6AL_1051	71
6AL.H076.K13	299	351	contig_6AL_1051	71	yes
6AL.H113.E19	304	356	contig_6AL_1051	71
6AL.H117.M18	308	334	contig_6AL_1051	71
6AL.H123.M09	318	344	contig_6AL_1051	71
6AL.H094.N13	324	350	contig_6AL_1051	71
6AL.H081.M11	332	358	contig_6AL_1051	71
6AL.H102.F14	340	366	contig_6AL_1051	71
6AL.H067.E20	344	370	contig_6AL_1051	71	yes
6AL.H073.H01	351	377	contig_6AL_1051	71
6AL.H086.K01	353	376	contig_6AL_1051	71
6AL.H074.M11	361	387	contig_6AL_1051	71	yes
6AL.H096.L07	369	395	contig_6AL_1051	71
6AL.H120.J23	374	397	contig_6AL_1051	71
6AL.H087.H19	377	400	contig_6AL_1051	71	yes
6AL.H120.P12	1	51	contig_6AL_1052	41
6AL.H117.G11	1	51	contig_6AL_1052	41	yes
6AL.H064.P15	5	20	contig_6AL_1052	41	yes
6AL.H079.M09	5	66	contig_6AL_1052	41	yes
6AL.H098.J04	30	80	contig_6AL_1052	41
6AL.H103.C01	38	88	contig_6AL_1052	41
6AL.H100.M24	38	81	contig_6AL_1052	41
6AL.H090.H17	51	94	contig_6AL_1052	41
6AL.H072.L22	57	107	contig_6AL_1052	41	yes
6AL.H086.K05	83	126	contig_6AL_1052	41
6AL.H070.K02	89	132	contig_6AL_1052	41
6AL.H073.E19	92	135	contig_6AL_1052	41
6AL.H083.J01	93	119	contig_6AL_1052	41
6AL.H081.P12	93	119	contig_6AL_1052	41
6AL.H071.P17	104	147	contig_6AL_1052	41	yes
6AL.H124.G06	115	154	contig_6AL_1052	41
6AL.H072.E07	120	146	contig_6AL_1052	41
6AL.H078.P24	124	150	contig_6AL_1052	41
6AL.H070.O17	129	155	contig_6AL_1052	41
6AL.H117.K17	130	156	contig_6AL_1052	41
6AL.H085.E07	133	159	contig_6AL_1052	41
6AL.H067.E22	135	161	contig_6AL_1052	41	yes
6AL.H079.D07	142	168	contig_6AL_1052	41
6AL.H116.M10	147	175	contig_6AL_1052	41
6AL.H112.L12	148	176	contig_6AL_1052	41
6AL.H119.C03	150	189	contig_6AL_1052	41	yes
6AL.H122.F06	159	187	contig_6AL_1052	41
6AL.H070.E22	165	202	contig_6AL_1052	41
6AL.H106.M05	167	204	contig_6AL_1052	41
6AL.H124.G17	173	201	contig_6AL_1052	41
6AL.H069.I07	177	205	contig_6AL_1052	41
6AL.H072.O09	178	206	contig_6AL_1052	41
6AL.H063.A21	179	207	contig_6AL_1052	41
6AL.H113.D06	182	210	contig_6AL_1052	41
6AL.H061.G12	182	210	contig_6AL_1052	41
6AL.H120.D04	186	214	contig_6AL_1052	41	yes
6AL.H121.D03	203	229	contig_6AL_1052	41
6AL.H084.I08	209	246	contig_6AL_1052	41	yes
6AL.H113.K03	214	240	contig_6AL_1052	41
6AL.H103.F22	222	248	contig_6AL_1052	41	yes
6AL.H107.M05	223	249	contig_6AL_1052	41	yes
6AL.H071.C04	1	39	contig_6AL_1053	44	yes
6AL.H083.A04	3	27	contig_6AL_1053	44
6AL.H092.M14	4	28	contig_6AL_1053	44
6AL.H120.K06	7	31	contig_6AL_1053	44
6AL.H120.C11	19	68	contig_6AL_1053	44
6AL.H063.P02	32	56	contig_6AL_1053	44	yes
6AL.H070.G21	44	81	contig_6AL_1053	44	yes
6AL.H095.P10	57	106	contig_6AL_1053	44
6AL.H088.F15	58	102	contig_6AL_1053	44
6AL.H102.P06	61	105	contig_6AL_1053	44
6AL.H083.A23	73	122	contig_6AL_1053	44
6AL.H089.E19	74	123	contig_6AL_1053	44	yes
6AL.H089.O23	78	127	contig_6AL_1053	44
6AL.H073.E07	107	151	contig_6AL_1053	44	yes
6AL.H096.H04	114	137	contig_6AL_1053	44
6AL.H078.H08	117	140	contig_6AL_1053	44
6AL.H074.I10	126	149	contig_6AL_1053	44
6AL.H082.N05	128	151	contig_6AL_1053	44
6AL.H077.B07	129	152	contig_6AL_1053	44
6AL.H081.A17	142	161	contig_6AL_1053	44
6AL.H075.J11	143	162	contig_6AL_1053	44
6AL.H110.C12	144	181	contig_6AL_1053	44
6AL.H122.B22	144	167	contig_6AL_1053	44	yes
6AL.H096.E19	146	183	contig_6AL_1053	44
6AL.H121.P19	151	188	contig_6AL_1053	44
6AL.H104.J18	153	217	contig_6AL_1053	44
6AL.H119.C08	153	172	contig_6AL_1053	44
6AL.H094.O17	156	175	contig_6AL_1053	44
6AL.H063.I22	162	181	contig_6AL_1053	44	yes
6AL.H072.K08	169	196	contig_6AL_1053	44	yes
6AL.H119.B16	181	218	contig_6AL_1053	44
6AL.H084.L13	189	226	contig_6AL_1053	44	yes
6AL.H081.F11	217	281	contig_6AL_1053	44
6AL.H081.H11	220	242	contig_6AL_1053	44
6AL.H070.L05	220	284	contig_6AL_1053	44	yes
6AL.H099.P19	227	249	contig_6AL_1053	44
6AL.H122.O10	240	262	contig_6AL_1053	44
6AL.H075.D10	242	264	contig_6AL_1053	44
6AL.H121.C16	277	299	contig_6AL_1053	44
6AL.H102.J23	279	301	contig_6AL_1053	44	yes
6AL.H124.C23	280	311	contig_6AL_1053	44
6AL.H101.K04	286	317	contig_6AL_1053	44
6AL.H063.H06	296	327	contig_6AL_1053	44	yes
6AL.H094.H11	315	331	contig_6AL_1053	44	yes
6AL.H105.P21	1	42	contig_6AL_1054	16	yes
6AL.H094.K22	16	30	contig_6AL_1054	16	yes
6AL.H098.H19	19	41	contig_6AL_1054	16
6AL.H080.M15	28	50	contig_6AL_1054	16	yes
6AL.H124.C22	29	70	contig_6AL_1054	16
6AL.H110.P18	29	70	contig_6AL_1054	16
6AL.H107.O17	44	85	contig_6AL_1054	16	yes
6AL.H112.H12	52	82	contig_6AL_1054	16
6AL.H089.F07	65	95	contig_6AL_1054	16
6AL.H070.D12	66	97	contig_6AL_1054	16
6AL.H061.M04	77	107	contig_6AL_1054	16	yes
6AL.H101.N19	84	114	contig_6AL_1054	16
6AL.H078.I09	87	118	contig_6AL_1054	16	yes
6AL.H116.E15	95	125	contig_6AL_1054	16
6AL.H120.B12	96	126	contig_6AL_1054	16
6AL.H112.J02	113	143	contig_6AL_1054	16	yes
6AL.H095.D01	1	30	contig_6AL_1055	21	yes
6AL.H089.H08	6	35	contig_6AL_1055	21
6AL.H088.I03	10	49	contig_6AL_1055	21	yes
6AL.H124.O03	12	41	contig_6AL_1055	21
6AL.H100.K17	16	74	contig_6AL_1055	21
6AL.H083.B14	16	45	contig_6AL_1055	21
6AL.H118.N08	26	56	contig_6AL_1055	21
6AL.H091.N21	27	56	contig_6AL_1055	21	yes
6AL.H116.E21	39	69	contig_6AL_1055	21
6AL.H108.E02	41	71	contig_6AL_1055	21
6AL.H092.K14	53	83	contig_6AL_1055	21	yes
6AL.H103.F03	65	123	contig_6AL_1055	21
6AL.H066.G13	71	129	contig_6AL_1055	21	yes
6AL.H108.C07	74	132	contig_6AL_1055	21
6AL.H112.J18	87	120	contig_6AL_1055	21
6AL.H092.C14	89	122	contig_6AL_1055	21
6AL.H107.E09	93	126	contig_6AL_1055	21
6AL.H099.D12	96	129	contig_6AL_1055	21
6AL.H097.I05	97	130	contig_6AL_1055	21
6AL.H081.M17	99	132	contig_6AL_1055	21	yes
6AL.H119.C06	124	157	contig_6AL_1055	21	yes
6AL.H090.O13	1	33	contig_6AL_1056	60	yes
6AL.H079.M19	3	29	contig_6AL_1056	60	yes
6AL.H078.C06	11	58	contig_6AL_1056	60	yes
6AL.H120.O08	14	46	contig_6AL_1056	60
6AL.H103.E01	27	59	contig_6AL_1056	60
6AL.H107.G18	36	68	contig_6AL_1056	60
6AL.H085.H07	41	73	contig_6AL_1056	60	yes
6AL.H118.K21	52	77	contig_6AL_1056	60
6AL.H114.D03	53	78	contig_6AL_1056	60
6AL.H067.C12	58	88	contig_6AL_1056	60
6AL.H121.E11	58	88	contig_6AL_1056	60
6AL.H072.P01	70	100	contig_6AL_1056	60
6AL.H062.E14	70	95	contig_6AL_1056	60	yes
6AL.H069.P01	72	102	contig_6AL_1056	60
6AL.H110.L13	73	103	contig_6AL_1056	60
6AL.H081.C12	81	111	contig_6AL_1056	60
6AL.H080.N02	90	120	contig_6AL_1056	60	yes
6AL.H089.L23	95	135	contig_6AL_1056	60
6AL.H123.N20	97	137	contig_6AL_1056	60
6AL.H066.D15	102	142	contig_6AL_1056	60
6AL.H077.F04	112	152	contig_6AL_1056	60	yes
6AL.H083.I17	118	158	contig_6AL_1056	60
6AL.H081.M24	128	143	contig_6AL_1056	60
6AL.H104.P19	130	145	contig_6AL_1056	60
6AL.H124.E17	133	148	contig_6AL_1056	60
6AL.H108.D20	137	152	contig_6AL_1056	60
6AL.H066.K09	147	162	contig_6AL_1056	60	yes
6AL.H117.C24	156	190	contig_6AL_1056	60	yes
6AL.H075.P20	165	208	contig_6AL_1056	60
6AL.H066.F03	171	214	contig_6AL_1056	60
6AL.H119.B14	178	205	contig_6AL_1056	60
6AL.H087.H06	179	222	contig_6AL_1056	60
6AL.H115.O17	183	226	contig_6AL_1056	60	yes
6AL.H121.M10	196	243	contig_6AL_1056	60
6AL.H120.E13	212	239	contig_6AL_1056	60	yes
6AL.H061.G04	232	268	contig_6AL_1056	60	yes
6AL.H073.E05	240	287	contig_6AL_1056	60
6AL.H092.K06	241	288	contig_6AL_1056	60
6AL.H093.I03	243	290	contig_6AL_1056	60
6AL.H080.M06	249	296	contig_6AL_1056	60
6AL.H082.M10	259	306	contig_6AL_1056	60	yes
6AL.H106.I01	263	297	contig_6AL_1056	60
6AL.H103.K05	280	314	contig_6AL_1056	60
6AL.H116.M05	282	319	contig_6AL_1056	60
6AL.H085.F01	291	325	contig_6AL_1056	60	yes
6AL.H068.G15	296	330	contig_6AL_1056	60
6AL.H117.N23	297	334	contig_6AL_1056	60
6AL.H092.K05	297	334	contig_6AL_1056	60
6AL.H124.B12	301	338	contig_6AL_1056	60
6AL.H078.N02	315	352	contig_6AL_1056	60	yes
6AL.H090.J08	333	356	contig_6AL_1056	60
6AL.H095.J16	346	369	contig_6AL_1056	60	yes
6AL.H104.K20	350	374	contig_6AL_1056	60
6AL.H115.H23	350	374	contig_6AL_1056	60
6AL.H072.D03	353	384	contig_6AL_1056	60	yes
6AL.H080.D02	359	390	contig_6AL_1056	60
6AL.H119.M24	365	389	contig_6AL_1056	60
6AL.H074.G16	365	396	contig_6AL_1056	60
6AL.H118.F06	373	397	contig_6AL_1056	60	yes
6AL.H094.O07	374	398	contig_6AL_1056	60	yes
6AL.H077.N14	1	16	contig_6AL_1057	10	yes
6AL.H121.P10	4	31	contig_6AL_1057	10
6AL.H080.I22	5	39	contig_6AL_1057	10
6AL.H100.M13	6	33	contig_6AL_1057	10	yes
6AL.H097.P21	6	25	contig_6AL_1057	10
6AL.H121.I17	7	41	contig_6AL_1057	10
6AL.H071.I16	29	48	contig_6AL_1057	10	yes
6AL.H070.F22	42	76	contig_6AL_1057	10	yes
6AL.H121.H15	47	81	contig_6AL_1057	10
6AL.H084.B13	52	82	contig_6AL_1057	10	yes
6AL.H103.E17	1	47	contig_6AL_1058	38	yes
6AL.H067.E05	13	54	contig_6AL_1058	38	yes
6AL.H123.G03	14	60	contig_6AL_1058	38
6AL.H064.I14	17	65	contig_6AL_1058	38
6AL.H106.G01	23	71	contig_6AL_1058	38
6AL.H120.M01	23	69	contig_6AL_1058	38
6AL.H081.M21	38	84	contig_6AL_1058	38	yes
6AL.H122.M08	58	96	contig_6AL_1058	38
6AL.H069.N03	60	108	contig_6AL_1058	38
6AL.H065.H05	62	100	contig_6AL_1058	38
6AL.H079.I09	80	128	contig_6AL_1058	38	yes
6AL.H120.M24	96	122	contig_6AL_1058	38
6AL.H066.N11	106	144	contig_6AL_1058	38	yes
6AL.H107.H10	116	142	contig_6AL_1058	38
6AL.H086.K20	120	158	contig_6AL_1058	38
6AL.H109.C05	133	159	contig_6AL_1058	38	yes
6AL.H074.P01	143	197	contig_6AL_1058	38
6AL.H101.M03	154	187	contig_6AL_1058	38
6AL.H070.C09	155	188	contig_6AL_1058	38	yes
6AL.H096.K08	159	190	contig_6AL_1058	38
6AL.H082.J05	165	196	contig_6AL_1058	38
6AL.H120.E23	167	198	contig_6AL_1058	38
6AL.H087.N02	176	207	contig_6AL_1058	38	yes
6AL.H101.I17	184	238	contig_6AL_1058	38
6AL.H115.L23	185	239	contig_6AL_1058	38
6AL.H106.K18	199	253	contig_6AL_1058	38	yes
6AL.H089.J07	216	266	contig_6AL_1058	38
6AL.H069.C23	219	269	contig_6AL_1058	38	yes
6AL.H109.J21	236	259	contig_6AL_1058	38
6AL.H065.F01	252	286	contig_6AL_1058	38
6AL.H062.M20	264	287	contig_6AL_1058	38	yes
6AL.H122.D09	264	287	contig_6AL_1058	38
6AL.H071.C11	267	301	contig_6AL_1058	38
6AL.H116.P05	275	309	contig_6AL_1058	38	yes
6AL.H075.E08	277	311	contig_6AL_1058	38
6AL.H121.A06	290	308	contig_6AL_1058	38
6AL.H068.I03	296	314	contig_6AL_1058	38
6AL.H122.J06	296	314	contig_6AL_1058	38	yes
6AL.H076.M03	1	30	contig_6AL_1059	6	yes
6AL.H107.F19	13	18	contig_6AL_1059	6	yes
6AL.H071.L22	16	43	contig_6AL_1059	6	yes
6AL.H098.K05	18	45	contig_6AL_1059	6
6AL.H067.G14	23	52	contig_6AL_1059	6	yes
6AL.H124.B17	23	50	contig_6AL_1059	6
6AL.H093.G05	1	19	contig_6AL_106	3	yes
6AL.H082.P13	5	30	contig_6AL_106	3	yes
6AL.H081.B05	16	34	contig_6AL_106	3	yes
6AL.H094.F08	1	6	contig_6AL_1060	27	yes
6AL.H072.N08	4	35	contig_6AL_1060	27	yes
6AL.H094.M04	5	40	contig_6AL_1060	27
6AL.H101.F08	12	47	contig_6AL_1060	27
6AL.H095.G19	14	48	contig_6AL_1060	27
6AL.H065.P08	17	51	contig_6AL_1060	27
6AL.H113.I23	19	53	contig_6AL_1060	27
6AL.H087.C08	20	54	contig_6AL_1060	27
6AL.H084.N06	32	66	contig_6AL_1060	27	yes
6AL.H080.J24	56	91	contig_6AL_1060	27	yes
6AL.H105.K04	63	84	contig_6AL_1060	27
6AL.H088.C08	70	91	contig_6AL_1060	27
6AL.H082.I03	82	103	contig_6AL_1060	27
6AL.H100.I12	88	149	contig_6AL_1060	27
6AL.H095.F08	88	109	contig_6AL_1060	27	yes
6AL.H106.J02	89	112	contig_6AL_1060	27
6AL.H082.E21	104	127	contig_6AL_1060	27
6AL.H114.J24	106	129	contig_6AL_1060	27	yes
6AL.H071.L20	126	172	contig_6AL_1060	27	yes
6AL.H061.P01	133	194	contig_6AL_1060	27
6AL.H067.I04	153	214	contig_6AL_1060	27	yes
6AL.H096.K06	164	201	contig_6AL_1060	27
6AL.H100.E03	191	228	contig_6AL_1060	27	yes
6AL.H064.G17	194	204	contig_6AL_1060	27
6AL.H120.D14	226	236	contig_6AL_1060	27	yes
6AL.H084.G16	229	246	contig_6AL_1060	27	yes
6AL.H124.O08	234	244	contig_6AL_1060	27
6AL.H088.I02	1	42	contig_6AL_1061	47	yes
6AL.H086.F17	5	46	contig_6AL_1061	47
6AL.H066.H13	12	30	contig_6AL_1061	47	yes
6AL.H067.O18	24	51	contig_6AL_1061	47	yes
6AL.H064.G05	30	57	contig_6AL_1061	47
6AL.H123.F06	31	72	contig_6AL_1061	47
6AL.H085.L17	32	59	contig_6AL_1061	47
6AL.H070.I24	37	78	contig_6AL_1061	47	yes
6AL.H110.C10	49	76	contig_6AL_1061	47
6AL.H104.P05	55	92	contig_6AL_1061	47
6AL.H115.N16	56	93	contig_6AL_1061	47
6AL.H121.O14	58	102	contig_6AL_1061	47
6AL.H096.H10	64	108	contig_6AL_1061	47
6AL.H123.E13	66	110	contig_6AL_1061	47
6AL.H066.D16	66	93	contig_6AL_1061	47
6AL.H062.H09	69	96	contig_6AL_1061	47	yes
6AL.H110.P13	81	118	contig_6AL_1061	47
6AL.H083.B18	88	125	contig_6AL_1061	47	yes
6AL.H065.K04	112	156	contig_6AL_1061	47	yes
6AL.H069.L08	116	159	contig_6AL_1061	47
6AL.H095.L23	138	169	contig_6AL_1061	47
6AL.H085.M01	139	182	contig_6AL_1061	47
6AL.H072.G11	141	172	contig_6AL_1061	47
6AL.H066.E03	150	193	contig_6AL_1061	47	yes
6AL.H116.K07	164	195	contig_6AL_1061	47
6AL.H123.C23	164	195	contig_6AL_1061	47
6AL.H098.I12	169	200	contig_6AL_1061	47
6AL.H121.B12	170	201	contig_6AL_1061	47
6AL.H122.M24	178	227	contig_6AL_1061	47
6AL.H091.J06	178	227	contig_6AL_1061	47
6AL.H084.C23	183	214	contig_6AL_1061	47	yes
6AL.H080.A10	185	234	contig_6AL_1061	47
6AL.H097.N19	187	203	contig_6AL_1061	47
6AL.H092.E14	187	203	contig_6AL_1061	47
6AL.H115.C24	188	204	contig_6AL_1061	47
6AL.H124.C16	190	220	contig_6AL_1061	47
6AL.H100.N01	190	239	contig_6AL_1061	47
6AL.H064.H06	204	220	contig_6AL_1061	47	yes
6AL.H067.I18	207	237	contig_6AL_1061	47
6AL.H105.G01	212	242	contig_6AL_1061	47
6AL.H061.P21	216	246	contig_6AL_1061	47	yes
6AL.H084.K04	226	275	contig_6AL_1061	47
6AL.H066.O19	239	288	contig_6AL_1061	47	yes
6AL.H114.K13	246	276	contig_6AL_1061	47
6AL.H087.K21	252	282	contig_6AL_1061	47
6AL.H085.E05	252	282	contig_6AL_1061	47
6AL.H093.C03	259	289	contig_6AL_1061	47	yes
6AL.H116.L01	1	32	contig_6AL_1062	20	yes
6AL.H112.C06	5	36	contig_6AL_1062	20
6AL.H084.M23	17	34	contig_6AL_1062	20	yes
6AL.H095.P15	20	52	contig_6AL_1062	20	yes
6AL.H098.K20	35	66	contig_6AL_1062	20
6AL.H114.P23	39	70	contig_6AL_1062	20
6AL.H120.N04	48	79	contig_6AL_1062	20	yes
6AL.H101.L24	50	81	contig_6AL_1062	20
6AL.H112.J24	58	89	contig_6AL_1062	20
6AL.H077.A21	76	107	contig_6AL_1062	20	yes
6AL.H094.N01	83	106	contig_6AL_1062	20
6AL.H091.K18	84	107	contig_6AL_1062	20
6AL.H121.B23	85	108	contig_6AL_1062	20
6AL.H065.J04	92	115	contig_6AL_1062	20	yes
6AL.H116.D08	92	110	contig_6AL_1062	20
6AL.H104.I11	98	121	contig_6AL_1062	20
6AL.H092.J22	99	122	contig_6AL_1062	20
6AL.H071.E10	108	126	contig_6AL_1062	20	yes
6AL.H118.P02	115	138	contig_6AL_1062	20
6AL.H088.O16	116	139	contig_6AL_1062	20	yes
6AL.H123.L10	1	23	contig_6AL_1063	34	yes
6AL.H114.E15	5	27	contig_6AL_1063	34
6AL.H113.I21	5	27	contig_6AL_1063	34
6AL.H062.I24	6	22	contig_6AL_1063	34	yes
6AL.H098.N03	11	31	contig_6AL_1063	34	yes
6AL.H062.M09	17	50	contig_6AL_1063	34
6AL.H096.E11	28	50	contig_6AL_1063	34	yes
6AL.H124.N01	29	62	contig_6AL_1063	34
6AL.H071.J24	38	69	contig_6AL_1063	34	yes
6AL.H107.F07	43	74	contig_6AL_1063	34
6AL.H098.I18	48	81	contig_6AL_1063	34
6AL.H107.C17	61	94	contig_6AL_1063	34
6AL.H094.D14	63	96	contig_6AL_1063	34	yes
6AL.H065.N19	67	128	contig_6AL_1063	34
6AL.H120.D10	84	130	contig_6AL_1063	34	yes
6AL.H071.F09	84	117	contig_6AL_1063	34
6AL.H118.B07	85	131	contig_6AL_1063	34
6AL.H123.O07	86	132	contig_6AL_1063	34
6AL.H103.L01	89	135	contig_6AL_1063	34
6AL.H104.F02	113	146	contig_6AL_1063	34
6AL.H080.E23	123	156	contig_6AL_1063	34	yes
6AL.H068.I11	138	199	contig_6AL_1063	34	yes
6AL.H088.K16	155	194	contig_6AL_1063	34
6AL.H063.E14	168	207	contig_6AL_1063	34
6AL.H077.N08	174	213	contig_6AL_1063	34
6AL.H064.J18	191	230	contig_6AL_1063	34	yes
6AL.H116.F23	198	229	contig_6AL_1063	34
6AL.H062.D21	214	245	contig_6AL_1063	34	yes
6AL.H106.H10	217	248	contig_6AL_1063	34
6AL.H094.P24	222	253	contig_6AL_1063	34	yes
6AL.H084.N09	224	238	contig_6AL_1063	34
6AL.H087.L02	230	244	contig_6AL_1063	34
6AL.H094.L12	236	250	contig_6AL_1063	34	yes
6AL.H122.C13	238	252	contig_6AL_1063	34
6AL.H113.C03	1	25	contig_6AL_1064	43	yes
6AL.H081.E08	2	51	contig_6AL_1064	43
6AL.H091.G07	5	31	contig_6AL_1064	43	yes
6AL.H098.J06	10	34	contig_6AL_1064	43
6AL.H068.J02	21	45	contig_6AL_1064	43	yes
6AL.H107.O23	27	71	contig_6AL_1064	43
6AL.H094.O24	28	72	contig_6AL_1064	43
6AL.H080.F17	37	81	contig_6AL_1064	43	yes
6AL.H121.O15	42	102	contig_6AL_1064	43
6AL.H095.C14	68	117	contig_6AL_1064	43	yes
6AL.H113.L08	69	118	contig_6AL_1064	43
6AL.H079.H12	84	144	contig_6AL_1064	43
6AL.H084.H22	85	145	contig_6AL_1064	43
6AL.H121.B08	109	169	contig_6AL_1064	43	yes
6AL.H092.K21	135	177	contig_6AL_1064	43
6AL.H122.B19	135	177	contig_6AL_1064	43
6AL.H081.N05	147	189	contig_6AL_1064	43
6AL.H115.F22	157	199	contig_6AL_1064	43
6AL.H099.I24	162	204	contig_6AL_1064	43
6AL.H077.M06	165	207	contig_6AL_1064	43
6AL.H082.D21	165	207	contig_6AL_1064	43	yes
6AL.H116.H21	166	208	contig_6AL_1064	43
6AL.H062.E05	177	218	contig_6AL_1064	43
6AL.H070.P24	186	227	contig_6AL_1064	43	yes
6AL.H074.H24	196	239	contig_6AL_1064	43
6AL.H079.F09	200	243	contig_6AL_1064	43
6AL.H096.J03	201	244	contig_6AL_1064	43
6AL.H092.I20	213	256	contig_6AL_1064	43
6AL.H116.K18	224	266	contig_6AL_1064	43	yes
6AL.H074.M14	230	272	contig_6AL_1064	43
6AL.H068.K23	231	274	contig_6AL_1064	43
6AL.H118.O09	236	279	contig_6AL_1064	43
6AL.H113.K23	240	283	contig_6AL_1064	43
6AL.H081.J02	251	293	contig_6AL_1064	43
6AL.H078.N23	257	300	contig_6AL_1064	43	yes
6AL.H106.H15	265	307	contig_6AL_1064	43
6AL.H100.F24	267	309	contig_6AL_1064	43
6AL.H114.N17	274	316	contig_6AL_1064	43
6AL.H123.D08	276	319	contig_6AL_1064	43
6AL.H065.C06	282	324	contig_6AL_1064	43	yes
6AL.H094.F20	293	336	contig_6AL_1064	43
6AL.H087.F08	301	344	contig_6AL_1064	43
6AL.H103.H01	302	345	contig_6AL_1064	43	yes
6AL.H064.O13	1	24	contig_6AL_1065	82	yes
6AL.H079.J13	2	27	contig_6AL_1065	82
6AL.H104.P10	3	28	contig_6AL_1065	82
6AL.H098.H15	14	39	contig_6AL_1065	82	yes
6AL.H080.P18	31	64	contig_6AL_1065	82	yes
6AL.H071.M13	41	72	contig_6AL_1065	82
6AL.H104.O10	42	73	contig_6AL_1065	82
6AL.H124.B24	47	76	contig_6AL_1065	82
6AL.H079.C20	56	87	contig_6AL_1065	82	yes
6AL.H095.O12	67	96	contig_6AL_1065	82
6AL.H118.B22	68	97	contig_6AL_1065	82
6AL.H094.F06	69	98	contig_6AL_1065	82
6AL.H079.H04	77	118	contig_6AL_1065	82
6AL.H075.J21	84	113	contig_6AL_1065	82	yes
6AL.H107.I21	86	117	contig_6AL_1065	82
6AL.H116.M01	87	118	contig_6AL_1065	82
6AL.H071.H15	98	129	contig_6AL_1065	82	yes
6AL.H096.I22	99	130	contig_6AL_1065	82
6AL.H095.C06	102	133	contig_6AL_1065	82
6AL.H077.K20	104	145	contig_6AL_1065	82
6AL.H112.D16	106	147	contig_6AL_1065	82
6AL.H114.C23	113	145	contig_6AL_1065	82
6AL.H119.G13	114	155	contig_6AL_1065	82
6AL.H072.N01	114	155	contig_6AL_1065	82
6AL.H104.G08	118	159	contig_6AL_1065	82
6AL.H089.N04	123	164	contig_6AL_1065	82	yes
6AL.H115.N21	134	166	contig_6AL_1065	82
6AL.H082.D06	143	175	contig_6AL_1065	82	yes
6AL.H067.P06	147	179	contig_6AL_1065	82
6AL.H117.G13	153	192	contig_6AL_1065	82
6AL.H099.K18	153	185	contig_6AL_1065	82
6AL.H104.D22	160	199	contig_6AL_1065	82
6AL.H103.D02	161	193	contig_6AL_1065	82
6AL.H077.H16	166	200	contig_6AL_1065	82	yes
6AL.H124.J22	171	210	contig_6AL_1065	82
6AL.H085.N06	171	210	contig_6AL_1065	82
6AL.H093.N01	177	216	contig_6AL_1065	82
6AL.H074.L11	191	230	contig_6AL_1065	82	yes
6AL.H115.E10	198	237	contig_6AL_1065	82
6AL.H121.H08	202	241	contig_6AL_1065	82
6AL.H071.O05	210	249	contig_6AL_1065	82
6AL.H084.G11	212	251	contig_6AL_1065	82
6AL.H118.J14	220	259	contig_6AL_1065	82
6AL.H063.L15	220	259	contig_6AL_1065	82	yes
6AL.H087.E08	228	267	contig_6AL_1065	82
6AL.H072.N12	232	271	contig_6AL_1065	82
6AL.H095.J23	243	273	contig_6AL_1065	82
6AL.H096.N23	255	285	contig_6AL_1065	82
6AL.H115.D18	256	295	contig_6AL_1065	82	yes
6AL.H095.A20	279	309	contig_6AL_1065	82
6AL.H081.P07	288	318	contig_6AL_1065	82
6AL.H077.G23	290	320	contig_6AL_1065	82	yes
6AL.H091.I03	290	332	contig_6AL_1065	82
6AL.H087.O07	292	322	contig_6AL_1065	82
6AL.H117.L24	294	324	contig_6AL_1065	82
6AL.H090.G16	296	326	contig_6AL_1065	82
6AL.H065.M05	306	336	contig_6AL_1065	82	yes
6AL.H092.E19	313	355	contig_6AL_1065	82
6AL.H090.D02	316	346	contig_6AL_1065	82
6AL.H123.N24	319	356	contig_6AL_1065	82
6AL.H096.D13	321	358	contig_6AL_1065	82
6AL.H066.G17	330	372	contig_6AL_1065	82	yes
6AL.H074.F01	336	373	contig_6AL_1065	82
6AL.H115.I18	340	377	contig_6AL_1065	82
6AL.H072.I14	343	393	contig_6AL_1065	82
6AL.H070.H06	360	397	contig_6AL_1065	82
6AL.H067.D16	367	404	contig_6AL_1065	82	yes
6AL.H092.P04	375	425	contig_6AL_1065	82
6AL.H114.C11	377	427	contig_6AL_1065	82
6AL.H117.G08	382	432	contig_6AL_1065	82
6AL.H101.L21	383	433	contig_6AL_1065	82
6AL.H100.E13	389	418	contig_6AL_1065	82
6AL.H079.P16	390	440	contig_6AL_1065	82	yes
6AL.H120.C07	396	425	contig_6AL_1065	82
6AL.H070.D09	399	449	contig_6AL_1065	82
6AL.H095.C21	414	443	contig_6AL_1065	82
6AL.H087.N14	421	450	contig_6AL_1065	82
6AL.H081.F09	433	462	contig_6AL_1065	82	yes
6AL.H068.N05	444	480	contig_6AL_1065	82	yes
6AL.H097.H03	450	479	contig_6AL_1065	82
6AL.H101.C23	458	487	contig_6AL_1065	82
6AL.H123.D15	462	491	contig_6AL_1065	82	yes
6AL.H116.J21	1	20	contig_6AL_1066	23	yes
6AL.H098.H17	8	43	contig_6AL_1066	23
6AL.H064.I12	11	51	contig_6AL_1066	23	yes
6AL.H083.I05	25	60	contig_6AL_1066	23
6AL.H093.O21	46	81	contig_6AL_1066	23	yes
6AL.H104.I03	50	75	contig_6AL_1066	23
6AL.H083.G08	58	89	contig_6AL_1066	23
6AL.H121.N05	61	92	contig_6AL_1066	23
6AL.H067.I22	71	96	contig_6AL_1066	23	yes
6AL.H098.E08	74	105	contig_6AL_1066	23
6AL.H062.F03	93	124	contig_6AL_1066	23	yes
6AL.H085.N05	97	108	contig_6AL_1066	23
6AL.H097.N06	102	113	contig_6AL_1066	23
6AL.H114.I03	105	145	contig_6AL_1066	23
6AL.H116.H04	105	116	contig_6AL_1066	23
6AL.H088.H21	107	147	contig_6AL_1066	23
6AL.H080.A23	111	122	contig_6AL_1066	23
6AL.H088.C03	113	124	contig_6AL_1066	23
6AL.H068.F21	122	133	contig_6AL_1066	23	yes
6AL.H086.M03	125	165	contig_6AL_1066	23	yes
6AL.H094.J23	154	194	contig_6AL_1066	23
6AL.H104.E06	154	194	contig_6AL_1066	23	yes
6AL.H120.G13	156	196	contig_6AL_1066	23	yes
6AL.H101.N01	1	28	contig_6AL_1067	44	yes
6AL.H078.G20	4	35	contig_6AL_1067	44	yes
6AL.H123.K19	9	36	contig_6AL_1067	44
6AL.H080.E15	10	37	contig_6AL_1067	44
6AL.H099.F08	13	59	contig_6AL_1067	44
6AL.H078.K06	18	64	contig_6AL_1067	44
6AL.H079.M18	24	51	contig_6AL_1067	44	yes
6AL.H095.O24	48	73	contig_6AL_1067	44	yes
6AL.H121.B15	55	101	contig_6AL_1067	44
6AL.H122.M10	59	95	contig_6AL_1067	44
6AL.H066.E07	69	115	contig_6AL_1067	44	yes
6AL.H079.D13	76	112	contig_6AL_1067	44
6AL.H115.C15	80	116	contig_6AL_1067	44
6AL.H086.L19	89	125	contig_6AL_1067	44
6AL.H085.E19	90	126	contig_6AL_1067	44
6AL.H109.I19	91	128	contig_6AL_1067	44
6AL.H121.E23	97	133	contig_6AL_1067	44
6AL.H064.C14	99	135	contig_6AL_1067	44
6AL.H074.D20	112	148	contig_6AL_1067	44	yes
6AL.H079.B04	117	153	contig_6AL_1067	44
6AL.H071.K01	126	163	contig_6AL_1067	44
6AL.H115.O05	132	169	contig_6AL_1067	44	yes
6AL.H080.C17	144	174	contig_6AL_1067	44
6AL.H079.D03	154	184	contig_6AL_1067	44
6AL.H065.I08	161	197	contig_6AL_1067	44	yes
6AL.H066.K02	166	196	contig_6AL_1067	44
6AL.H114.E07	172	202	contig_6AL_1067	44
6AL.H083.K17	173	202	contig_6AL_1067	44
6AL.H121.J05	178	207	contig_6AL_1067	44
6AL.H106.H18	181	211	contig_6AL_1067	44
6AL.H068.I08	183	213	contig_6AL_1067	44
6AL.H072.K23	187	217	contig_6AL_1067	44	yes
6AL.H104.E23	190	220	contig_6AL_1067	44
6AL.H113.H11	192	222	contig_6AL_1067	44
6AL.H079.M12	194	223	contig_6AL_1067	44
6AL.H068.J07	201	227	contig_6AL_1067	44
6AL.H073.C23	214	243	contig_6AL_1067	44	yes
6AL.H092.L02	214	240	contig_6AL_1067	44
6AL.H106.K24	233	259	contig_6AL_1067	44
6AL.H063.E02	235	261	contig_6AL_1067	44	yes
6AL.H079.A22	236	262	contig_6AL_1067	44
6AL.H108.J14	239	265	contig_6AL_1067	44	yes
6AL.H065.I04	248	253	contig_6AL_1067	44
6AL.H079.M04	256	261	contig_6AL_1067	44	yes
6AL.H092.O09	1	61	contig_6AL_1068	12	yes
6AL.H088.O02	3	42	contig_6AL_1068	12	yes
6AL.H124.J23	4	37	contig_6AL_1068	12
6AL.H087.G03	30	63	contig_6AL_1068	12	yes
6AL.H110.D11	57	70	contig_6AL_1068	12
6AL.H078.J21	59	119	contig_6AL_1068	12	yes
6AL.H101.B24	68	81	contig_6AL_1068	12
6AL.H081.N08	71	84	contig_6AL_1068	12
6AL.H091.C06	76	89	contig_6AL_1068	12
6AL.H122.C16	87	100	contig_6AL_1068	12
6AL.H118.C03	93	106	contig_6AL_1068	12
6AL.H087.O12	107	120	contig_6AL_1068	12	yes
6AL.H066.N17	1	41	contig_6AL_1069	39	yes
6AL.H115.J04	5	45	contig_6AL_1069	39
6AL.H122.H24	6	46	contig_6AL_1069	39
6AL.H076.M12	14	61	contig_6AL_1069	39
6AL.H123.I20	22	34	contig_6AL_1069	39	yes
6AL.H077.C05	31	48	contig_6AL_1069	39	yes
6AL.H072.M02	32	72	contig_6AL_1069	39
6AL.H083.L06	45	85	contig_6AL_1069	39	yes
6AL.H098.J19	51	98	contig_6AL_1069	39
6AL.H099.H03	62	100	contig_6AL_1069	39
6AL.H103.H15	65	112	contig_6AL_1069	39
6AL.H110.P15	72	110	contig_6AL_1069	39
6AL.H062.G06	73	111	contig_6AL_1069	39
6AL.H090.K13	79	126	contig_6AL_1069	39	yes
6AL.H083.D03	89	127	contig_6AL_1069	39
6AL.H120.F04	93	131	contig_6AL_1069	39
6AL.H073.M17	100	138	contig_6AL_1069	39
6AL.H070.K13	100	142	contig_6AL_1069	39
6AL.H093.E02	119	157	contig_6AL_1069	39	yes
6AL.H114.H12	127	169	contig_6AL_1069	39
6AL.H115.C20	127	169	contig_6AL_1069	39
6AL.H122.C01	131	173	contig_6AL_1069	39
6AL.H078.J19	134	176	contig_6AL_1069	39
6AL.H061.P03	136	178	contig_6AL_1069	39
6AL.H088.O11	137	168	contig_6AL_1069	39
6AL.H062.P17	139	170	contig_6AL_1069	39
6AL.H103.H05	139	170	contig_6AL_1069	39
6AL.H124.I06	142	173	contig_6AL_1069	39
6AL.H071.E02	147	189	contig_6AL_1069	39	yes
6AL.H114.F23	167	198	contig_6AL_1069	39
6AL.H095.H01	170	201	contig_6AL_1069	39
6AL.H098.L05	171	196	contig_6AL_1069	39
6AL.H088.N02	171	196	contig_6AL_1069	39
6AL.H082.K11	175	200	contig_6AL_1069	39
6AL.H097.C08	184	215	contig_6AL_1069	39
6AL.H076.L08	184	209	contig_6AL_1069	39
6AL.H064.M19	185	216	contig_6AL_1069	39	yes
6AL.H121.P23	194	219	contig_6AL_1069	39
6AL.H086.J23	202	227	contig_6AL_1069	39	yes
6AL.H120.D19	1	20	contig_6AL_107	3
6AL.H090.E13	1	31	contig_6AL_107	3	yes
6AL.H081.B11	20	39	contig_6AL_107	3	yes
6AL.H103.L15	1	46	contig_6AL_1070	33	yes
6AL.H122.P13	5	42	contig_6AL_1070	33
6AL.H112.K10	29	61	contig_6AL_1070	33
6AL.H082.D22	31	68	contig_6AL_1070	33	yes
6AL.H097.P05	39	71	contig_6AL_1070	33
6AL.H072.C24	45	77	contig_6AL_1070	33
6AL.H089.C23	47	79	contig_6AL_1070	33
6AL.H104.O17	47	79	contig_6AL_1070	33
6AL.H121.M22	49	89	contig_6AL_1070	33
6AL.H063.D24	50	82	contig_6AL_1070	33
6AL.H064.N18	62	94	contig_6AL_1070	33	yes
6AL.H088.K14	81	121	contig_6AL_1070	33	yes
6AL.H117.P02	87	121	contig_6AL_1070	33
6AL.H108.D09	92	126	contig_6AL_1070	33
6AL.H063.M18	93	140	contig_6AL_1070	33
6AL.H093.L02	94	141	contig_6AL_1070	33
6AL.H068.K06	96	130	contig_6AL_1070	33	yes
6AL.H085.N01	125	159	contig_6AL_1070	33	yes
6AL.H120.K10	126	173	contig_6AL_1070	33
6AL.H075.E01	135	180	contig_6AL_1070	33
6AL.H112.C03	149	196	contig_6AL_1070	33	yes
6AL.H103.J09	175	220	contig_6AL_1070	33
6AL.H063.F07	185	230	contig_6AL_1070	33
6AL.H117.H17	187	232	contig_6AL_1070	33	yes
6AL.H062.G11	191	205	contig_6AL_1070	33
6AL.H084.I12	199	213	contig_6AL_1070	33
6AL.H095.G06	203	217	contig_6AL_1070	33
6AL.H116.C20	205	219	contig_6AL_1070	33
6AL.H097.M07	207	221	contig_6AL_1070	33
6AL.H072.G13	207	221	contig_6AL_1070	33
6AL.H119.O08	207	221	contig_6AL_1070	33
[truncated: 12,739 more rows]

## Sheet: singletones
6AL.H061.C08
6AL.H061.J01
6AL.H061.L07
6AL.H061.M02
6AL.H061.M08
6AL.H061.M09
6AL.H062.C20
6AL.H062.D08
6AL.H062.E01
6AL.H062.E07
6AL.H062.G23
6AL.H062.H06
6AL.H062.L22
6AL.H062.M06
6AL.H062.N05
6AL.H062.N18
6AL.H062.N22
6AL.H063.D18
6AL.H063.E15
6AL.H063.G01
6AL.H063.G19
6AL.H063.H17
6AL.H063.H19
6AL.H063.H24
6AL.H063.I06
6AL.H063.I24
6AL.H063.K23
6AL.H063.M01
6AL.H063.M24
6AL.H063.N16
6AL.H064.C23
6AL.H064.D07
6AL.H064.D10
6AL.H064.H09
6AL.H064.I21
6AL.H064.I24
6AL.H064.L03
6AL.H064.M09
6AL.H064.M20
6AL.H064.N04
6AL.H064.O06
6AL.H065.A24
6AL.H065.K07
6AL.H065.M19
6AL.H066.E09
6AL.H066.F17
6AL.H066.G05
6AL.H066.H08
6AL.H066.H12
6AL.H066.I07
6AL.H066.K04
6AL.H066.K06
6AL.H066.N01
6AL.H066.N07
6AL.H066.O08
6AL.H066.P02
6AL.H067.E14
6AL.H067.H07
6AL.H067.I14
6AL.H067.J20
6AL.H067.N10
6AL.H067.N11
6AL.H067.O17
6AL.H068.C01
6AL.H068.D08
6AL.H068.E10
6AL.H068.F11
6AL.H068.H09
6AL.H068.H20
6AL.H068.I19
6AL.H068.I22
6AL.H068.K13
6AL.H068.K24
6AL.H068.L01
6AL.H068.L10
6AL.H068.L15
6AL.H068.M02
6AL.H068.M20
6AL.H068.N18
6AL.H069.D04
6AL.H069.D08
6AL.H069.L02
6AL.H069.N06
6AL.H069.O04
6AL.H069.P06
6AL.H069.P08
6AL.H070.C21
6AL.H070.E01
6AL.H070.E07
6AL.H070.E13
6AL.H070.G17
6AL.H070.H23
6AL.H070.J01
6AL.H070.J16
6AL.H070.K05
6AL.H070.K06
6AL.H070.K22
6AL.H070.L03
6AL.H070.M03
6AL.H070.M16
6AL.H070.P14
6AL.H070.P17
6AL.H071.C17
6AL.H071.D02
6AL.H071.D10
6AL.H071.E13
6AL.H071.E23
6AL.H071.F19
6AL.H071.F23
6AL.H071.G20
6AL.H071.H01
6AL.H071.H03
6AL.H071.H24
6AL.H071.I24
6AL.H071.J04
6AL.H071.J11
6AL.H071.J16
6AL.H071.L07
6AL.H071.L13
6AL.H071.N08
6AL.H071.N18
6AL.H071.O13
6AL.H071.P07
6AL.H071.P11
6AL.H072.C17
6AL.H072.D13
6AL.H072.E23
6AL.H072.E24
6AL.H072.G04
6AL.H072.G19
6AL.H072.H06
6AL.H072.H22
6AL.H072.J02
6AL.H072.L02
6AL.H072.L06
6AL.H072.M05
6AL.H072.M09
6AL.H072.M14
6AL.H072.O05
6AL.H072.P13
6AL.H073.K05
6AL.H073.P03
6AL.H074.D23
6AL.H074.E01
6AL.H074.E03
6AL.H074.G17
6AL.H074.G19
6AL.H074.I19
6AL.H074.J24
6AL.H074.K11
6AL.H074.K12
6AL.H074.L20
6AL.H074.M23
6AL.H074.N19
6AL.H075.C06
6AL.H075.D09
6AL.H075.E09
6AL.H075.G11
6AL.H075.H14
6AL.H075.H23
6AL.H075.I22
6AL.H075.J01
6AL.H075.J15
6AL.H075.M16
6AL.H075.M23
6AL.H075.N13
6AL.H075.N17
6AL.H076.C11
6AL.H076.C20
6AL.H076.D05
6AL.H076.D12
6AL.H076.F24
6AL.H076.I07
6AL.H076.I13
6AL.H076.L04
6AL.H076.M07
6AL.H076.M08
6AL.H076.O23
6AL.H077.A09
6AL.H077.B14
6AL.H077.B17
6AL.H077.B20
6AL.H077.B24
6AL.H077.C03
6AL.H077.C20
6AL.H077.D06
6AL.H077.E05
6AL.H077.E09
6AL.H077.E15
6AL.H077.I05
6AL.H077.I14
6AL.H077.I23
6AL.H077.J01
6AL.H077.J03
6AL.H077.L11
6AL.H077.L24
6AL.H077.O02
6AL.H078.C01
6AL.H078.C12
6AL.H078.C19
6AL.H078.D05
6AL.H078.D11
6AL.H078.H01
6AL.H078.L16
6AL.H078.M15
6AL.H078.O03
6AL.H078.O05
6AL.H078.P15
6AL.H079.A04
6AL.H079.A10
6AL.H079.E19
6AL.H079.G19
6AL.H079.H18
6AL.H079.H19
6AL.H079.J07
6AL.H079.J11
6AL.H079.J14
6AL.H079.K02
6AL.H079.K05
6AL.H079.K20
6AL.H079.K24
6AL.H079.P04
6AL.H079.P10
6AL.H080.E08
6AL.H080.H04
6AL.H080.I21
6AL.H080.M07
6AL.H080.N15
6AL.H080.O07
6AL.H080.O18
6AL.H080.P01
6AL.H081.A19
6AL.H081.C04
6AL.H081.D14
6AL.H081.G09
6AL.H081.G21
6AL.H081.I23
6AL.H081.J09
6AL.H081.J12
6AL.H081.J15
6AL.H081.J20
6AL.H081.J24
6AL.H081.L07
6AL.H081.L21
6AL.H081.M12
6AL.H081.O10
6AL.H081.O17
6AL.H081.P08
6AL.H081.P10
6AL.H082.B16
6AL.H082.C12
6AL.H082.D01
6AL.H082.D07
6AL.H082.F11
6AL.H082.F24
6AL.H082.G16
6AL.H082.I11
6AL.H082.I15
6AL.H082.I17
6AL.H082.J04
6AL.H082.L01
6AL.H082.M02
6AL.H082.M18
6AL.H082.M22
6AL.H082.N09
6AL.H082.O05
6AL.H082.P09
6AL.H083.D05
6AL.H083.D18
6AL.H083.D19
6AL.H083.E18
6AL.H083.K20
6AL.H083.K22
6AL.H083.L19
6AL.H083.L20
6AL.H083.M05
6AL.H083.M15
6AL.H083.M21
6AL.H083.M22
6AL.H083.N12
6AL.H083.O14
6AL.H083.O24
6AL.H084.C18
6AL.H084.D09
6AL.H084.D10
6AL.H084.D13
6AL.H084.E18
6AL.H084.F05
6AL.H084.F09
6AL.H084.F21
6AL.H084.I24
6AL.H084.J05
6AL.H084.K11
6AL.H084.N15
6AL.H085.D17
6AL.H085.G21
6AL.H085.J17
6AL.H085.L08
6AL.H085.N19
6AL.H086.C05
6AL.H086.C13
6AL.H086.C14
6AL.H086.D10
6AL.H086.F06
6AL.H086.G01
6AL.H086.G14
6AL.H086.K14
6AL.H086.L04
6AL.H086.L06
6AL.H086.M17
6AL.H086.P09
6AL.H086.P10
6AL.H087.C13
6AL.H087.C17
6AL.H087.C22
6AL.H087.F12
6AL.H087.G20
6AL.H087.H09
6AL.H087.J24
6AL.H087.K19
6AL.H087.L19
6AL.H087.N21
6AL.H087.O23
6AL.H087.P11
6AL.H087.P18
6AL.H088.D07
6AL.H088.E06
6AL.H088.E13
6AL.H088.F03
6AL.H088.G04
6AL.H088.L13
6AL.H088.M15
6AL.H088.N20
6AL.H088.O04
6AL.H089.F01
6AL.H089.F03
6AL.H089.H02
6AL.H089.K23
6AL.H089.L17
6AL.H089.M04
6AL.H089.M06
6AL.H089.N05
6AL.H089.P21
6AL.H090.C12
6AL.H090.C18
6AL.H090.D08
6AL.H090.F01
6AL.H090.I07
6AL.H090.I11
6AL.H090.J10
6AL.H090.K04
6AL.H090.M18
6AL.H090.O02
6AL.H090.P10
6AL.H090.P12
6AL.H090.P24
6AL.H091.G09
6AL.H091.H01
6AL.H091.H18
6AL.H091.I12
6AL.H091.K05
6AL.H091.L07
6AL.H091.L08
6AL.H091.L11
6AL.H091.M07
6AL.H091.N07
6AL.H091.O02
6AL.H092.C20
6AL.H092.G17
6AL.H092.J05
6AL.H092.K09
6AL.H092.M03
6AL.H092.P24
6AL.H093.A15
6AL.H093.C04
6AL.H093.G19
6AL.H093.K03
6AL.H093.N05
6AL.H094.C11
6AL.H094.E05
6AL.H094.F21
6AL.H094.H20
6AL.H094.K15
6AL.H094.K17
6AL.H094.N03
6AL.H094.O16
6AL.H094.P18
6AL.H095.C22
6AL.H095.D04
6AL.H095.D23
6AL.H095.E10
6AL.H095.F06
6AL.H095.G10
6AL.H095.I14
6AL.H095.K13
6AL.H095.O03
6AL.H095.P04
6AL.H096.C13
6AL.H096.H12
6AL.H096.I08
6AL.H096.I18
6AL.H096.J06
6AL.H096.K22
6AL.H096.M16
6AL.H096.N06
6AL.H096.N16
6AL.H096.O18
6AL.H096.O19
6AL.H097.D03
6AL.H097.F05
6AL.H097.J19
6AL.H097.N07
6AL.H097.O04
6AL.H098.C06
6AL.H098.C21
6AL.H098.D16
6AL.H098.E04
6AL.H098.E23
6AL.H098.F04
6AL.H098.F09
6AL.H098.F24
6AL.H098.G02
6AL.H098.G06
6AL.H098.G08
6AL.H098.H06
6AL.H098.H11
6AL.H098.J02
6AL.H098.J14
6AL.H098.J23
6AL.H098.L03
6AL.H098.L22
6AL.H098.M17
6AL.H098.N08
6AL.H099.D14
6AL.H099.E21
6AL.H099.G13
6AL.H099.H06
6AL.H099.J20
6AL.H099.L12
6AL.H099.M06
6AL.H099.M13
6AL.H099.M18
6AL.H099.N08
6AL.H100.C05
6AL.H100.C11
6AL.H100.C16
6AL.H100.D07
6AL.H100.D08
6AL.H100.D16
6AL.H100.D20
6AL.H100.E06
6AL.H100.E11
6AL.H100.E12
6AL.H100.G23
6AL.H100.H05
6AL.H100.I05
6AL.H100.J17
6AL.H100.K02
6AL.H100.L05
6AL.H100.M04
6AL.H100.M19
6AL.H100.N08
6AL.H100.N10
6AL.H100.O23
6AL.H100.P03
6AL.H100.P11
6AL.H101.C04
6AL.H101.D03
6AL.H101.F03
6AL.H101.G02
6AL.H101.G23
6AL.H101.K23
6AL.H101.L01
6AL.H101.N23
6AL.H101.O02
6AL.H102.D15
6AL.H102.D18
6AL.H102.D24
6AL.H102.E05
6AL.H102.E09
6AL.H102.F04
6AL.H102.H06
6AL.H102.I09
6AL.H102.K19
6AL.H102.K24
6AL.H102.M04
6AL.H102.M21
6AL.H103.D21
6AL.H103.E24
6AL.H103.K08
6AL.H103.K13
6AL.H103.K16
6AL.H103.L19
6AL.H103.M10
6AL.H103.M12
6AL.H103.M15
6AL.H103.N15
6AL.H103.N24
6AL.H103.O07
6AL.H104.D19
6AL.H104.G03
6AL.H104.G04
6AL.H104.G09
6AL.H104.H09
6AL.H104.H11
6AL.H104.J10
6AL.H104.K03
6AL.H104.K04
6AL.H104.K11
6AL.H104.K12
6AL.H104.K13
6AL.H104.K17
6AL.H104.L23
6AL.H105.E19
6AL.H105.F17
6AL.H105.G02
6AL.H105.G19
6AL.H105.L04
6AL.H105.N23
6AL.H105.O03
6AL.H105.P23
6AL.H106.C02
6AL.H106.C14
6AL.H106.D15
6AL.H106.E04
6AL.H106.E12
6AL.H106.E23
6AL.H106.G06
6AL.H106.H05
6AL.H106.H22
6AL.H106.I09
6AL.H106.J06
6AL.H106.J12
6AL.H106.J14
6AL.H106.K16
6AL.H106.N14
6AL.H106.N18
6AL.H106.N24
6AL.H106.O11
6AL.H106.O23
6AL.H106.P15
6AL.H107.E07
6AL.H107.E24
6AL.H107.F01
6AL.H107.F14
6AL.H107.F23
6AL.H107.G03
6AL.H107.G15
6AL.H107.H14
6AL.H107.I01
6AL.H107.J09
6AL.H107.J22
6AL.H107.K15
6AL.H107.L13
6AL.H107.M13
6AL.H107.N09
6AL.H107.O07
6AL.H107.P04
6AL.H107.P09
6AL.H108.C21
6AL.H108.D12
6AL.H108.E06
6AL.H108.E15
6AL.H108.I04
6AL.H108.I07
6AL.H108.J22
6AL.H108.L23
6AL.H108.M19
6AL.H108.N03
6AL.H108.N18
6AL.H109.D08
6AL.H109.J01
6AL.H109.J19
6AL.H110.D06
6AL.H110.G19
6AL.H110.H08
6AL.H110.H17
6AL.H110.H23
6AL.H110.I08
6AL.H110.I20
6AL.H110.I23
6AL.H110.J20
6AL.H110.K02
6AL.H110.K18
6AL.H110.L06
6AL.H110.L15
6AL.H110.L23
6AL.H110.M07
6AL.H110.M20
6AL.H110.O07
6AL.H112.C01
6AL.H112.C15
6AL.H112.D21
6AL.H112.G22
6AL.H112.H21
6AL.H112.I12
6AL.H112.L07
6AL.H112.L22
6AL.H113.D01
6AL.H113.D19
6AL.H113.J21
6AL.H113.K05
6AL.H113.O06
6AL.H113.P23
6AL.H114.E17
6AL.H114.F16
6AL.H114.F24
6AL.H114.G13
6AL.H114.H19
6AL.H114.I20
6AL.H114.I21
6AL.H114.K05
6AL.H114.K07
6AL.H114.K12
6AL.H114.L19
6AL.H114.M24
6AL.H114.N21
6AL.H115.C05
6AL.H115.C06
6AL.H115.G09
6AL.H115.H04
6AL.H115.H05
6AL.H115.H07
6AL.H115.H24
6AL.H115.K05
6AL.H115.L01
6AL.H115.L04
6AL.H115.L19
6AL.H115.L20
6AL.H115.N04
6AL.H115.O01
6AL.H115.P08
6AL.H116.C01
6AL.H116.C08
6AL.H116.D01
6AL.H116.E12
6AL.H116.E23
6AL.H116.G01
6AL.H116.G10
6AL.H116.G23
6AL.H116.H09
6AL.H116.H23
6AL.H116.I11
6AL.H116.I23
6AL.H116.L04
6AL.H116.O01
6AL.H116.P07
6AL.H116.P19
6AL.H117.C16
6AL.H117.C20
6AL.H117.F16
6AL.H117.G04
6AL.H117.G15
6AL.H117.I06
6AL.H117.J23
6AL.H117.L19
6AL.H117.O14
6AL.H117.O19
6AL.H118.A24
6AL.H118.B11
6AL.H118.F16
6AL.H118.F19
6AL.H118.G05
6AL.H118.H13
6AL.H118.I06
6AL.H118.J19
6AL.H118.L01
6AL.H119.A04
6AL.H119.E21
6AL.H119.F17
6AL.H119.G19
6AL.H119.K13
6AL.H119.N14
6AL.H119.O10
6AL.H119.P02
6AL.H120.A06
6AL.H120.G15
6AL.H120.H11
6AL.H120.H15
6AL.H120.I17
6AL.H120.J20
6AL.H120.K14
6AL.H120.O06
6AL.H121.B05
6AL.H121.E04
6AL.H121.E09
6AL.H121.H10
6AL.H121.H21
6AL.H121.I21
6AL.H121.K21
6AL.H121.O16
6AL.H121.P05
6AL.H121.P15
6AL.H122.A13
6AL.H122.A24
6AL.H122.B11
6AL.H122.C10
6AL.H122.E05
6AL.H122.F19
6AL.H122.G10
6AL.H122.H04
6AL.H122.H13
6AL.H122.H18
6AL.H122.J04
6AL.H122.J07
6AL.H122.K21
6AL.H122.M15
6AL.H122.N14
6AL.H122.O04
6AL.H122.P07
6AL.H123.A19
6AL.H123.A23
6AL.H123.B15
6AL.H123.B24
6AL.H123.C02
6AL.H123.C24
6AL.H123.E11
6AL.H123.G14
6AL.H123.H11
6AL.H123.H12
6AL.H123.H24
6AL.H123.I04
6AL.H123.J11
6AL.H123.K16
6AL.H123.L12
6AL.H123.N08
6AL.H123.O23
6AL.H124.A05
6AL.H124.A18
6AL.H124.B16
6AL.H124.E24
6AL.H124.G16
6AL.H124.H11
6AL.H124.I07
6AL.H124.J16
6AL.H124.K02
6AL.H124.K04
6AL.H124.L11
6AL.H124.M13
6AL.H124.N06
6AL.H124.O10
6AL.H124.O24
6AL.H061.E21
6AL.H061.H17
6AL.H061.I19
6AL.H061.J05
6AL.H061.J07
6AL.H061.K04
6AL.H061.N04
6AL.H061.O03
6AL.H062.E16
6AL.H062.G03
6AL.H062.J04
6AL.H062.J07
6AL.H062.J10
6AL.H062.J20
6AL.H062.K16
6AL.H062.M02
6AL.H062.M17
6AL.H062.P19
6AL.H063.C09
6AL.H063.C15
6AL.H063.C16
6AL.H063.C22
6AL.H063.E04
6AL.H063.E11
6AL.H063.F08
6AL.H063.F13
6AL.H063.F16
6AL.H063.G10
6AL.H063.G16
6AL.H063.G24
6AL.H063.H04
6AL.H063.H16
6AL.H063.I18
6AL.H063.J19
6AL.H063.K10
6AL.H063.K13
6AL.H063.L01
6AL.H063.L04
6AL.H063.N19
6AL.H063.O06
6AL.H063.O10
6AL.H063.O11
6AL.H063.O19
6AL.H064.D09
6AL.H064.D11
6AL.H064.D16
6AL.H064.D24
6AL.H064.E15
6AL.H064.F08
6AL.H064.G02
6AL.H064.G07
6AL.H064.H04
6AL.H064.I20
6AL.H064.J14
6AL.H064.K09
6AL.H064.K12
6AL.H064.L08
6AL.H064.L11
6AL.H064.N13
6AL.H064.N17
6AL.H064.P06
6AL.H065.J23
6AL.H065.M08
6AL.H066.C02
6AL.H066.C08
6AL.H066.C14
6AL.H066.D12
6AL.H066.E12
6AL.H066.E17
6AL.H066.E22
6AL.H066.F06
6AL.H066.F07
6AL.H066.F21
6AL.H066.G10
6AL.H066.G23
6AL.H066.H02
6AL.H066.H07
6AL.H066.H10
6AL.H066.H11
6AL.H066.H20
6AL.H066.I22
6AL.H066.L07
6AL.H066.L08
6AL.H066.L18
6AL.H066.M01
6AL.H066.M18
6AL.H066.N08
6AL.H066.N16
6AL.H066.N24
6AL.H066.O06
6AL.H066.P13
6AL.H066.P16
6AL.H067.C13
6AL.H067.D02
6AL.H067.D13
6AL.H067.D23
6AL.H067.E04
6AL.H067.F07
6AL.H067.F19
6AL.H067.H03
6AL.H067.H10
6AL.H067.H12
6AL.H067.I11
6AL.H067.J05
6AL.H067.K21
6AL.H067.K24
6AL.H067.L01
6AL.H067.L19
6AL.H067.N21
6AL.H067.O05
6AL.H067.P13
6AL.H068.D04
6AL.H068.D11
6AL.H068.E05
6AL.H068.E09
6AL.H068.E18
6AL.H068.H19
6AL.H068.J04
6AL.H068.J12
6AL.H068.K08
6AL.H068.K10
6AL.H068.M03
6AL.H068.N11
6AL.H068.N12
6AL.H068.N16
6AL.H068.N21
6AL.H068.O17
6AL.H068.P09
6AL.H069.C08
6AL.H069.C19
6AL.H069.D03
6AL.H069.E06
6AL.H069.J01
6AL.H069.N04
6AL.H069.P07
6AL.H070.C03
6AL.H070.C06
6AL.H070.C19
6AL.H070.C24
6AL.H070.D01
6AL.H070.D13
6AL.H070.D21
6AL.H070.D24
6AL.H070.E04
6AL.H070.E12
6AL.H070.F18
6AL.H070.G04
6AL.H070.G06
6AL.H070.G08
6AL.H070.H15
6AL.H070.H16
6AL.H070.K23
6AL.H070.K24
6AL.H070.L10
6AL.H070.L11
6AL.H070.L18
6AL.H070.M08
6AL.H070.M10
6AL.H070.M17
6AL.H070.M19
6AL.H070.N23
6AL.H070.O07
6AL.H070.P10
6AL.H070.P19
6AL.H071.C12
6AL.H071.C24
6AL.H071.D06
6AL.H071.D08
6AL.H071.D17
6AL.H071.D20
6AL.H071.D22
6AL.H071.E06
6AL.H071.E18
6AL.H071.E21
6AL.H071.F04
6AL.H071.G08
6AL.H071.G12
6AL.H071.H14
6AL.H071.H23
6AL.H071.J12
6AL.H071.K02
6AL.H071.K09
6AL.H071.K23
6AL.H071.M05
6AL.H071.M20
6AL.H071.M23
6AL.H071.N02
6AL.H071.N15
6AL.H071.O04
6AL.H071.O08
6AL.H071.P06
6AL.H071.P16
6AL.H071.P18
6AL.H071.P20
6AL.H072.C07
6AL.H072.C20
6AL.H072.C21
6AL.H072.D16
6AL.H072.D19
6AL.H072.D24
6AL.H072.E04
6AL.H072.E18
6AL.H072.F08
6AL.H072.F13
6AL.H072.G12
6AL.H072.G15
6AL.H072.G16
6AL.H072.G17
6AL.H072.H05
6AL.H072.H10
6AL.H072.K04
6AL.H072.K14
6AL.H072.K18
6AL.H072.L13
6AL.H072.M01
6AL.H072.M07
6AL.H072.M18
6AL.H072.M24
6AL.H072.N09
6AL.H072.N10
6AL.H072.O12
6AL.H072.P05
6AL.H072.P14
6AL.H073.B16
6AL.H073.C06
6AL.H073.C17
6AL.H073.D05
6AL.H073.G23
6AL.H073.H04
6AL.H073.H17
6AL.H073.H23
6AL.H073.J23
6AL.H073.N04
6AL.H073.O03
6AL.H074.C07
6AL.H074.C22
6AL.H074.E13
6AL.H074.E19
6AL.H074.F07
6AL.H074.F13
6AL.H074.H03
6AL.H074.I21
6AL.H074.J02
6AL.H074.J18
6AL.H074.J22
6AL.H074.K02
6AL.H074.L03
6AL.H074.L05
6AL.H074.L18
6AL.H074.M13
6AL.H074.N22
6AL.H074.O03
6AL.H074.O08
6AL.H074.P02
6AL.H074.P07
6AL.H075.C02
6AL.H075.C10
6AL.H075.E14
6AL.H075.F02
6AL.H075.F08
6AL.H075.F12
6AL.H075.F14
6AL.H075.H05
6AL.H075.H16
6AL.H075.I06
6AL.H075.I13
6AL.H075.J16
6AL.H075.K09
6AL.H075.K18
6AL.H075.L06
6AL.H075.L20
6AL.H075.M05
6AL.H075.M10
6AL.H075.M17
6AL.H075.N09
6AL.H075.P23
6AL.H076.C10
6AL.H076.C15
6AL.H076.D11
6AL.H076.E12
6AL.H076.E14
6AL.H076.F04
6AL.H076.G01
6AL.H076.G17
6AL.H076.I01
6AL.H076.I16
6AL.H076.K15
6AL.H076.L19
6AL.H076.L20
6AL.H076.N21
6AL.H076.O08
6AL.H076.O19
6AL.H076.P07
6AL.H076.P13
6AL.H077.A14
6AL.H077.A15
6AL.H077.C24
6AL.H077.E08
6AL.H077.E24
6AL.H077.F01
6AL.H077.F05
6AL.H077.F11
6AL.H077.F23
6AL.H077.G01
6AL.H077.G19
6AL.H077.H05
6AL.H077.H14
6AL.H077.I17
6AL.H077.J02
6AL.H077.J10
6AL.H077.J19
6AL.H077.K04
6AL.H077.L17
6AL.H077.N11
6AL.H077.O08
6AL.H077.P03
6AL.H077.P04
6AL.H077.P05
6AL.H077.P10
6AL.H077.P11
6AL.H077.P19
6AL.H078.B05
6AL.H078.C07
6AL.H078.C14
6AL.H078.C15
6AL.H078.C22
6AL.H078.D08
6AL.H078.D16
6AL.H078.G06
6AL.H078.G08
6AL.H078.G15
6AL.H078.H05
6AL.H078.H12
6AL.H078.I21
6AL.H078.J08
6AL.H078.J12
6AL.H078.J14
6AL.H078.J23
6AL.H078.K09
6AL.H078.L04
6AL.H078.L15
6AL.H078.M01
6AL.H078.M05
6AL.H078.N20
6AL.H078.O01
6AL.H078.O16
6AL.H078.P03
6AL.H078.P16
6AL.H079.A07
6AL.H079.C12
6AL.H079.D01
6AL.H079.E21
6AL.H079.F19
6AL.H079.G20
6AL.H079.G22
6AL.H079.H03
6AL.H079.H13
6AL.H079.H17
6AL.H079.J01
6AL.H079.J03
6AL.H079.K07
6AL.H079.K12
6AL.H079.K13
6AL.H079.K23
6AL.H079.L02
6AL.H079.L10
6AL.H079.L11
6AL.H079.L12
6AL.H079.L19
6AL.H079.N03
6AL.H079.N06
6AL.H079.N23
6AL.H079.O05
6AL.H080.B03
6AL.H080.B08
6AL.H080.B09
6AL.H080.C01
6AL.H080.C18
6AL.H080.D08
6AL.H080.D14
6AL.H080.E14
6AL.H080.F03
6AL.H080.F15
6AL.H080.G09
6AL.H080.G22
6AL.H080.H06
6AL.H080.H07
6AL.H080.H24
6AL.H080.I18
6AL.H080.J12
6AL.H080.K16
6AL.H080.L12
6AL.H080.O16
6AL.H080.O24
6AL.H080.P02
6AL.H080.P04
6AL.H080.P07
6AL.H080.P09
6AL.H080.P14
6AL.H081.A18
6AL.H081.B20
6AL.H081.C20
6AL.H081.C23
6AL.H081.D01
6AL.H081.D12
6AL.H081.D17
6AL.H081.D22
6AL.H081.E02
6AL.H081.E11
6AL.H081.E18
6AL.H081.G02
6AL.H081.G04
6AL.H081.H07
6AL.H081.H14
6AL.H081.I14
6AL.H081.K07
6AL.H081.L13
6AL.H081.L18
6AL.H081.M02
6AL.H081.O04
6AL.H081.P19
6AL.H082.B05
6AL.H082.B08
6AL.H082.B14
6AL.H082.B23
6AL.H082.C10
6AL.H082.D05
6AL.H082.D18
6AL.H082.E08
6AL.H082.E18
6AL.H082.F02
6AL.H082.F03
6AL.H082.F09
6AL.H082.F22
6AL.H082.G08
6AL.H082.G13
6AL.H082.H06
6AL.H082.I24
6AL.H082.J06
6AL.H082.K09
6AL.H082.K12
6AL.H082.K22
6AL.H082.N24
6AL.H082.O15
6AL.H082.P07
6AL.H082.P14
6AL.H082.P23
6AL.H083.A09
6AL.H083.A17
6AL.H083.C02
6AL.H083.C23
6AL.H083.E03
6AL.H083.G14
6AL.H083.H11
6AL.H083.I08
6AL.H083.I11
6AL.H083.I20
6AL.H083.J02
6AL.H083.K13
6AL.H083.K15
6AL.H083.L08
6AL.H083.L15
6AL.H083.L17
6AL.H083.L23
6AL.H083.N23
6AL.H083.O16
6AL.H083.O19
6AL.H083.P03
6AL.H084.A09
6AL.H084.A17
6AL.H084.A18
6AL.H084.A19
6AL.H084.B11
6AL.H084.B14
6AL.H084.B15
6AL.H084.B23
6AL.H084.C05
6AL.H084.D01
6AL.H084.E07
6AL.H084.E13
6AL.H084.F10
6AL.H084.G03
6AL.H084.H11
6AL.H084.H14
6AL.H084.H19
6AL.H084.I03
6AL.H084.I09
6AL.H084.J03
6AL.H084.J04
6AL.H084.N03
6AL.H084.N19
6AL.H085.C07
6AL.H085.C21
6AL.H085.F03
6AL.H085.H01
6AL.H085.H06
6AL.H085.H08
6AL.H085.I07
6AL.H085.J23
6AL.H085.K23
6AL.H085.L19
6AL.H085.N04
6AL.H085.N08
6AL.H085.O03
6AL.H086.C03
6AL.H086.C09
6AL.H086.C23
6AL.H086.F03
6AL.H086.F05
6AL.H086.F23
6AL.H086.G04
6AL.H086.G07
6AL.H086.G15
6AL.H086.G18
6AL.H086.H01
6AL.H086.H15
6AL.H086.H17
6AL.H086.I07
6AL.H086.J01
6AL.H086.L11
6AL.H086.M06
6AL.H086.O13
6AL.H086.P01
6AL.H086.P14
6AL.H086.P15
6AL.H086.P23
6AL.H087.C14
6AL.H087.C18
6AL.H087.D07
6AL.H087.E12
6AL.H087.E20
6AL.H087.F03
6AL.H087.H02
6AL.H087.H05
6AL.H087.J21
6AL.H087.K16
6AL.H087.L15
6AL.H087.N11
6AL.H087.N18
6AL.H087.N23
6AL.H087.O02
6AL.H087.O04
6AL.H087.O14
6AL.H087.O24
6AL.H087.P04
6AL.H088.D02
6AL.H088.D03
6AL.H088.D16
6AL.H088.D19
6AL.H088.E12
6AL.H088.E15
6AL.H088.H04
6AL.H088.H17
6AL.H088.J03
6AL.H088.J12
6AL.H088.J20
6AL.H088.J22
6AL.H088.K04
6AL.H088.K18
6AL.H088.L07
6AL.H088.L21
6AL.H088.L23
6AL.H088.M10
6AL.H088.O17
6AL.H088.P15
6AL.H088.P24
6AL.H089.D23
6AL.H089.E07
6AL.H089.H03
6AL.H089.H07
6AL.H089.I08
6AL.H089.J04
6AL.H089.P23
6AL.H090.C23
6AL.H090.D21
6AL.H090.D22
6AL.H090.E18
6AL.H090.E22
6AL.H090.F11
6AL.H090.F20
6AL.H090.G15
6AL.H090.G18
6AL.H090.G23
6AL.H090.H10
6AL.H090.I02
6AL.H090.I21
6AL.H090.J07
6AL.H090.L21
6AL.H090.M20
6AL.H090.N17
6AL.H090.N22
6AL.H090.O09
6AL.H090.P11
6AL.H090.P17
6AL.H091.C04
6AL.H091.C24
6AL.H091.D01
6AL.H091.D12
6AL.H091.D18
6AL.H091.E01
6AL.H091.E18
6AL.H091.F08
6AL.H091.F22
6AL.H091.H03
6AL.H091.H12
6AL.H091.H20
6AL.H091.H22
6AL.H091.I05
6AL.H091.I06
6AL.H091.K02
6AL.H091.K09
6AL.H091.K10
6AL.H091.K14
6AL.H091.K15
6AL.H091.K17
6AL.H091.K23
6AL.H091.L21
6AL.H091.M20
6AL.H091.N06
6AL.H091.O09
6AL.H091.P17
6AL.H092.C01
6AL.H092.C11
6AL.H092.D01
6AL.H092.D11
6AL.H092.D16
6AL.H092.D22
6AL.H092.E02
6AL.H092.E13
6AL.H092.E23
6AL.H092.F01
6AL.H092.F05
6AL.H092.G13
6AL.H092.H03
6AL.H092.H18
6AL.H092.I07
6AL.H092.J21
6AL.H092.K01
6AL.H092.K13
6AL.H092.M13
6AL.H092.O12
6AL.H092.P18
6AL.H093.A16
6AL.H093.C07
6AL.H093.C08
6AL.H093.C19
6AL.H093.D02
6AL.H093.G07
6AL.H093.I17
6AL.H093.J17
6AL.H093.K04
6AL.H093.K23
6AL.H093.M06
6AL.H093.N06
6AL.H093.N07
6AL.H093.O04
6AL.H093.P08
6AL.H094.C10
6AL.H094.C16
6AL.H094.C22
6AL.H094.D24
6AL.H094.E16
6AL.H094.F04
6AL.H094.H05
6AL.H094.H17
6AL.H094.H22
6AL.H094.J20
6AL.H094.L04
6AL.H094.L23
6AL.H094.N02
6AL.H094.P11
6AL.H094.P19
6AL.H094.P23
6AL.H095.D11
6AL.H095.F11
6AL.H095.G12
6AL.H095.G15
6AL.H095.G16
6AL.H095.G17
6AL.H095.G18
6AL.H095.H06
6AL.H095.I13
6AL.H095.I17
6AL.H095.I19
6AL.H095.P02
6AL.H095.P16
6AL.H096.C20
6AL.H096.D01
6AL.H096.D10
6AL.H096.D14
6AL.H096.E14
6AL.H096.E15
6AL.H096.F06
6AL.H096.F07
6AL.H096.H11
6AL.H096.H24
6AL.H096.J13
6AL.H096.J23
6AL.H096.K19
6AL.H096.L12
6AL.H096.L19
6AL.H096.M01
6AL.H096.M06
6AL.H096.M08
6AL.H096.N07
6AL.H096.O10
6AL.H096.O11
6AL.H096.O12
6AL.H096.P07
6AL.H096.P14
6AL.H097.C04
6AL.H097.D08
6AL.H097.G01
6AL.H097.G07
6AL.H097.M03
6AL.H097.O08
6AL.H097.P23
6AL.H098.D23
6AL.H098.E12
6AL.H098.E17
6AL.H098.E21
6AL.H098.F20
6AL.H098.F22
6AL.H098.G19
6AL.H098.G22
6AL.H098.K04
6AL.H098.K14
6AL.H098.K22
6AL.H098.L04
6AL.H098.L24
6AL.H098.M05
6AL.H098.M09
6AL.H098.M10
6AL.H098.M23
6AL.H098.N01
6AL.H098.N02
6AL.H098.N09
6AL.H098.N11
6AL.H098.O15
6AL.H098.O20
6AL.H098.P16
6AL.H098.P23
6AL.H099.D08
6AL.H099.E01
6AL.H099.E13
6AL.H099.E23
6AL.H099.F03
6AL.H099.F21
6AL.H099.G09
6AL.H099.G23
6AL.H099.H13
6AL.H099.J02
6AL.H099.K04
6AL.H099.K17
6AL.H099.L03
6AL.H099.M05
6AL.H099.M19
6AL.H099.M21
6AL.H099.M23
6AL.H099.N03
6AL.H099.P12
6AL.H100.C02
6AL.H100.C08
6AL.H100.C09
6AL.H100.C22
6AL.H100.E07
6AL.H100.F04
6AL.H100.F07
6AL.H100.G01
6AL.H100.G04
6AL.H100.G16
6AL.H100.G24
6AL.H100.H20
6AL.H100.I21
6AL.H100.J14
6AL.H100.J21
6AL.H100.J22
6AL.H100.L12
6AL.H100.L13
6AL.H100.M07
6AL.H100.M23
6AL.H100.N07
6AL.H100.N12
6AL.H100.N16
6AL.H100.N17
6AL.H100.O15
6AL.H100.P14
6AL.H100.P18
6AL.H100.P23
6AL.H101.E03
6AL.H101.E06
6AL.H101.G17
6AL.H101.H03
6AL.H101.J19
6AL.H101.L07
6AL.H101.N21
6AL.H102.C08
6AL.H102.C16
6AL.H102.D04
6AL.H102.D07
6AL.H102.D13
6AL.H102.D17
6AL.H102.E21
6AL.H102.E24
6AL.H102.F09
6AL.H102.H21
6AL.H102.J01
6AL.H102.J04
6AL.H102.J05
6AL.H102.J11
6AL.H102.M23
6AL.H102.N10
6AL.H102.N13
6AL.H102.N20
6AL.H102.O06
6AL.H102.O16
6AL.H102.P13
6AL.H102.P15
6AL.H103.C04
6AL.H103.D03
6AL.H103.E05
6AL.H103.E21
6AL.H103.F01
6AL.H103.F04
6AL.H103.F18
6AL.H103.G01
6AL.H103.H07
6AL.H103.H14
6AL.H103.H19
6AL.H103.H20
6AL.H103.H21
6AL.H103.I18
6AL.H103.I19
6AL.H103.K23
6AL.H103.L09
6AL.H103.L13
6AL.H103.M05
6AL.H103.M11
6AL.H103.O09
6AL.H103.O19
6AL.H103.P01
6AL.H104.C04
6AL.H104.D01
6AL.H104.F13
6AL.H104.G16
6AL.H104.G20
6AL.H104.H03
6AL.H104.I14
6AL.H104.J01
6AL.H104.J09
6AL.H104.L13
6AL.H104.O19
6AL.H104.P17
6AL.H105.C01
6AL.H105.C07
6AL.H105.D17
6AL.H105.I19
6AL.H105.K03
6AL.H105.M23
6AL.H105.N21
6AL.H105.O08
6AL.H105.O21
6AL.H106.C16
6AL.H106.E05
6AL.H106.E14
6AL.H106.E21
6AL.H106.F20
6AL.H106.G22
6AL.H106.I17
6AL.H106.J18
6AL.H106.K06
6AL.H106.M13
6AL.H106.N12
6AL.H106.N15
6AL.H106.O04
6AL.H106.O13
6AL.H106.O16
6AL.H106.P02
6AL.H106.P10
6AL.H107.C11
6AL.H107.C22
6AL.H107.D12
6AL.H107.G01
6AL.H107.G05
6AL.H107.G10
6AL.H107.G13
6AL.H107.G17
6AL.H107.H08
6AL.H107.H12
6AL.H107.H21
6AL.H107.H23
6AL.H107.I13
6AL.H107.J07
6AL.H107.J23
6AL.H107.K17
6AL.H107.K23
6AL.H107.M07
6AL.H107.M09
6AL.H107.M21
6AL.H107.N02
6AL.H107.N06
6AL.H107.N21
6AL.H107.O19
6AL.H108.D03
6AL.H108.D19
6AL.H108.D21
6AL.H108.E08
6AL.H108.F21
6AL.H108.G21
6AL.H108.H09
6AL.H108.H11
6AL.H108.H23
6AL.H108.I02
6AL.H108.I08
6AL.H108.I24
6AL.H108.K02
6AL.H108.K06
6AL.H108.K16
6AL.H108.L14
6AL.H108.M24
6AL.H108.N06
6AL.H108.N07
6AL.H108.N14
6AL.H108.O06
6AL.H108.P01
6AL.H108.P07
6AL.H109.B15
6AL.H109.C01
6AL.H109.G04
6AL.H109.G07
6AL.H109.I17
6AL.H109.J03
6AL.H109.K03
6AL.H109.M19
6AL.H110.C16
6AL.H110.C17
6AL.H110.C21
6AL.H110.C22
6AL.H110.D13
6AL.H110.G17
6AL.H110.H05
6AL.H110.I06
6AL.H110.I11
6AL.H110.L02
6AL.H110.L12
6AL.H110.L16
6AL.H110.L24
6AL.H110.O11
6AL.H110.O20
6AL.H110.P06
6AL.H110.P08
6AL.H110.P10
6AL.H112.C05
6AL.H112.D04
6AL.H112.D06
6AL.H112.G19
6AL.H112.H06
6AL.H112.H11
6AL.H112.H24
6AL.H112.I13
6AL.H112.J07
6AL.H112.J12
6AL.H112.J13
6AL.H112.K13
6AL.H112.L05
6AL.H112.L11
6AL.H112.M04
6AL.H112.M06
6AL.H112.M09
6AL.H112.M23
6AL.H112.N12
6AL.H112.N20
6AL.H112.O09
6AL.H112.O13
6AL.H112.P20
6AL.H112.P23
6AL.H113.C23
6AL.H113.G02
6AL.H113.J23
6AL.H113.K21
6AL.H113.L05
6AL.H113.M08
6AL.H114.E08
6AL.H114.E12
6AL.H114.F05
6AL.H114.F06
6AL.H114.F09
6AL.H114.F11
6AL.H114.F15
6AL.H114.G06
6AL.H114.G22
6AL.H114.G24
6AL.H114.H10
6AL.H114.H13
6AL.H114.H15
6AL.H114.H22
6AL.H114.I08
6AL.H114.I24
6AL.H114.J10
6AL.H114.K24
6AL.H114.L01
6AL.H114.L10
6AL.H114.L23
6AL.H114.M02
6AL.H114.M14
6AL.H114.N03
6AL.H114.N15
6AL.H114.O04
6AL.H114.P02
6AL.H114.P18
6AL.H115.C07
6AL.H115.C11
6AL.H115.C19
6AL.H115.D05
6AL.H115.E09
6AL.H115.E11
6AL.H115.E16
6AL.H115.F09
6AL.H115.F11
6AL.H115.G08
6AL.H115.G12
6AL.H115.H18
6AL.H115.H19
6AL.H115.K10
6AL.H115.L16
6AL.H115.P02
6AL.H116.C17
6AL.H116.C18
6AL.H116.D03
6AL.H116.D14
6AL.H116.D21
6AL.H116.E18
6AL.H116.F01
6AL.H116.F08
6AL.H116.F20
6AL.H116.F22
6AL.H116.H24
6AL.H116.I08
6AL.H116.I21
6AL.H116.M14
6AL.H116.M15
6AL.H116.P03
6AL.H116.P09
6AL.H117.C01
6AL.H117.C03
6AL.H117.C14
6AL.H117.D05
6AL.H117.D13
6AL.H117.D15
6AL.H117.D16
6AL.H117.F07
6AL.H117.G07
6AL.H117.H01
6AL.H117.I16
6AL.H117.J17
6AL.H117.K18
6AL.H117.L17
6AL.H117.L20
6AL.H117.L21
6AL.H117.M21
6AL.H117.N15
6AL.H117.P05
6AL.H117.P13
6AL.H117.P17
6AL.H118.A14
6AL.H118.A15
6AL.H118.A20
6AL.H118.D07
6AL.H118.D08
6AL.H118.D18
6AL.H118.D19
6AL.H118.D24
6AL.H118.E01
6AL.H118.E06
6AL.H118.E10
6AL.H118.F07
6AL.H118.G07
6AL.H118.G13
6AL.H118.G19
6AL.H118.G20
6AL.H118.I07
6AL.H118.I08
6AL.H118.I12
6AL.H118.I23
6AL.H118.J01
6AL.H118.K07
6AL.H118.K18
6AL.H118.K22
6AL.H118.L14
6AL.H118.M04
6AL.H118.M10
6AL.H118.N22
6AL.H118.O10
6AL.H118.O24
6AL.H118.P07
6AL.H119.B08
6AL.H119.C07
6AL.H119.C13
6AL.H119.D15
6AL.H119.D21
6AL.H119.E03
6AL.H119.E11
6AL.H119.E17
6AL.H119.F03
6AL.H119.F04
6AL.H119.F18
6AL.H119.G20
6AL.H119.H02
6AL.H119.H09
6AL.H119.I01
6AL.H119.I07
6AL.H119.I09
6AL.H119.I14
6AL.H119.I21
6AL.H119.I24
6AL.H119.K02
6AL.H119.K15
6AL.H119.K16
6AL.H119.L13
6AL.H119.L16
6AL.H119.L19
6AL.H119.M18
6AL.H119.M23
6AL.H119.O11
6AL.H119.O20
6AL.H119.P03
6AL.H119.P16
6AL.H120.A03
6AL.H120.A18
6AL.H120.B04
6AL.H120.B10
6AL.H120.C01
6AL.H120.C08
6AL.H120.E06
6AL.H120.F07
6AL.H120.F11
6AL.H120.G09
6AL.H120.G12
6AL.H120.G21
6AL.H120.H05
6AL.H120.H19
6AL.H120.I18
6AL.H120.J05
6AL.H120.J06
6AL.H120.K02
6AL.H120.K08
6AL.H120.N18
6AL.H120.N23
6AL.H120.O13
6AL.H120.O15
6AL.H120.P16
6AL.H121.B03
6AL.H121.D01
6AL.H121.E03
6AL.H121.F03
6AL.H121.F14
6AL.H121.G16
6AL.H121.G22
6AL.H121.I16
6AL.H121.J23
6AL.H121.K06
6AL.H121.K24
6AL.H121.L06
6AL.H121.N07
6AL.H121.N09
6AL.H121.O20
6AL.H122.A18
6AL.H122.A20
6AL.H122.A23
6AL.H122.B04
6AL.H122.B08
6AL.H122.B10
6AL.H122.B12
6AL.H122.D01
6AL.H122.E11
6AL.H122.E16
6AL.H122.E21
6AL.H122.F15
6AL.H122.G13
6AL.H122.G16
6AL.H122.H07
6AL.H122.H08
6AL.H122.I01
6AL.H122.I24
6AL.H122.K01
6AL.H122.L11
6AL.H122.L15
6AL.H122.M19
6AL.H122.N07
6AL.H122.N12
6AL.H122.O02
6AL.H122.O08
6AL.H123.B07
6AL.H123.B10
6AL.H123.B11
6AL.H123.B16
6AL.H123.C05
6AL.H123.D01
6AL.H123.D10
6AL.H123.D20
6AL.H123.D22
6AL.H123.E18
6AL.H123.E20
6AL.H123.F05
6AL.H123.G04
6AL.H123.G05
6AL.H123.G06
6AL.H123.G13
6AL.H123.H16
6AL.H123.I02
6AL.H123.I08
6AL.H123.I13
6AL.H123.I19
6AL.H123.J06
6AL.H123.J15
6AL.H123.M14
6AL.H123.N06
6AL.H123.N15
6AL.H123.N21
6AL.H123.P09
6AL.H123.P10
6AL.H124.A03
6AL.H124.A09
6AL.H124.A11
6AL.H124.A13
6AL.H124.A15
6AL.H124.B11
6AL.H124.C06
6AL.H124.C12
6AL.H124.D13
6AL.H124.D14
6AL.H124.D16
6AL.H124.F10
6AL.H124.F14
6AL.H124.F20
6AL.H124.F21
6AL.H124.G13
6AL.H124.G21
6AL.H124.I18
6AL.H124.I22
6AL.H124.J14
6AL.H124.K06
6AL.H124.K14
6AL.H124.K19
6AL.H124.L07
6AL.H124.L18
6AL.H124.M01
6AL.H124.M10
6AL.H124.M11
6AL.H124.M12
6AL.H124.M22
6AL.H124.N02
6AL.H124.N09
6AL.H124.O12
6AL.H124.P09
6AL.H124.P17
6AL.H062.M24
6AL.H064.D17
[truncated: 581 more rows]
