# Supplementary material for: Whole-genome profiling and shotgun sequencing delivers an anchored, gene-decorated, physical map assembly of bread wheat chromosome 6A
Source: Plant J. 2014 May 9;79(2):334–47. doi: 10.1111/tpj.12550 (PMC4241024; doi:10.1111/tpj.12550)
Supplement: Appendix S12 — Complementary description of five different classes of ltc contigs when compared with individual assemblies obtained via fpc. [file tpj0079-0334-SD19.xlsx]

## Sheet: Sheet1
Appendix S8. 6A ltc contigs and the associated sequence information
Whole genome profiling (WGPTM) and shotgun sequencing delivers an anchored, gene-decorated, physical map assembly of bread wheat chromosome 6A
Naser Poursarebani1*§, Thomas Nussbaumer2*, Hana Šimková3, Jan Šafář3, Hanneke Witsenboer4, Jan van Oeveren4, International Wheat Genome Sequencing Consortium (IWGSC) 5, Jaroslav Doležel3, Klaus F. X. Mayer2, Nils Stein1, Thorsten Schnurbusch1§
1 Leibniz Institute of Plant Genetics and Crop Plant Research (IPK), Corrensstr. 3,
D-06466 Seeland (OT) Gatersleben, Germany.
2 MIPS/IBIS German Research Center for Environmental Health, D-85764 Neuherberg, Germany
3 Institute of Experimental Botany, Centre of the Region Haná for Biotechnological and Agricultural Research, CZ-78371 Olomouc, Czech Republic
4 Keygene N.V., Agro Business Park 90, 6708 PW, Wageningen, The Netherlands
5 International Wheat Genome Sequencing Consortium
(IWGSC; http://www.wheatgenome.org/; eversole@eversoleassociates.com)
LTC_contig	clone	CB_start	CB_end	tag	WCS_contig	Triticum_urartu_or_Aegilops_tauschii_contig	WCS_contig_homologous_to_Triticum_urartu_contig
contig_6AL_950	AL.H062.N04	46	71	tag6AL_77442;tag6AL_75000;tag6AL_68149;tag6AL_77758;tag6AL_72866;tag6AL_8663	5788391_6al;4337840_6as	NA	NA
contig_6AL_1045	AL.H062.N06	4	24	tag6AL_62866;tag6AL_74063;tag6AL_76743;tag6AL_70010;tag6AL_64856;tag6AL_73407;tag6AL_76498;tag6AL_77445;tag6AL_6636;tag6AL_62779;tag6AL_72179;tag6AL_70855;tag6AL_64367;tag6AL_74484	5789370_6al	NA	NA
contig_6AL_181	AL.H062.N07	11	42	tag6AL_71391;tag6AL_73839;tag6AL_77704;tag6AL_71257;tag6AL_71645;tag6AL_71501;tag6AL_71256;tag6AL_71392;tag6AL_77514;tag6AL_73941;tag6AL_73178;tag6AL_75746;tag6AL_72520;tag6AL_70691;tag6AL_74102;tag6AL_70932;tag6AL_75077;tag6AL_70732	NA	NA	NA
contig_6AL_1000	AL.H062.N01	225	255	tag6AL_53364;tag6AL_54120;tag6AL_59075;tag6AL_54289;tag6AL_63794	NA	NA	NA
contig_6AL_70	AL.H072.K20	1	52	tag6AL_92280;tag6AL_91058;tag6AL_89389;tag6AL_86143;tag6AL_90613;tag6AL_90143;tag6AL_86513;tag6AL_89426;tag6AL_88588;tag6AL_88208;tag6AL_91285;tag6AL_90865;tag6AL_86029;tag6AL_92205;tag6AL_87140;tag6AL_86678;tag6AL_92347;tag6AL_88867;tag6AL_89756;tag6AL_87968;tag6AL_88965;tag6AL_86816	NA	NA	NA
contig_6AL_933	AL.H062.N03	150	186	tag6AL_77499;tag6AL_70946;tag6AL_78059;tag6AL_43331;tag6AL_73182	NA	NA	NA
contig_6AL_610	AL.H062.N08	268	298	tag6AL_16326;tag6AL_73865;tag6AL_44135;tag6AL_73741;tag6AL_74022	NA	NA	NA
contig_6AS_848	AS.H040.C22	377	414	tag6AS_78109;tag6AS_21186;tag6AS_36123;tag6AS_36828;tag6AS_4488;tag6AS_19639;tag6AS_39521;tag6AS_71148;tag6AS_4489;tag6AS_67104	NA	NA	NA
contig_6AS_689	AS.H040.C23	210	249	tag6AS_22508;tag6AS_4442;tag6AS_26737;tag6AS_46816;tag6AS_43161;tag6AS_100548;tag6AS_8967;tag6AS_42101;tag6AS_70847;tag6AS_82201;tag6AS_43441	4409528_6as;2538047_6as;4378050_6as	at_scaffold114760;at_scaffold24135	NA
contig_6AS_1160	AS.H040.C21	167	228	tag6AS_80340;tag6AS_8996;tag6AS_105708	NA	NA	NA
contig_6AL_1042	AL.H073.E12	1	50	tag6AL_91641;tag6AL_57025	NA	NA	NA
contig_6AS_1207	AS.H048.O09	7	29	tag6AS_47824;tag6AS_41513;tag6AS_96590;tag6AS_98269;tag6AS_2800;tag6AS_65629;tag6AS_52470;tag6AS_52473;tag6AS_87144;tag6AS_107828;tag6AS_15779;tag6AS_8187;tag6AS_57016;tag6AS_37164;tag6AS_94885;tag6AS_70697;tag6AS_8806;tag6AS_24451	5763328_6al;4431755_6as;4416234_6as;4416318_6as;4409738_6as;4426252_6as	NA	NA
contig_6AS_676	AS.H040.C24	8	57	tag6AS_21100;tag6AS_2261;tag6AS_3397;tag6AS_35099;tag6AS_42697;tag6AS_27067;tag6AS_61101	4343575_6as;4407644_6as	NA	NA
contig_6AS_37	AS.H048.O04	48	115	tag6AS_34765;tag6AS_24049;tag6AS_73063;tag6AS_7930	NA	NA	NA
contig_6AS_1184	AS.H048.O05	684	710	tag6AS_73050;tag6AS_87859	NA	NA	NA
contig_6AS_793	AS.H048.O06	38	50	tag6AS_85449;tag6AS_51037;tag6AS_48546;tag6AS_108547;tag6AS_62456	2171433_6al	NA	NA
contig_6AS_1171	AS.H048.O07	100	137	tag6AS_48735;tag6AS_8394;tag6AS_104059;tag6AS_33791;tag6AS_109065;tag6AS_102653	NA	NA	NA
contig_6AS_1144	AS.H048.O03	1	15	tag6AS_17685;tag6AS_27668;tag6AS_34757	NA	NA	NA
contig_6AS_1087	AS.H053.G01	45	77	tag6AS_36032;tag6AS_57399;tag6AS_3466;tag6AS_106135;tag6AS_104494;tag6AS_44693	NA	NA	NA
contig_6AS_812	AS.H053.G02	9	31	tag6AS_27956;tag6AS_66966;tag6AS_74761;tag6AS_96252;tag6AS_96343;tag6AS_73116;tag6AS_44256;tag6AS_25000	NA	NA	NA
contig_6AS_1080	AS.H053.G03	117	145	tag6AS_65605;tag6AS_33251;tag6AS_85289;tag6AS_58128;tag6AS_77224;tag6AS_101600;tag6AS_46272	NA	NA	NA
contig_6AS_593	AS.H053.G04	2	13	tag6AS_82166;tag6AS_99329;tag6AS_24028;tag6AS_40984;tag6AS_46032;tag6AS_60873;tag6AS_49642;tag6AS_45720;tag6AS_2327;tag6AS_59118;tag6AS_44705;tag6AS_54407;tag6AS_31582;tag6AS_24218;tag6AS_54077;tag6AS_109184;tag6AS_20587;tag6AS_103233;tag6AS_40695	5810551_6al;5820929_6al;5133369_6al;3970749_6al;4338654_6as	at_scaffold53360;tu_scaffold40868	5799047_6al;1715260_6al;5742158_6al;4143739_6al;3554601_6al;1868143_6al;5776972_6al;5744612_6al;5791834_6al
contig_6AS_323	AS.H053.G05	1	28	tag6AS_75452;tag6AS_38929;tag6AS_46741;tag6AS_17687;tag6AS_92310;tag6AS_11931;tag6AS_83772;tag6AS_93948;tag6AS_62579;tag6AS_62492;tag6AS_98958;tag6AS_93131	NA	NA	NA
contig_6AS_1160	AS.H053.G06	424	473	tag6AS_83908;tag6AS_57976;tag6AS_90506	3510745_6as	NA	NA
contig_6AS_1127	AS.H053.G07	834	846	tag6AS_105550;tag6AS_72486;tag6AS_74322	4378663_6as;4351492_6as	NA	NA
contig_6AS_1084	AS.H001.J10	75	120	tag6AS_6711;tag6AS_57419;tag6AS_57422;tag6AS_3271;tag6AS_60210;tag6AS_87587;tag6AS_6926;tag6AS_51410;tag6AS_76588	4346507_6as;4371432_6as	tu_scaffold28200	4371432_6as;4347587_6as
contig_6AS_1162	AS.H001.J17	249	268	tag6AS_24632;tag6AS_56557;tag6AS_33584	NA	NA	NA
contig_6AS_661	AS.H001.J14	197	240	tag6AS_82172;tag6AS_21510;tag6AS_71694;tag6AS_17537;tag6AS_55803;tag6AS_34986;tag6AS_46286;tag6AS_73074;tag6AS_5622;tag6AS_87437;tag6AS_18866;tag6AS_62637;tag6AS_32723;tag6AS_52604	5757902_6al;4360774_6as;4383387_6as	NA	NA
contig_6AS_1145	AS.H049.D15	1	37	tag6AS_65464;tag6AS_73685;tag6AS_59382;tag6AS_56261;tag6AS_89772;tag6AS_18722;tag6AS_70926	4421109_6as;4402105_6as;3366486_6al	NA	NA
contig_6AS_340	AS.H049.D14	168	200	tag6AS_13762;tag6AS_39867;tag6AS_13761;tag6AS_21035;tag6AS_88699;tag6AS_44910;tag6AS_34169;tag6AS_27300	4340534_6as;4388260_6as	NA	NA
contig_6AS_1111	AS.H049.D17	572	616	tag6AS_34981;tag6AS_21095;tag6AS_103273;tag6AS_62509	NA	NA	NA
contig_6AS_385	AS.H049.D16	29	62	tag6AS_9692;tag6AS_10017	NA	NA	NA
contig_6AS_816	AS.H049.D11	25	47	tag6AS_15013;tag6AS_105904;tag6AS_57877;tag6AS_62860	4381268_6as	NA	NA
contig_6AS_389	AS.H049.D10	61	120	tag6AS_53072;tag6AS_79815;tag6AS_1704;tag6AS_85827;tag6AS_76296;tag6AS_90392;tag6AS_13838;tag6AS_55671;tag6AS_100465;tag6AS_46335;tag6AS_90636	4340919_6as;4429973_6as	NA	NA
contig_6AS_1178	AS.H049.D13	149	210	tag6AS_4920;tag6AS_95055;tag6AS_14971;tag6AS_13166;tag6AS_87582	4368357_6as;4362290_6as	NA	NA
contig_6AS_434	AS.H049.D18	51	95	tag6AS_86753;tag6AS_35730;tag6AS_29010;tag6AS_13234;tag6AS_20388;tag6AS_100046;tag6AS_91591	1292850_6as	NA	NA
contig_6AS_1124	AS.H045.M07	15	48	tag6AS_65970;tag6AS_81109;tag6AS_56418	NA	NA	NA
contig_6AS_1188	AS.H045.M06	1014	1039	tag6AS_13684;tag6AS_32107;tag6AS_73971;tag6AS_49521;tag6AS_18451;tag6AS_18450;tag6AS_16259	NA	NA	NA
contig_6AS_647	AS.H045.M05	52	67	tag6AS_49149;tag6AS_33047;tag6AS_15969;tag6AS_52387;tag6AS_59343;tag6AS_57770;tag6AS_41613;tag6AS_41992;tag6AS_5143	4394019_6as	NA	NA
contig_6AS_1111	AS.H045.M04	271	308	tag6AS_95274;tag6AS_32889;tag6AS_88041;tag6AS_23535;tag6AS_38998	4363996_6as	NA	NA
contig_6AS_653	AS.H045.M03	7	32	tag6AS_68722;tag6AS_53029;tag6AS_47234;tag6AS_72055;tag6AS_103862;tag6AS_7703;tag6AS_80253;tag6AS_94709;tag6AS_25002	4401967_6as	NA	NA
contig_6AS_1162	AS.H045.M02	366	405	tag6AS_82690;tag6AS_14547;tag6AS_10953;tag6AS_26128;tag6AS_91716	NA	NA	NA
contig_6AS_1173	AS.H003.F24	231	293	tag6AS_51683;tag6AS_108093;tag6AS_76924;tag6AS_102784;tag6AS_84886;tag6AS_78643;tag6AS_50114;tag6AS_55982;tag6AS_15836;tag6AS_56872;tag6AS_28053	4338994_6as;4391524_6as;4337008_6as;4367133_6as	NA	NA
contig_6AS_658	AS.H003.F21	590	605	tag6AS_26333;tag6AS_7637;tag6AS_98083;tag6AS_109324	NA	NA	NA
contig_6AS_1082	AS.H003.F22	417	447	tag6AS_92621;tag6AS_104996;tag6AS_67898	NA	NA	NA
contig_6AS_1186	AS.H045.M08	42	83	tag6AS_31551;tag6AS_94101;tag6AS_29369	NA	NA	NA
contig_6AL_230	AL.H080.L15	6	14	tag6AL_24507;tag6AL_140127;tag6AL_15413;tag6AL_135429;tag6AL_20503;tag6AL_24080;tag6AL_24435;tag6AL_141151;tag6AL_138019	201004_6al;5822665_6al	tu_scaffold326414	NA
contig_6AL_671	AL.H080.L11	8	24	tag6AL_73645;tag6AL_47653;tag6AL_42469;tag6AL_50982;tag6AL_75875;tag6AL_71489;tag6AL_119331	2837420_6al	NA	NA
contig_6AL_650	AL.H080.L10	119	127	tag6AL_77457;tag6AL_7587;tag6AL_10898;tag6AL_10690;tag6AL_73362;tag6AL_73714;tag6AL_74924	5810158_6al	NA	NA
contig_6AL_664	AL.H080.L13	18	46	tag6AL_29683;tag6AL_93020;tag6AL_28008;tag6AL_29379;tag6AL_26801;tag6AL_137137;tag6AL_30704;tag6AL_26273;tag6AL_30204;tag6AL_27309	4344083_6as;5799649_6al	NA	NA
contig_6AL_940	AL.H080.L19	84	114	tag6AL_26942;tag6AL_35710;tag6AL_30502;tag6AL_37311;tag6AL_38993;tag6AL_35660	5790517_6al	tu_scaffold9530	380690_6al;5790517_6al;5746379_6al;5777024_6al;5706147_6al
contig_6AL_1113	AL.H080.L18	45	82	tag6AL_48470;tag6AL_47353;tag6AL_26877;tag6AL_86881;tag6AL_85935;tag6AL_49243;tag6AL_28541;tag6AL_26486;tag6AL_8480	5772157_6al;5780486_6al;5797122_6al	tu_scaffold47419;at_scaffold67553	5797122_6al;5807556_6al
contig_6AL_998	AL.H099.K09	213	247	tag6AL_199038;tag6AL_170366;tag6AL_201704	5768817_6al;3440294_6al	NA	NA
contig_6AL_458	AL.H099.K07	98	133	tag6AL_113244;tag6AL_113292	NA	NA	NA
contig_6AL_1050	AL.H099.K06	98	146	tag6AL_121059;tag6AL_33123;tag6AL_39760;tag6AL_31113;tag6AL_31283;tag6AL_34293;tag6AL_36840;tag6AL_35781	5783705_6al;5827054_6al	tu_scaffold45078	5783705_6al;5764274_6al;5831001_6al;5797759_6al;5801514_6al
contig_6AL_877	AL.H099.K05	163	206	tag6AL_74204;tag6AL_66511;tag6AL_199122;tag6AL_62176;tag6AL_200151;tag6AL_171541;tag6AL_66163;tag6AL_64551;tag6AL_68941;tag6AL_19728;tag6AL_200847;tag6AL_200586;tag6AL_65648;tag6AL_201501;tag6AL_65650;tag6AL_199326	2686203_6al;5781711_6al;5832139_6al	tu_scaffold15828	5781711_6al
contig_6AL_573	AL.H099.K02	21	26	tag6AL_169821;tag6AL_199964	NA	NA	NA
contig_6AL_902	AL.H099.K01	89	109	tag6AL_46465;tag6AL_44615;tag6AL_46468;tag6AL_42050;tag6AL_1591;tag6AL_47743;tag6AL_11229	5749790_6al;4388534_6as	tu_scaffold13136	5772770_6al
contig_6AL_1090	AL.H096.J22	91	145	tag6AL_104586;tag6AL_98121;tag6AL_98016;tag6AL_106697;tag6AL_103364;tag6AL_98193;tag6AL_128931;tag6AL_102198	5825223_6al	NA	NA
contig_6AL_724	AL.H096.J21	129	163	tag6AL_163981;tag6AL_193075;tag6AL_164714;tag6AL_191032;tag6AL_165378;tag6AL_193152;tag6AL_165255;tag6AL_166004	NA	NA	NA
contig_6AL_1086	AL.H096.J20	373	402	tag6AL_192983;tag6AL_191199;tag6AL_192118	5784553_6al	NA	NA
contig_6AL_685	AL.H096.J24	92	114	tag6AL_168144;tag6AL_167868;tag6AL_33324;tag6AL_32190;tag6AL_34305;tag6AL_38851;tag6AL_34527;tag6AL_34532;tag6AL_41738	4411308_6as	NA	NA
contig_6AL_428	AL.H070.D23	70	105	tag6AL_41797;tag6AL_39333;tag6AL_40701;tag6AL_30974;tag6AL_37495;tag6AL_39249;tag6AL_33898;tag6AL_32266;tag6AL_40413;tag6AL_31208;tag6AL_32082	5742250_6al	at_scaffold10340	NA
contig_6AL_616	AL.H070.D22	413	464	tag6AL_41595;tag6AL_41038	NA	NA	NA
contig_6AS_839	AS.H048.F12	137	177	tag6AS_22383;tag6AS_88652;tag6AS_97475;tag6AS_9421;tag6AS_107217;tag6AS_27090	4350152_6as	NA	NA
contig_6AS_373	AS.H002.H22	14	33	tag6AS_38127;tag6AS_38126;tag6AS_5655;tag6AS_35723;tag6AS_91311;tag6AS_56701;tag6AS_57046;tag6AS_55888	4341747_6as	NA	NA
contig_6AS_1127	AS.H002.H21	609	655	tag6AS_6282;tag6AS_74470;tag6AS_68740;tag6AS_19350;tag6AS_57913;tag6AS_86710;tag6AS_16310	NA	NA	NA
contig_6AS_1197	AS.H002.H20	290	335	tag6AS_104208;tag6AS_16750;tag6AS_21124;tag6AS_48199;tag6AS_71622;tag6AS_68296	5803896_6al	NA	NA
contig_6AS_70	AS.H048.F14	1	21	tag6AS_46354;tag6AS_31237;tag6AS_84537;tag6AS_74980;tag6AS_10483	2799233_6al;5762085_6al;2672588_6al	tu_scaffold244405	5762085_6al
contig_6AS_596	AS.H048.F15	1	11	tag6AS_20878;tag6AS_56741;tag6AS_92925;tag6AS_22391	NA	NA	NA
contig_6AS_1206	AS.H048.F18	1	55	tag6AS_58596;tag6AS_77305;tag6AS_2637;tag6AS_50713;tag6AS_103104;tag6AS_57962;tag6AS_62465;tag6AS_97759;tag6AS_21616;tag6AS_29316;tag6AS_66248;tag6AS_21615;tag6AS_90276	4429857_6as;4350540_6as	at_scaffold55886;tu_scaffold22933;at_scaffold34065	2135310_6as;108677_6as;4429857_6as;4401970_6as;4339481_6as;4422354_6as;4342327_6as
contig_6AS_1123	AS.H048.F19	763	781	tag6AS_23766;tag6AS_51718;tag6AS_53647;tag6AS_106751;tag6AS_69770;tag6AS_9475;tag6AS_26378;tag6AS_61418	4383126_6as;4403396_6as	NA	NA
contig_6AS_423	AS.H020.N19	102	142	tag6AS_104024;tag6AS_92653;tag6AS_84476;tag6AS_18873;tag6AS_24760;tag6AS_92062;tag6AS_32341;tag6AS_83813;tag6AS_10827	4384223_6as	NA	NA
contig_6AS_1165	AS.H022.C22	38	57	tag6AS_64854;tag6AS_44819;tag6AS_18901;tag6AS_3415;tag6AS_74157;tag6AS_32855;tag6AS_54713;tag6AS_51879;tag6AS_23133	4368997_6as;4338621_6as;4415769_6as	at_scaffold112823;tu_scaffold202781	4415769_6as;4356676_6as;4366687_6as
contig_6AS_216	AS.H022.C23	1	30	tag6AS_30954;tag6AS_65334;tag6AS_64748;tag6AS_36932;tag6AS_19887;tag6AS_101741;tag6AS_77210	NA	NA	NA
contig_6AS_366	AS.H049.M09	115	163	tag6AS_57281;tag6AS_22010;tag6AS_47447;tag6AS_37585;tag6AS_69563;tag6AS_42482	4383317_6as	NA	NA
contig_6AS_831	AS.H022.C21	810	841	tag6AS_33422;tag6AS_97386;tag6AS_107001;tag6AS_67417;tag6AS_82543	4403501_6as;4365057_6as	NA	NA
contig_6AS_1196	AS.H022.C24	887	914	tag6AS_107114;tag6AS_60711;tag6AS_1511;tag6AS_81349;tag6AS_75880	NA	NA	NA
contig_6AS_888	AS.H049.M03	22	28	tag6AS_55926;tag6AS_76464;tag6AS_68987;tag6AS_28974;tag6AS_18922	4366318_6as	NA	NA
contig_6AS_1188	AS.H049.M02	781	808	tag6AS_80664;tag6AS_46956;tag6AS_102213;tag6AS_55460;tag6AS_54919;tag6AS_16522;tag6AS_52972;tag6AS_20764	4404458_6as;4345235_6as;4343136_6as;4381108_6as	NA	NA
contig_6AS_117	AS.H049.M01	1	38	tag6AS_62174;tag6AS_28941;tag6AS_105788;tag6AS_68311;tag6AS_68310;tag6AS_68306;tag6AS_68307;tag6AS_68304	NA	NA	NA
contig_6AS_1204	AS.H049.M06	193	238	tag6AS_90451;tag6AS_95152;tag6AS_96887;tag6AS_98170;tag6AS_24151;tag6AS_77483;tag6AS_84721;tag6AS_96846;tag6AS_89081	5765532_6al;4425380_6as;4370475_6as	tu_scaffold6241	5220619_6al;5787132_6al;5790905_6al
contig_6AS_335	AS.H049.M05	396	423	tag6AS_56484;tag6AS_91983;tag6AS_20867;tag6AS_11365	NA	NA	NA
contig_6AS_365	AS.H049.M04	28	61	tag6AS_9739;tag6AS_29135;tag6AS_102347;tag6AS_34160	4402731_6as	NA	NA
contig_6AS_1111	AS.H034.G22	817	828	tag6AS_101287;tag6AS_24639;tag6AS_87452;tag6AS_4499;tag6AS_91463;tag6AS_39839;tag6AS_83461;tag6AS_26298	4398291_6as;4337951_6as;4369003_6as	NA	NA
contig_6AS_853	AS.H034.G21	222	237	tag6AS_12615;tag6AS_9088	4374293_6as	NA	NA
contig_6AS_834	AS.H034.G20	153	205	tag6AS_64612;tag6AS_103415;tag6AS_37914;tag6AS_84201;tag6AS_6940;tag6AS_6572;tag6AS_29450;tag6AS_15684;tag6AS_101563;tag6AS_58515;tag6AS_47142;tag6AS_23381	4385619_6as;4416156_6as;4368642_6as	NA	NA
contig_6AS_657	AS.H050.N02	23	77	tag6AS_102646;tag6AS_96073;tag6AS_98734;tag6AS_57302;tag6AS_18021	4353873_6as	at_scaffold95685	NA
contig_6AL_725	AL.H073.E17	1	34	tag6AL_126230;tag6AL_125786;tag6AL_125390;tag6AL_86236;tag6AL_28554;tag6AL_123942;tag6AL_124840;tag6AL_124487;tag6AL_125934;tag6AL_125114;tag6AL_125391;tag6AL_124317;tag6AL_124060;tag6AL_125270;tag6AL_124406;tag6AL_125140;tag6AL_125839;tag6AL_126015;tag6AL_126136;tag6AL_124798;tag6AL_125125;tag6AL_124653;tag6AL_126207	5811809_6al;5769939_6al;5755138_6al;5764185_6al	at_scaffold6586	NA
contig_6AS_1127	AS.H048.O08	169	193	tag6AS_11112;tag6AS_61625;tag6AS_73752;tag6AS_72611;tag6AS_95553;tag6AS_30971;tag6AS_15773;tag6AS_39615;tag6AS_110582;tag6AS_21580	4385964_6as;4341359_6as;4360114_6as;2675467_6as	tu_scaffold3583	4341359_6as;2609150_6as
contig_6AS_1127	AS.H034.H08	839	851	tag6AS_10084;tag6AS_105135;tag6AS_21921;tag6AS_23517;tag6AS_85182;tag6AS_73085;tag6AS_22983	4348342_6as;4354179_6as	NA	NA
contig_6AL_161	AL.H113.J17	35	74	tag6AL_1226	NA	NA	NA
contig_6AL_35	AL.H116.H08	17	52	tag6AL_134355;tag6AL_129555;tag6AL_133546;tag6AL_129890;tag6AL_128270	5825675_6al;5753754_6al	NA	NA
contig_6AL_889	AL.H116.H06	121	152	tag6AL_64305;tag6AL_83662;tag6AL_64715;tag6AL_80312;tag6AL_60566	5772453_6al;4405060_6as	tu_scaffold7933	3898039_6al;5772453_6al;5832027_6al
contig_6AL_976	AL.H116.H07	21	34	tag6AL_220021;tag6AL_156443;tag6AL_213411;tag6AL_169216;tag6AL_59342;tag6AL_49063	NA	NA	NA
contig_6AL_1066	AL.H116.H04	105	116	tag6AL_76220;tag6AL_57238;tag6AL_55239;tag6AL_75317;tag6AL_54638;tag6AL_71230;tag6AL_77754;tag6AL_137995	5826829_6al	NA	NA
contig_6AL_564	AL.H116.H05	10	23	tag6AL_19762;tag6AL_241146;tag6AL_50279	NA	NA	NA
contig_6AL_1040	AL.H116.H02	37	78	tag6AL_122270;tag6AL_42870;tag6AL_118325;tag6AL_45692;tag6AL_51274;tag6AL_43493;tag6AL_46937;tag6AL_122222;tag6AL_120579;tag6AL_123010;tag6AL_155490;tag6AL_50812;tag6AL_46638;tag6AL_122788;tag6AL_156971;tag6AL_122113;tag6AL_45468	NA	NA	NA
contig_6AL_1096	AL.H086.P24	135	166	tag6AL_128084;tag6AL_42805;tag6AL_43531;tag6AL_44269;tag6AL_46106;tag6AL_103552;tag6AL_103851;tag6AL_107244	5806439_6al;1448086_6al	at_scaffold3744	NA
contig_6AL_1000	AL.H116.H01	295	340	tag6AL_2315;tag6AL_90077;tag6AL_240781;tag6AL_81478;tag6AL_12663;tag6AL_65731;tag6AL_65531;tag6AL_7426;tag6AL_63110;tag6AL_146556;tag6AL_64887;tag6AL_110445;tag6AL_69706;tag6AL_64897	5755931_6al;5809434_6al;5804508_6al;5780241_6al;2045717_6al	NA	NA
contig_6AL_1052	AL.H073.E19	92	135	tag6AL_35226;tag6AL_40233;tag6AL_40930;tag6AL_34634;tag6AL_40725;tag6AL_35851	5832723_6al;623956_6al	NA	NA
contig_6AL_480	AL.H066.D08	42	72	tag6AL_32544;tag6AL_16228;tag6AL_135278;tag6AL_8949;tag6AL_31450;tag6AL_133042;tag6AL_67611;tag6AL_37586;tag6AL_36529;tag6AL_35052	1141230_6al;5774078_6al	NA	NA
contig_6AL_717	AL.H066.D09	4	24	tag6AL_133117;tag6AL_35597;tag6AL_134192;tag6AL_131331;tag6AL_131704;tag6AL_133521;tag6AL_133846;tag6AL_39092	5799995_6al	tu_scaffold92640	2754766_6al;2904682_6al;2452707_6al;1542489_6al;473172_6al;970646_6al;3265481_6al;2682064_6al;1700283_6al
contig_6AL_1038	AL.H110.M12	1	46	tag6AL_191250;tag6AL_196663;tag6AL_192232;tag6AL_191817;tag6AL_192898;tag6AL_190789	5749218_6al	NA	NA
contig_6AL_567	AL.H110.M13	1	40	tag6AL_113374;tag6AL_117439;tag6AL_111061;tag6AL_111078;tag6AL_115200;tag6AL_114963;tag6AL_116337;tag6AL_147498	5764525_6al	at_scaffold28621;tu_scaffold11559	4349366_6as;5764525_6al
contig_6AL_167	AL.H110.M10	62	101	tag6AL_210529;tag6AL_5230;tag6AL_2782;tag6AL_86658;tag6AL_3555;tag6AL_11932;tag6AL_4575;tag6AL_6221;tag6AL_13121	4430613_6as;5812260_6al	at_scaffold47830;tu_scaffold175192	4367890_6as
contig_6AL_941	AL.H066.D01	17	50	tag6AL_129407;tag6AL_89628;tag6AL_92443;tag6AL_88915;tag6AL_127817;tag6AL_88641;tag6AL_126460;tag6AL_87493;tag6AL_86801	5832076_6al;5816508_6al	at_scaffold23508;tu_scaffold37844	5725358_6al;1422908_6al;5830958_6al;5712731_6al;2411605_6al;2841856_6al
contig_6AL_663	AL.H110.M16	116	155	tag6AL_82034;tag6AL_89178;tag6AL_227431;tag6AL_165455;tag6AL_164036;tag6AL_227728	NA	NA	NA
contig_6AL_905	AL.H066.D07	232	275	tag6AL_22226;tag6AL_131721;tag6AL_18616;tag6AL_132048;tag6AL_132322;tag6AL_132929;tag6AL_134174;tag6AL_133809;tag6AL_131771;tag6AL_131178;tag6AL_136068;tag6AL_14458;tag6AL_131416;tag6AL_134980;tag6AL_136196;tag6AL_134625;tag6AL_18909;tag6AL_132049	5767860_6al;1763308_6al;5761835_6al;5749019_6al;5821264_6al	NA	NA
contig_6AL_506	AL.H110.M14	167	191	tag6AL_43697;tag6AL_44246;tag6AL_50703;tag6AL_1174;tag6AL_11456;tag6AL_4798	5804839_6al	NA	NA
contig_6AS_1141	AS.H001.J18	6	11	tag6AS_43690;tag6AS_98801	NA	NA	NA
contig_6AS_1127	AS.H029.F20	90	122	tag6AS_84771;tag6AS_63609;tag6AS_4811;tag6AS_14964;tag6AS_63924;tag6AS_15390	4367549_6as	NA	NA
contig_6AS_1194	AS.H029.F21	168	228	tag6AS_103763;tag6AS_105002;tag6AS_97533;tag6AS_15841;tag6AS_39886;tag6AS_76328;tag6AS_65264;tag6AS_37415;tag6AS_5081;tag6AS_42672;tag6AS_64066;tag6AS_51641;tag6AS_15437;tag6AS_73886;tag6AS_23117;tag6AS_108683	4343123_6as;4356252_6as	NA	NA
contig_6AL_965	AL.H080.E09	60	98	tag6AL_136348;tag6AL_140779;tag6AL_139664;tag6AL_137649;tag6AL_42648	NA	NA	NA
contig_6AL_591	AL.H080.E03	167	206	tag6AL_8418;tag6AL_3206;tag6AL_108686;tag6AL_62610	NA	NA	NA
contig_6AL_891	AL.H080.E02	11	65	tag6AL_138881;tag6AL_3641;tag6AL_138082;tag6AL_10431;tag6AL_137413;tag6AL_137548;tag6AL_4656	NA	NA	NA
contig_6AL_1095	AL.H080.E01	33	54	tag6AL_138633;tag6AL_49665;tag6AL_45822;tag6AL_42324;tag6AL_42323;tag6AL_43070	5780943_6al	NA	NA
contig_6AL_378	AL.H080.E07	26	73	tag6AL_76445;tag6AL_101199;tag6AL_96036;tag6AL_77849;tag6AL_75306;tag6AL_73707;tag6AL_108481;tag6AL_10229;tag6AL_77005	5776773_6al;2093866_6al;5826857_6al;5818527_6al	NA	NA
contig_6AL_939	AL.H080.E06	1	33	tag6AL_137213;tag6AL_140680;tag6AL_69119;tag6AL_138868;tag6AL_67172;tag6AL_67001;tag6AL_136413;tag6AL_140058;tag6AL_141037;tag6AL_65793;tag6AL_68209;tag6AL_140498;tag6AL_69047	5809774_6al;5765171_6al	NA	NA
contig_6AL_952	AL.H080.E04	1	19	tag6AL_118495;tag6AL_119203;tag6AL_122136;tag6AL_119157;tag6AL_118904;tag6AL_118091	5722749_6al	at_scaffold43524;tu_scaffold44810	5787816_6al;5761811_6al;5797406_6al;5790354_6al;5690846_6al;5834886_6al;5049136_6al;5687066_6al;2135586_6al;5722749_6al;5773407_6al;5477456_6al
contig_6AL_75	AL.H074.G18	27	72	tag6AL_43573;tag6AL_112523;tag6AL_113985;tag6AL_117548;tag6AL_117177;tag6AL_115614;tag6AL_114716;tag6AL_111778;tag6AL_130651;tag6AL_114069;tag6AL_7761;tag6AL_97837;tag6AL_112635	5759834_6al;358065_6al;5767795_6al	NA	NA
contig_6AL_1015	AL.H074.G13	75	119	tag6AL_126431;tag6AL_120578;tag6AL_130709;tag6AL_130600;tag6AL_129574;tag6AL_129700;tag6AL_128202;tag6AL_127114;tag6AL_126945;tag6AL_127294;tag6AL_130426;tag6AL_128327;tag6AL_126571;tag6AL_127758;tag6AL_129827;tag6AL_129732;tag6AL_130181;tag6AL_129683;tag6AL_127736;tag6AL_130710;tag6AL_122769;tag6AL_128920;tag6AL_128534;tag6AL_126390;tag6AL_129370;tag6AL_129369;tag6AL_128459;tag6AL_128494;tag6AL_…	5792313_6al;5790951_6al;5821750_6al;5766412_6al;5821010_6al;5788486_6al;5833606_6al	tu_scaffold45580;tu_scaffold74218;tu_scaffold59382	5763002_6al;4425516_6as;5830974_6al;5833606_6al;5833604_6al;3868375_6al
contig_6AL_912	AL.H074.G12	151	182	tag6AL_56634;tag6AL_53086;tag6AL_52168;tag6AL_58217;tag6AL_57826;tag6AL_56787;tag6AL_96577;tag6AL_127377;tag6AL_52918;tag6AL_8023;tag6AL_59548;tag6AL_126857;tag6AL_53458;tag6AL_58306;tag6AL_60029	5832257_6al;4345007_6as	NA	NA
contig_6AL_224	AL.H074.G11	1	32	tag6AL_111180;tag6AL_10393;tag6AL_5716;tag6AL_128837;tag6AL_29869	5804483_6al	NA	NA
contig_6AL_35	AL.H074.G10	1	19	tag6AL_127272;tag6AL_126417;tag6AL_130705;tag6AL_126804;tag6AL_127222;tag6AL_126592	5789496_6al	NA	NA
contig_6AL_1056	AL.H074.G16	365	396	tag6AL_115117;tag6AL_90429;tag6AL_128609;tag6AL_86673;tag6AL_87780;tag6AL_86328;tag6AL_90197;tag6AL_92390;tag6AL_50062;tag6AL_129286	5814465_6al;5801393_6al	tu_scaffold51504	5797412_6al;5820245_6al;5801393_6al;5723952_6al;5798218_6al;5767856_6al
contig_6AL_1048	AL.H074.G15	454	479	tag6AL_103809;tag6AL_119813;tag6AL_105724;tag6AL_121051;tag6AL_107117;tag6AL_122173;tag6AL_106695;tag6AL_119136	5816384_6al	NA	NA
contig_6AL_772	AL.H074.G14	1	25	tag6AL_127191;tag6AL_127092;tag6AL_128445;tag6AL_46537;tag6AL_25077;tag6AL_128185;tag6AL_130759;tag6AL_129126;tag6AL_130636;tag6AL_127772;tag6AL_126553	NA	NA	NA
contig_6AL_433	AL.H092.E24	92	120	tag6AL_152619;tag6AL_59743;tag6AL_57825;tag6AL_60376;tag6AL_52384;tag6AL_53500;tag6AL_97305;tag6AL_109971;tag6AL_57160;tag6AL_30347	5830080_6al;5810018_6al	NA	NA
contig_6AL_1101	AL.H092.E20	66	72	tag6AL_33792;tag6AL_22595	NA	NA	NA
contig_6AL_229	AL.H092.E21	1	20	tag6AL_135612;tag6AL_133495;tag6AL_135405;tag6AL_131078;tag6AL_131535;tag6AL_135674;tag6AL_131909	5741003_6al;5819640_6al	NA	NA
contig_6AL_608	AL.H092.E22	232	270	tag6AL_79812;tag6AL_134194;tag6AL_133113;tag6AL_132893;tag6AL_79725;tag6AL_79660;tag6AL_131314;tag6AL_85304;tag6AL_134198;tag6AL_133057;tag6AL_135969;tag6AL_24520;tag6AL_133834;tag6AL_133152;tag6AL_135731;tag6AL_135602	4607411_6al	NA	NA
contig_6AL_447	AL.H121.O23	1	38	tag6AL_173437;tag6AL_46325;tag6AL_42205;tag6AL_173844;tag6AL_174225;tag6AL_42558;tag6AL_50869;tag6AL_36554;tag6AL_51520;tag6AL_168968;tag6AL_43360;tag6AL_84715;tag6AL_44874;tag6AL_44253	5815751_6al;5822555_6al;5774419_6al;5775958_6al	NA	NA
contig_6AL_577	AL.H098.L18	175	207	tag6AL_84105;tag6AL_83267;tag6AL_9539;tag6AL_4710;tag6AL_152868;tag6AL_4616;tag6AL_4659;tag6AL_80462;tag6AL_84574	1830066_6al;5791640_6al;5834500_6al	NA	NA
contig_6AL_1078	AL.H061.L01	172	204	tag6AL_108639;tag6AL_108989;tag6AL_109410;tag6AL_109725;tag6AL_108514;tag6AL_109663;tag6AL_109981;tag6AL_28477;tag6AL_72432	5827272_6al;788854_6al	at_scaffold34866	NA
contig_6AL_1086	AL.H098.L13	314	345	tag6AL_36845;tag6AL_80941;tag6AL_65693	NA	NA	NA
contig_6AL_206	AL.H098.L10	70	104	tag6AL_123434;tag6AL_120286;tag6AL_122563;tag6AL_119573;tag6AL_122104;tag6AL_122866	5763282_6al;5760705_6al	NA	NA
contig_6AL_1100	AL.H098.L11	147	154	tag6AL_195655;tag6AL_198207;tag6AL_197650;tag6AL_73642	4428393_6as;5824727_6al	tu_scaffold36857	4428393_6as
contig_6AL_186	AL.H098.L16	86	124	tag6AL_193971;tag6AL_194607;tag6AL_181222;tag6AL_194186;tag6AL_180574;tag6AL_180549;tag6AL_77452;tag6AL_194312;tag6AL_194457;tag6AL_179572;tag6AL_183035;tag6AL_194994;tag6AL_194038	5832831_6al;5752582_6al	NA	NA
contig_6AL_596	AL.H061.L04	142	147	tag6AL_18122	NA	NA	NA
contig_6AL_904	AL.H098.L15	150	200	tag6AL_197312;tag6AL_30312;tag6AL_198300;tag6AL_113831;tag6AL_197222;tag6AL_29063;tag6AL_26406;tag6AL_28911	5741293_6al	NA	NA
contig_6AS_1074	AS.H039.H03	839	892	tag6AS_87355;tag6AS_50781;tag6AS_108371;tag6AS_76528;tag6AS_26963;tag6AS_59953;tag6AS_25435;tag6AS_3620;tag6AS_2111	234477_6as;4367774_6as	at_scaffold114713	NA
contig_6AS_831	AS.H039.H01	1140	1176	tag6AS_19640;tag6AS_106370;tag6AS_35781;tag6AS_76985	4429937_6as;4407886_6as	NA	NA
contig_6AS_1184	AS.H039.H06	893	937	tag6AS_78091;tag6AS_71546;tag6AS_1421	NA	NA	NA
contig_6AS_893	AS.H039.H05	357	392	tag6AS_34180;tag6AS_9992	4364146_6as	NA	NA
contig_6AS_1211	AS.H039.H04	36	96	tag6AS_75956;tag6AS_2190;tag6AS_107683;tag6AS_79753;tag6AS_83518;tag6AS_71132;tag6AS_35035;tag6AS_72052;tag6AS_30783;tag6AS_105630;tag6AS_3740;tag6AS_100967;tag6AS_10276	4352780_6as;4369261_6as	NA	NA
contig_6AS_1191	AS.H039.H09	261	314	tag6AS_25680;tag6AS_39315;tag6AS_105326;tag6AS_81579;tag6AS_77589;tag6AS_25545;tag6AS_91723	4395258_6as	NA	NA
contig_6AL_869	AL.H088.N13	198	239	tag6AL_118047;tag6AL_122426	NA	NA	NA
contig_6AL_445	AL.H088.N12	1	7	tag6AL_168549;tag6AL_166955	NA	NA	NA
contig_6AL_665	AL.H088.N11	65	128	tag6AL_106026;tag6AL_103639;tag6AL_105145;tag6AL_106613;tag6AL_106716;tag6AL_106632	5742372_6al;5826097_6al	tu_scaffold1747	4325926_6as;5799816_6al;5806607_6al;1699150_6al;5833789_6al;5709331_6al;5756079_6al;3151348_6al;5829437_6al;5742372_6al;5345154_6al;5792333_6al;5745289_6al
contig_6AL_124	AL.H088.N10	1	21	tag6AL_167049;tag6AL_168939;tag6AL_167770;tag6AL_167414;tag6AL_168635;tag6AL_167159;tag6AL_168732;tag6AL_166995;tag6AL_168842;tag6AL_168383;tag6AL_168774;tag6AL_118361;tag6AL_166761;tag6AL_167773	NA	NA	NA
contig_6AL_1050	AL.H088.N17	308	322	tag6AL_68410	NA	NA	NA
contig_6AL_1043	AL.H088.N16	24	31	tag6AL_152765;tag6AL_150423;tag6AL_166805	5758342_6al	NA	NA
contig_6AL_948	AL.H088.N14	19	42	tag6AL_73168;tag6AL_79956;tag6AL_80441;tag6AL_85030	NA	NA	NA
contig_6AS_656	AS.H014.E12	95	127	tag6AS_92761;tag6AS_7536;tag6AS_108851;tag6AS_11559;tag6AS_38814;tag6AS_19087;tag6AS_89255;tag6AS_51533;tag6AS_109443	5772239_6al;5786066_6al;4428392_6as;4423449_6as	tu_scaffold14120	4416742_6as;4360363_6as;4393933_6as
contig_6AS_847	AS.H014.E13	776	804	tag6AS_89025;tag6AS_89166;tag6AS_62373;tag6AS_28596	1249607_6as	NA	NA
contig_6AL_548	AL.H088.N19	12	38	tag6AL_167238;tag6AL_72248;tag6AL_168801;tag6AL_168806;tag6AL_167851;tag6AL_168005;tag6AL_167029	5833866_6al	NA	NA
contig_6AS_697	AS.H014.E11	78	115	tag6AS_23314;tag6AS_100060;tag6AS_69939;tag6AS_46742;tag6AS_26763;tag6AS_59586;tag6AS_22104;tag6AS_41305;tag6AS_77695;tag6AS_33289;tag6AS_11372;tag6AS_19032;tag6AS_56120;tag6AS_101254;tag6AS_45840	4378301_6as;4399925_6as	NA	NA
contig_6AS_697	AS.H014.E16	5	43	tag6AS_9698;tag6AS_55249;tag6AS_53420;tag6AS_81525;tag6AS_78644;tag6AS_80775;tag6AS_29803;tag6AS_70073	4385880_6as	NA	NA
contig_6AS_1163	AS.H014.E17	62	106	tag6AS_74477;tag6AS_90874;tag6AS_63597;tag6AS_86634;tag6AS_47074	4361808_6as;4370151_6as;4385905_6as	tu_scaffold3655	4347691_6as;4431145_6as;4377808_6as;4398071_6as;4385905_6as;3221420_6al;4427546_6as;4344374_6as;1053885_6al
contig_6AS_341	AS.H014.E15	40	97	tag6AS_24001;tag6AS_67468;tag6AS_71116;tag6AS_58972;tag6AS_106990;tag6AS_40898;tag6AS_30935;tag6AS_55551;tag6AS_18948;tag6AS_12125;tag6AS_101919;tag6AS_70525;tag6AS_90218;tag6AS_22171;tag6AS_69786	4342067_6as;4411435_6as	tu_scaffold40132	NA
contig_6AL_920	AL.H099.C21	43	57	tag6AL_84797;tag6AL_11269;tag6AL_184582;tag6AL_155340;tag6AL_10755;tag6AL_52312	5695107_6al	NA	NA
contig_6AL_593	AL.H099.C20	1	65	tag6AL_63946;tag6AL_142689;tag6AL_142220;tag6AL_143730;tag6AL_21032;tag6AL_143916;tag6AL_142356;tag6AL_42948;tag6AL_143514;tag6AL_141923;tag6AL_176389;tag6AL_144083	5820696_6al	NA	NA
contig_6AL_643	AL.H095.P01	228	267	tag6AL_115788;tag6AL_75513;tag6AL_114473;tag6AL_110700;tag6AL_88159;tag6AL_88592;tag6AL_92477	5783920_6al;5821070_6al	NA	NA
contig_6AL_1007	AL.H095.P03	6	20	tag6AL_156057;tag6AL_117255;tag6AL_63260;tag6AL_188749;tag6AL_153405	NA	NA	NA
contig_6AS_1186	AS.H015.H09	45	86	tag6AS_21377;tag6AS_32075;tag6AS_31448;tag6AS_65111;tag6AS_26717;tag6AS_50118;tag6AS_3550;tag6AS_69855;tag6AS_79943	4370927_6as	NA	NA
contig_6AL_681	AL.H101.H21	120	150	tag6AL_206628;tag6AL_185913;tag6AL_173935;tag6AL_157734;tag6AL_172085;tag6AL_172873;tag6AL_206726;tag6AL_205934;tag6AL_135733	5833057_6al	NA	NA
contig_6AL_1103	AL.H101.H23	3	58	tag6AL_141768;tag6AL_144023;tag6AL_142750;tag6AL_143052;tag6AL_142753;tag6AL_145894;tag6AL_145751;tag6AL_205161;tag6AL_168296;tag6AL_143297;tag6AL_141726;tag6AL_202028;tag6AL_145484;tag6AL_143126;tag6AL_143676;tag6AL_27286;tag6AL_143998;tag6AL_145429;tag6AL_143404	5751421_6al;5784665_6al	tu_scaffold61875	341412_6al;2022403_6al;5826401_6al;5807142_6al
contig_6AL_195	AL.H095.P08	41	84	tag6AL_16209;tag6AL_84379;tag6AL_107534;tag6AL_189954;tag6AL_81097;tag6AL_44102;tag6AL_105191;tag6AL_84397	5742703_6al;5815712_6al;908763_6al	NA	NA
contig_6AS_173	AS.H015.H04	6	33	tag6AS_108187;tag6AS_65273;tag6AS_13809;tag6AS_37036;tag6AS_105623;tag6AS_90344;tag6AS_2871;tag6AS_102076;tag6AS_65430;tag6AS_100027;tag6AS_105496	4390288_6as	NA	NA
contig_6AS_653	AS.H015.H07	2	27	tag6AS_88704;tag6AS_17677;tag6AS_31542;tag6AS_80253	4423019_6as	NA	NA
contig_6AS_984	AS.H015.H01	24	31	tag6AS_57917	NA	NA	NA
contig_6AS_1123	AS.H015.H03	113	170	tag6AS_91285;tag6AS_100407;tag6AS_8757;tag6AS_12106;tag6AS_31052;tag6AS_70415;tag6AS_106199;tag6AS_86158	NA	NA	NA
contig_6AS_1077	AS.H015.H02	79	126	tag6AS_34866;tag6AS_20212;tag6AS_13016	4381320_6as	NA	NA
contig_6AS_1177	AS.H019.F07	55	100	tag6AS_74975;tag6AS_32822;tag6AS_52562;tag6AS_97044;tag6AS_98369;tag6AS_43310	395250_6al	NA	NA
contig_6AL_598	AL.H071.D21	279	312	tag6AL_48138;tag6AL_41936;tag6AL_50908;tag6AL_45147;tag6AL_48300	5726730_6al	NA	NA
contig_6AS_1214	AS.H018.C23	173	195	tag6AS_31943;tag6AS_100368;tag6AS_3002	4399910_6as	NA	NA
contig_6AS_1189	AS.H019.F04	211	248	tag6AS_35802;tag6AS_41125;tag6AS_73585;tag6AS_76799;tag6AS_33026;tag6AS_11200;tag6AS_63284;tag6AS_63786;tag6AS_61927;tag6AS_34876;tag6AS_7615	2259052_6as	NA	NA
contig_6AL_579	AL.H071.D24	62	73	tag6AL_44353;tag6AL_28912;tag6AL_49337;tag6AL_48009;tag6AL_49013;tag6AL_51860	5774186_6al	tu_scaffold61547	5724940_6al;5700554_6al;5766571_6al;5766024_6al;5786515_6al;5813872_6al;5808798_6al;5774186_6al;1776017_6al;5704830_6al;4414575_6al
contig_6AS_14	AS.H019.F02	1	29	tag6AS_94429;tag6AS_49283;tag6AS_50569;tag6AS_26518;tag6AS_29934;tag6AS_97369;tag6AS_25104;tag6AS_84258;tag6AS_77781;tag6AS_36756;tag6AS_15479;tag6AS_18657;tag6AS_73840;tag6AS_55862;tag6AS_28828	NA	NA	NA
contig_6AS_2	AS.H019.F01	36	76	tag6AS_91023;tag6AS_74515;tag6AS_16452;tag6AS_46590;tag6AS_16807;tag6AS_32932;tag6AS_56476;tag6AS_102340;tag6AS_52991;tag6AS_74512;tag6AS_65681	4428753_6as;4336851_6as;4387722_6as	NA	NA
contig_6AS_1102	AS.H019.F09	1	26	tag6AS_65882;tag6AS_71925;tag6AS_84023;tag6AS_70034;tag6AS_98620;tag6AS_59860	3250727_6al	NA	NA
contig_6AS_831	AS.H019.F08	712	758	tag6AS_42089;tag6AS_28937;tag6AS_40352;tag6AS_46409;tag6AS_108142;tag6AS_47975;tag6AS_105097;tag6AS_54921	4381055_6as	NA	NA
contig_6AL_1012	AL.H119.E22	31	72	tag6AL_20235;tag6AL_111595;tag6AL_113573;tag6AL_21479;tag6AL_110998;tag6AL_113530	5709153_6al;5745245_6al	NA	NA
contig_6AL_703	AL.H107.H22	35	44	tag6AL_87679	NA	NA	NA
contig_6AL_915	AL.H091.L19	8	56	tag6AL_95976;tag6AL_30320;tag6AL_36320;tag6AL_101232;tag6AL_102420;tag6AL_95979;tag6AL_178874;tag6AL_178627	NA	NA	NA
contig_6AL_473	AL.H091.L18	89	134	tag6AL_27517;tag6AL_58867;tag6AL_30517;tag6AL_30466;tag6AL_25963;tag6AL_139174;tag6AL_27725;tag6AL_27857;tag6AL_28471	5775496_6al	NA	NA
contig_6AL_1026	AL.H091.L13	62	112	tag6AL_11247;tag6AL_10091;tag6AL_4685;tag6AL_32930;tag6AL_12780;tag6AL_7125;tag6AL_31089;tag6AL_10443;tag6AL_11710;tag6AL_123568	5761242_6al;5789525_6al	NA	NA
contig_6AL_762	AL.H091.L12	71	109	tag6AL_50218;tag6AL_159869;tag6AL_158111;tag6AL_155961;tag6AL_157979;tag6AL_156455;tag6AL_19411;tag6AL_154400;tag6AL_175417	NA	NA	NA
contig_6AL_916	AL.H091.L17	89	120	tag6AL_177583;tag6AL_27003;tag6AL_26090;tag6AL_29496;tag6AL_27727;tag6AL_27728;tag6AL_155245;tag6AL_27045	3142399_6al;5800202_6al	NA	NA
contig_6AL_194	AL.H072.J09	28	53	tag6AL_26910;tag6AL_2195;tag6AL_13611;tag6AL_26001;tag6AL_6223	NA	NA	NA
contig_6AL_398	AL.H091.L15	47	83	tag6AL_175111;tag6AL_99297;tag6AL_178310;tag6AL_98292;tag6AL_95919;tag6AL_98064	5816785_6al	NA	NA
contig_6AL_869	AL.H091.L14	31	72	tag6AL_144550;tag6AL_82716;tag6AL_84286	NA	NA	NA
contig_6AL_593	AL.H076.L24	247	277	tag6AL_10170;tag6AL_2854;tag6AL_6422;tag6AL_3595;tag6AL_3234;tag6AL_11719;tag6AL_2875;tag6AL_5658	4391584_6as	NA	NA
contig_6AL_599	AL.H076.L22	137	174	tag6AL_9441;tag6AL_5611;tag6AL_5543;tag6AL_5634;tag6AL_13351;tag6AL_2960;tag6AL_7162;tag6AL_4281;tag6AL_2746;tag6AL_12334;tag6AL_6685;tag6AL_6703;tag6AL_3984;tag6AL_12700;tag6AL_1845;tag6AL_11045;tag6AL_7909;tag6AL_1502	5708401_6al	NA	NA
contig_6AL_728	AL.H076.L21	67	100	tag6AL_2495;tag6AL_11028;tag6AL_8768;tag6AL_10944;tag6AL_7463;tag6AL_12312	NA	NA	NA
contig_6AL_1069	AL.H062.P17	139	170	tag6AL_39349;tag6AL_47395;tag6AL_50591;tag6AL_45080	NA	NA	NA
contig_6AL_1060	AL.H095.G19	14	48	tag6AL_190184;tag6AL_157889;tag6AL_155400;tag6AL_39716;tag6AL_85540;tag6AL_155984;tag6AL_158162;tag6AL_25904;tag6AL_157080;tag6AL_26269;tag6AL_92233;tag6AL_27858;tag6AL_40747	5800846_6al;3024265_6as;5788116_6al	NA	NA
contig_6AL_394	AL.H095.G14	7	37	tag6AL_188524;tag6AL_188269;tag6AL_87934;tag6AL_45927;tag6AL_100292;tag6AL_189523;tag6AL_188146;tag6AL_91244	1525040_6al;5775836_6al;2262822_6al	NA	NA
contig_6AL_872	AL.H095.G13	146	184	tag6AL_9295;tag6AL_170145;tag6AL_4091;tag6AL_4999;tag6AL_1670;tag6AL_1530	5795389_6al	NA	NA
contig_6AS_84	AS.H007.C08	15	37	tag6AS_64540;tag6AS_44690;tag6AS_65938	5752822_6al	NA	NA
contig_6AS_439	AS.H007.C07	1	9	tag6AS_29328;tag6AS_75958;tag6AS_30195	NA	NA	NA
contig_6AS_83	AS.H007.C06	1	32	tag6AS_16490;tag6AS_50646	5793286_6al	NA	NA
contig_6AS_677	AS.H007.C05	180	221	tag6AS_91100;tag6AS_74547;tag6AS_102873;tag6AS_3257;tag6AS_95114;tag6AS_53021;tag6AS_19823;tag6AS_71485;tag6AS_96529	4208923_6as;4417353_6as;4361777_6as;4397106_6as;4374416_6as	NA	NA
contig_6AS_861	AS.H007.C04	219	259	tag6AS_12206;tag6AS_27777;tag6AS_90667;tag6AS_108104;tag6AS_46213;tag6AS_3942;tag6AS_36457;tag6AS_64723;tag6AS_13263;tag6AS_105807	1532556_6as	NA	NA
contig_6AS_1105	AS.H007.C03	151	198	tag6AS_109662;tag6AS_47274;tag6AS_100144;tag6AS_42885;tag6AS_93091;tag6AS_39562;tag6AS_14343	4430616_6as;4348689_6as;4392592_6as	tu_scaffold5366	4343930_6as;4348689_6as
contig_6AS_1215	AS.H007.C02	21	55	tag6AS_30196;tag6AS_39734;tag6AS_78830;tag6AS_80960;tag6AS_37804;tag6AS_55987	4369853_6as;4424692_6as	NA	NA
contig_6AS_911	AS.H007.C01	1	25	tag6AS_68004;tag6AS_33177;tag6AS_82990;tag6AS_55818;tag6AS_37633;tag6AS_17566;tag6AS_77536;tag6AS_72460;tag6AS_92180;tag6AS_74086	4394917_6as	NA	NA
contig_6AS_670	AS.H036.M05	23	53	tag6AS_64760;tag6AS_16316;tag6AS_61903;tag6AS_93485;tag6AS_4724;tag6AS_5450	4416385_6as	NA	NA
contig_6AS_1202	AS.H008.K16	45	92	tag6AS_26879;tag6AS_79999;tag6AS_1291;tag6AS_27981;tag6AS_46129;tag6AS_30621;tag6AS_65251;tag6AS_77481;tag6AS_16369;tag6AS_106265;tag6AS_5385	4419933_6as	NA	NA
contig_6AS_694	AS.H008.K15	179	212	tag6AS_73625;tag6AS_105100;tag6AS_100932;tag6AS_43546	4341967_6as	NA	NA
contig_6AS_292	AS.H036.M06	1	42	tag6AS_18372;tag6AS_2199;tag6AS_58332;tag6AS_28001;tag6AS_8610;tag6AS_58103;tag6AS_17803;tag6AS_35214;tag6AS_3603	5789324_6al	NA	NA
contig_6AS_665	AS.H008.K13	88	127	tag6AS_92446;tag6AS_37760;tag6AS_107704;tag6AS_6076;tag6AS_86096;tag6AS_22086;tag6AS_89609	NA	NA	NA
contig_6AS_1217	AS.H008.K12	77	110	tag6AS_37551;tag6AS_29392;tag6AS_107999;tag6AS_66657;tag6AS_56680;tag6AS_45462;tag6AS_35033;tag6AS_40756	4420869_6as	NA	NA
contig_6AS_1179	AS.H036.M03	47	99	tag6AS_17731;tag6AS_88682;tag6AS_99612;tag6AS_38834;tag6AS_98436;tag6AS_82073;tag6AS_91600;tag6AS_12750;tag6AS_14487;tag6AS_92357	4401959_6as;4419028_6as;4379338_6as	NA	NA
contig_6AS_896	AS.H036.M02	12	20	tag6AS_32853;tag6AS_59368;tag6AS_95932	NA	NA	NA
contig_6AS_1179	AS.H036.M09	8	28	tag6AS_3899;tag6AS_97766;tag6AS_46640	NA	NA	NA
contig_6AS_108	AS.H008.K18	30	70	tag6AS_51942;tag6AS_56159;tag6AS_88926;tag6AS_88009;tag6AS_106453;tag6AS_94791;tag6AS_70602;tag6AS_108117;tag6AS_7311;tag6AS_36358;tag6AS_36357;tag6AS_12019;tag6AS_54603;tag6AS_100582;tag6AS_31172	NA	NA	NA
contig_6AS_1211	AS.H047.D17	535	562	tag6AS_52849;tag6AS_49451;tag6AS_65863;tag6AS_14180	NA	NA	NA
contig_6AS_1216	AS.H047.D15	260	291	tag6AS_49869;tag6AS_54135;tag6AS_26730;tag6AS_93562;tag6AS_20075;tag6AS_42920;tag6AS_27063;tag6AS_60373;tag6AS_3099;tag6AS_64161;tag6AS_5914	4359482_6as;5745565_6al;4381720_6as;1925426_6as	NA	NA
contig_6AS_1181	AS.H047.D14	164	202	tag6AS_37193;tag6AS_91044;tag6AS_40311;tag6AS_20048;tag6AS_90798;tag6AS_45552;tag6AS_89280;tag6AS_52841;tag6AS_16006;tag6AS_22717;tag6AS_104492	NA	NA	NA
contig_6AS_1177	AS.H047.D13	482	518	tag6AS_61932;tag6AS_18039;tag6AS_66171;tag6AS_26760;tag6AS_27492;tag6AS_58124;tag6AS_92468;tag6AS_48255;tag6AS_103643	5766713_6al;3462735_6as;4371335_6as	NA	NA
contig_6AS_823	AS.H047.D12	18	32	tag6AS_90668;tag6AS_89326;tag6AS_85452;tag6AS_66841;tag6AS_86593;tag6AS_68290;tag6AS_74609;tag6AS_50689	NA	NA	NA
contig_6AS_224	AS.H047.D11	1	20	tag6AS_79363;tag6AS_98396;tag6AS_28658;tag6AS_5718;tag6AS_26289;tag6AS_82628;tag6AS_99978	NA	NA	NA
contig_6AS_1188	AS.H047.D10	874	925	tag6AS_8528;tag6AS_94890;tag6AS_35281;tag6AS_67149;tag6AS_62385;tag6AS_28821;tag6AS_27663;tag6AS_54730;tag6AS_2482	4347546_6as	NA	NA
contig_6AL_1077	AL.H115.G10	63	92	tag6AL_22974;tag6AL_88107;tag6AL_20373;tag6AL_86529;tag6AL_23661;tag6AL_88181;tag6AL_238159;tag6AL_19665;tag6AL_87110;tag6AL_88882	5783677_6al;5352775_6al;5755807_6al	at_scaffold84534	NA
contig_6AL_212	AL.H115.G13	3	30	tag6AL_208583;tag6AL_111987	NA	NA	NA
contig_6AL_1048	AL.H115.G15	98	128	tag6AL_62513;tag6AL_112689	NA	NA	NA
contig_6AL_173	AL.H115.G17	1	9	tag6AL_3945	NA	NA	NA
contig_6AS_1126	AS.H047.D18	47	69	tag6AS_45400;tag6AS_93433;tag6AS_9168;tag6AS_91452;tag6AS_25569	NA	NA	NA
contig_6AS_1062	AS.H039.P24	8	14	tag6AS_59650;tag6AS_11439	NA	NA	NA
contig_6AL_791	AL.H107.M06	1	7	tag6AL_95715;tag6AL_13019	NA	NA	NA
contig_6AS_831	AS.H035.N01	401	438	tag6AS_78952;tag6AS_98662;tag6AS_74851;tag6AS_92813;tag6AS_44022;tag6AS_55988;tag6AS_73027;tag6AS_44233	NA	NA	NA
contig_6AS_1170	AS.H035.N03	14	46	tag6AS_47541;tag6AS_109053;tag6AS_34421;tag6AS_98325;tag6AS_54489;tag6AS_98902;tag6AS_99657	4403158_6as	tu_scaffold55693	4394974_6as
contig_6AS_659	AS.H035.N05	17	45	tag6AS_106584;tag6AS_72877;tag6AS_69149;tag6AS_94243;tag6AS_57769	3448461_6as;189331_6as	NA	NA
contig_6AS_29	AS.H035.N07	206	244	tag6AS_90455;tag6AS_72806;tag6AS_57942;tag6AS_97606;tag6AS_103942;tag6AS_100475;tag6AS_34276;tag6AS_16543	4406342_6as	tu_scaffold75184	4406342_6as;4371365_6as;4351811_6as
contig_6AS_1107	AS.H035.N09	22	59	tag6AS_46012;tag6AS_37126;tag6AS_49902;tag6AS_107646;tag6AS_20964;tag6AS_79337;tag6AS_87836;tag6AS_27836;tag6AS_61994;tag6AS_17992;tag6AS_83270;tag6AS_89252	4400282_6as;4347844_6as;2844974_6as	NA	NA
contig_6AL_855	AL.H123.G23	7	19	tag6AL_27234;tag6AL_71765;tag6AL_217413;tag6AL_63105;tag6AL_7127	NA	NA	NA
contig_6AL_294	AL.H123.G22	34	46	tag6AL_192590;tag6AL_109372;tag6AL_19166;tag6AL_40877;tag6AL_158432;tag6AL_8823	5812662_6al	NA	NA
contig_6AL_621	AL.H081.L23	226	274	tag6AL_106175;tag6AL_131219;tag6AL_134244;tag6AL_131635;tag6AL_131812;tag6AL_135777;tag6AL_134679	NA	NA	NA
contig_6AL_877	AL.H123.G20	242	289	tag6AL_156847;tag6AL_85585;tag6AL_138876;tag6AL_43990;tag6AL_165198;tag6AL_155564;tag6AL_85418	NA	NA	NA
contig_6AL_390	AL.H081.L24	2	35	tag6AL_142911;tag6AL_141764;tag6AL_142420;tag6AL_144086;tag6AL_141691;tag6AL_143426;tag6AL_67464	5826436_6al	at_scaffold86750	NA
contig_6AS_1119	AS.H057.A08	578	597	tag6AS_67295;tag6AS_28932;tag6AS_64016;tag6AS_78681	4413435_6as	NA	NA
contig_6AS_1171	AS.H057.A03	108	145	tag6AS_80403;tag6AS_90252;tag6AS_33467;tag6AS_82749	4426226_6as	NA	NA
contig_6AS_1075	AS.H057.A06	173	195	tag6AS_72995;tag6AS_99309;tag6AS_10331;tag6AS_54678;tag6AS_7356	4350515_6as	tu_scaffold1374	4346093_6as;4427023_6as;4350515_6as;4350514_6as;4427022_6as
contig_6AS_405	AS.H057.A04	38	48	tag6AS_2820;tag6AS_57556;tag6AS_80072;tag6AS_89767	5815848_6al;5782086_6al	tu_scaffold15806	5784194_6al;5790492_6al
contig_6AS_846	AS.H057.A05	745	753	tag6AS_1085;tag6AS_56697;tag6AS_9069;tag6AS_69901;tag6AS_3745	4414552_6as	NA	NA
contig_6AL_627	AL.H124.J10	136	171	tag6AL_254176;tag6AL_53810;tag6AL_42198;tag6AL_199312	5740968_6al	NA	NA
contig_6AL_381	AL.H124.J11	69	94	tag6AL_46299;tag6AL_51063;tag6AL_49694;tag6AL_42741;tag6AL_43107;tag6AL_46827	5747494_6al	tu_scaffold123549	5752499_6al;107853_6as;5833362_6al;5747494_6al;5768341_6al;3818757_6al;217121_6as;5804417_6al;5779092_6al
contig_6AS_1191	AS.H025.J17	107	133	tag6AS_27886;tag6AS_93897;tag6AS_57363;tag6AS_30506;tag6AS_30650;tag6AS_97109;tag6AS_97227;tag6AS_28784;tag6AS_45876;tag6AS_96456;tag6AS_53360	NA	NA	NA
contig_6AS_1200	AS.H054.I06	123	173	tag6AS_87626;tag6AS_41259;tag6AS_12631;tag6AS_69221;tag6AS_86416;tag6AS_13875;tag6AS_73083;tag6AS_20482;tag6AS_73430;tag6AS_107948;tag6AS_97582;tag6AS_108035;tag6AS_93409	4431848_6as;4366835_6as;4385097_6as	tu_scaffold10728	5728149_6al;4421351_6as;4339818_6as
contig_6AS_893	AS.H054.I01	120	158	tag6AS_25923;tag6AS_50053;tag6AS_88664;tag6AS_105979;tag6AS_23189;tag6AS_58522;tag6AS_106874;tag6AS_2535	4429442_6as;4371124_6as	at_scaffold42768	NA
contig_6AS_866	AS.H025.J10	126	142	tag6AS_75234;tag6AS_90446;tag6AS_95027;tag6AS_69650;tag6AS_31748;tag6AS_36880;tag6AS_15023;tag6AS_106004;tag6AS_52443;tag6AS_107393;tag6AS_104274;tag6AS_97566;tag6AS_17220	4375900_6as;4341520_6as;4427140_6as	tu_scaffold60691;tu_scaffold8115	4359638_6as;4329720_6as;4336721_6as;4344278_6as;4400351_6as;4388325_6as;165728_6as;4422735_6as;1329628_6as;4352189_6as;4341520_6as;4959350_6al;4427140_6as
contig_6AS_1188	AS.H025.J13	1459	1502	tag6AS_8412;tag6AS_103663;tag6AS_46246;tag6AS_68330	4399814_6as;4365732_6as	tu_scaffold73603	4401654_6as
contig_6AL_599	AL.H124.J17	161	199	tag6AL_19527;tag6AL_14782;tag6AL_13311;tag6AL_11671;tag6AL_19164;tag6AL_189173;tag6AL_19247;tag6AL_138905;tag6AL_5496;tag6AL_15556;tag6AL_4590;tag6AL_18506	5812179_6al;5830830_6al;5811435_6al	NA	NA
contig_6AL_595	AL.H124.J18	250	280	tag6AL_137604;tag6AL_135247;tag6AL_166115;tag6AL_169518;tag6AL_170639;tag6AL_106310;tag6AL_107112;tag6AL_131499;tag6AL_107001;tag6AL_105712	5763668_6al	NA	NA
contig_6AL_711	AL.H124.J19	41	49	tag6AL_79835;tag6AL_31522;tag6AL_71551;tag6AL_96825;tag6AL_147619	NA	NA	NA
contig_6AS_1127	AS.H025.J19	18	64	tag6AS_68669;tag6AS_13979;tag6AS_27183;tag6AS_104315;tag6AS_14030;tag6AS_17341;tag6AS_4949;tag6AS_33583;tag6AS_66999	4382942_6as;4416288_6as;4353676_6as	NA	NA
contig_6AS_651	AS.H054.I08	180	230	tag6AS_109185;tag6AS_75472	4357677_6as	tu_scaffold9995	4393690_6as;2989304_6as;4399139_6as;4370958_6as;4357677_6as
contig_6AS_1108	AS.H018.J19	27	79	tag6AS_56250;tag6AS_73271;tag6AS_26104;tag6AS_26796;tag6AS_89440;tag6AS_109188;tag6AS_62760;tag6AS_73023;tag6AS_51286;tag6AS_95959;tag6AS_84265;tag6AS_53923;tag6AS_3744;tag6AS_78712	2150244_6as;4347301_6as	NA	NA
contig_6AS_51	AS.H004.F18	5	28	tag6AS_16445;tag6AS_64248;tag6AS_19825;tag6AS_77512	5835366_6al;5756257_6al	tu_scaffold656	5756258_6al;5756257_6al
contig_6AS_1123	AS.H004.F19	389	433	tag6AS_21065;tag6AS_17812;tag6AS_23308;tag6AS_107837;tag6AS_103351;tag6AS_96654;tag6AS_43870;tag6AS_55669;tag6AS_90295;tag6AS_39900;tag6AS_8959	4398752_6as;4375581_6as;4394145_6as;4389546_6as;4361105_6as;4431273_6as	tu_scaffold1169;at_scaffold25692	NA
contig_6AS_1186	AS.H004.F12	785	822	tag6AS_100850;tag6AS_55070;tag6AS_23335	4362907_6as	NA	NA
contig_6AS_1091	AS.H004.F13	176	204	tag6AS_5344	NA	NA	NA
contig_6AS_344	AS.H004.F11	37	44	tag6AS_68328;tag6AS_101967;tag6AS_89211;tag6AS_97798;tag6AS_41475;tag6AS_49225;tag6AS_34051;tag6AS_54070	5830359_6al;5832570_6al;5778080_6al;5765207_6al	tu_scaffold5266;tu_scaffold45048	3477256_6al;3523355_6as;5834183_6al;2701398_6as;2331749_6as;3569110_6as;5834184_6al;3728411_6as;5830525_6al;5802939_6al;5752626_6al;5707063_6al;2917319_6as;965082_6as;5775526_6al;5750553_6al
contig_6AS_831	AS.H004.F16	1138	1174	tag6AS_105962;tag6AS_17884;tag6AS_51570	4397886_6as;4394744_6as	NA	NA
contig_6AS_660	AS.H026.N24	240	276	tag6AS_37247;tag6AS_3323;tag6AS_107781;tag6AS_29780;tag6AS_37019	NA	NA	NA
contig_6AS_1214	AS.H043.N15	1550	1604	tag6AS_78883;tag6AS_61003;tag6AS_108732;tag6AS_43819;tag6AS_108444;tag6AS_88822;tag6AS_25996;tag6AS_50694;tag6AS_75794	4373948_6as;4347303_6as	tu_scaffold20884	4373948_6as
contig_6AS_1148	AS.H043.N17	424	466	tag6AS_43795	4423673_6as	NA	NA
contig_6AS_1148	AS.H043.N12	477	489	tag6AS_34800;tag6AS_39666;tag6AS_12804;tag6AS_19646	4376245_6as	NA	NA
contig_6AS_536	AS.H043.N19	1	8	tag6AS_1591;tag6AS_83774;tag6AS_41730;tag6AS_18596	NA	NA	NA
contig_6AS_1120	AS.H018.J14	433	458	tag6AS_33721;tag6AS_104637;tag6AS_38444;tag6AS_3534;tag6AS_58858;tag6AS_46649;tag6AS_19420;tag6AS_1369;tag6AS_21626;tag6AS_103310;tag6AS_62839	4420461_6as;2154741_6as	NA	NA
contig_6AS_699	AS.H057.H18	8	34	tag6AS_31436;tag6AS_25216;tag6AS_74341;tag6AS_51119	4354069_6as;1178125_6as	NA	NA
contig_6AS_1202	AS.H057.H10	135	144	tag6AS_78112	NA	NA	NA
contig_6AS_1177	AS.H057.H11	181	231	tag6AS_84606;tag6AS_105313	NA	NA	NA
contig_6AS_837	AS.H057.H12	157	197	tag6AS_88760;tag6AS_87579;tag6AS_61201;tag6AS_13493	4388295_6as	NA	NA
contig_6AS_1207	AS.H057.H13	26	48	tag6AS_2879;tag6AS_28717;tag6AS_35861;tag6AS_90615;tag6AS_89616;tag6AS_107675;tag6AS_84930;tag6AS_60650;tag6AS_9730;tag6AS_8187;tag6AS_90176;tag6AS_95871;tag6AS_63852;tag6AS_24069	4412405_6as;4357366_6as	NA	NA
contig_6AS_1177	AS.H057.H14	45	90	tag6AS_5801;tag6AS_37067;tag6AS_99130;tag6AS_17820;tag6AS_42021;tag6AS_21961;tag6AS_72538;tag6AS_29997	NA	NA	NA
contig_6AS_632	AS.H057.H15	1	21	tag6AS_51861;tag6AS_11425;tag6AS_78348;tag6AS_72139;tag6AS_98233;tag6AS_70536;tag6AS_26661;tag6AS_40853	NA	NA	NA
contig_6AS_691	AS.H057.H16	239	270	tag6AS_57637;tag6AS_5566;tag6AS_62017;tag6AS_100145;tag6AS_35080;tag6AS_3489;tag6AS_56458;tag6AS_35095;tag6AS_55915;tag6AS_91467;tag6AS_21555	4380568_6as;4379907_6as;460991_6as;523916_6as;4388891_6as	tu_scaffold58242;at_scaffold180540;tu_scaffold59120	1743454_6as;4406169_6as;4397100_6as;4409363_6as;4383416_6as;1001638_6as;4392356_6as;4347864_6as;4367530_6as;2756994_6as;3545224_6as;3439220_6as;4429290_6as;4427880_6as;4194596_6as;4419169_6as;4375967_6as;4418609_6as;4406948_6as;4383892_6as;4427881_6as;4340113_6as;4380568_6as;1472500_6as;2957300_6as;4392505_6as;3347628_6as;4417945_6as;4402619_6as;4389004_6as
contig_6AS_658	AS.H057.H17	563	589	tag6AS_95177;tag6AS_19568	NA	NA	NA
contig_6AL_616	AL.H068.D05	97	136	tag6AL_106163;tag6AL_38536;tag6AL_35875;tag6AL_39256;tag6AL_40106;tag6AL_106551;tag6AL_107637	NA	NA	NA
contig_6AL_1079	AL.H068.D06	282	331	tag6AL_50976;tag6AL_7198;tag6AL_43527	NA	NA	NA
contig_6AL_946	AL.H068.D01	213	251	tag6AL_23759;tag6AL_60961	5817086_6al	NA	NA
contig_6AL_246	AL.H068.D02	60	94	tag6AL_34115;tag6AL_31737;tag6AL_33649;tag6AL_31615;tag6AL_39905;tag6AL_41568;tag6AL_35773;tag6AL_33868;tag6AL_34453	5827844_6al;5780093_6al	tu_scaffold18996	NA
contig_6AL_1101	AL.H068.D03	82	88	tag6AL_32718	NA	NA	NA
contig_6AL_587	AL.H068.D09	45	81	tag6AL_45199;tag6AL_45008;tag6AL_17620;tag6AL_44304;tag6AL_104116;tag6AL_49183;tag6AL_47281	5763938_6al	NA	NA
contig_6AS_847	AS.H040.A20	981	990	tag6AS_101949;tag6AS_90942;tag6AS_8689;tag6AS_1532	5742544_6al	NA	NA
contig_6AS_423	AS.H040.A21	16	71	tag6AS_85008;tag6AS_2664;tag6AS_52811	4339255_6as	NA	NA
contig_6AS_848	AS.H040.A23	528	583	tag6AS_60256;tag6AS_16793;tag6AS_42481;tag6AS_71437	NA	NA	NA
contig_6AL_1073	AL.H076.E23	25	67	tag6AL_5838;tag6AL_7294;tag6AL_6469;tag6AL_11757	5763560_6al	NA	NA
contig_6AL_641	AL.H076.E20	114	142	tag6AL_3487;tag6AL_2732;tag6AL_3724;tag6AL_2089;tag6AL_7080;tag6AL_2213;tag6AL_8977;tag6AL_10388;tag6AL_13739;tag6AL_13392;tag6AL_7236	5759657_6al	tu_scaffold5202	5759657_6al;5797789_6al;5688653_6al;5811858_6al
contig_6AL_895	AL.H076.E21	169	214	tag6AL_12119;tag6AL_6104;tag6AL_10119;tag6AL_10070;tag6AL_1171;tag6AL_2865;tag6AL_4736;tag6AL_11019;tag6AL_5356;tag6AL_8097;tag6AL_3292;tag6AL_11328;tag6AL_8052;tag6AL_5891;tag6AL_3821;tag6AL_10959;tag6AL_1491;tag6AL_1241	5785623_6al	NA	NA
contig_6AL_1036	AL.H076.E24	63	110	tag6AL_8872;tag6AL_5674;tag6AL_12281	NA	NA	NA
contig_6AS_1074	AS.H052.G23	1394	1453	tag6AS_60000;tag6AS_101238;tag6AS_75124;tag6AS_66663;tag6AS_64865	NA	NA	NA
contig_6AL_399	AL.H079.D21	10	38	tag6AL_116042;tag6AL_69001;tag6AL_111930;tag6AL_115508;tag6AL_113411;tag6AL_64198;tag6AL_112029;tag6AL_112560;tag6AL_65027	2962529_6al	NA	NA
contig_6AL_645	AL.H079.D22	316	334	tag6AL_117725;tag6AL_75490;tag6AL_75234;tag6AL_110953;tag6AL_117665;tag6AL_117513;tag6AL_85281;tag6AL_117684	NA	NA	NA
contig_6AS_1119	AS.H052.G20	300	333	tag6AS_106448;tag6AS_52059;tag6AS_6823;tag6AS_72282;tag6AS_106247;tag6AS_91554	5764256_6al;3385241_6as;676673_6as	NA	NA
contig_6AL_1104	AL.H079.D24	331	374	tag6AL_92453;tag6AL_110435;tag6AL_110432;tag6AL_91986;tag6AL_91605;tag6AL_47924	5791580_6al	NA	NA
contig_6AS_446	AS.H007.K24	32	38	tag6AS_86265;tag6AS_27215;tag6AS_93546;tag6AS_106924	5821475_6al	NA	NA
contig_6AS_335	AS.H025.C08	200	238	tag6AS_51024;tag6AS_1475	NA	NA	NA
contig_6AS_503	AS.H025.C03	1	17	tag6AS_73272;tag6AS_64664;tag6AS_68675;tag6AS_91717;tag6AS_19597;tag6AS_92891;tag6AS_62751;tag6AS_18109;tag6AS_70087	NA	NA	NA
contig_6AS_1039	AS.H025.C02	12	28	tag6AS_1038;tag6AS_72152	5755527_6al	NA	NA
contig_6AS_1126	AS.H025.C01	156	185	tag6AS_16022;tag6AS_92994;tag6AS_89534;tag6AS_60581	4408415_6as;4391098_6as	NA	NA
contig_6AS_1214	AS.H025.C07	1338	1383	tag6AS_107889;tag6AS_38967;tag6AS_16844;tag6AS_17375;tag6AS_17236;tag6AS_39156;tag6AS_59969	NA	NA	NA
contig_6AL_605	AL.H112.O05	227	241	tag6AL_189232;tag6AL_172297;tag6AL_42151	NA	NA	NA
contig_6AL_649	AL.H112.O04	19	31	tag6AL_96925;tag6AL_7395	NA	NA	NA
contig_6AL_502	AL.H112.O06	17	32	tag6AL_154958;tag6AL_157204;tag6AL_157783	NA	NA	NA
contig_6AL_934	AL.H112.O03	410	444	tag6AL_57697;tag6AL_48376;tag6AL_25317;tag6AL_43717;tag6AL_42297;tag6AL_180025;tag6AL_59368;tag6AL_49091;tag6AL_28856;tag6AL_29830;tag6AL_26327;tag6AL_58294;tag6AL_95145;tag6AL_58296;tag6AL_52697	5815981_6al;5823848_6al	NA	NA
contig_6AL_610	AL.H112.O02	145	202	tag6AL_48861;tag6AL_59593;tag6AL_66391	NA	NA	NA
contig_6AL_894	AL.H112.O08	112	120	tag6AL_148935;tag6AL_109478;tag6AL_145971;tag6AL_108801;tag6AL_151037;tag6AL_43265;tag6AL_108526;tag6AL_111950	NA	NA	NA
contig_6AS_1204	AS.H022.L15	291	322	tag6AS_98054;tag6AS_56515;tag6AS_89311;tag6AS_18612	NA	NA	NA
contig_6AS_1085	AS.H026.E19	117	158	tag6AS_79915;tag6AS_86029;tag6AS_39216;tag6AS_25806;tag6AS_109228;tag6AS_34187;tag6AS_85930	NA	NA	NA
contig_6AS_1148	AS.H026.E18	188	222	tag6AS_44762;tag6AS_12068;tag6AS_26955	4416547_6as	NA	NA
contig_6AS_1177	AS.H026.E15	318	375	tag6AS_13527;tag6AS_76018;tag6AS_15389	NA	NA	NA
contig_6AS_1109	AS.H026.E17	33	69	tag6AS_8077;tag6AS_61248;tag6AS_108346;tag6AS_56716;tag6AS_3948;tag6AS_81406;tag6AS_44475	NA	NA	NA
contig_6AS_1094	AS.H026.E16	14	30	tag6AS_47285;tag6AS_76934;tag6AS_32386;tag6AS_29901;tag6AS_67892;tag6AS_81474;tag6AS_76577;tag6AS_43677	4373951_6as	NA	NA
contig_6AS_886	AS.H026.E11	72	120	tag6AS_41382;tag6AS_71162;tag6AS_54113;tag6AS_40720;tag6AS_102255;tag6AS_31580;tag6AS_80723;tag6AS_18852;tag6AS_18825	3397036_6as	NA	NA
contig_6AS_863	AS.H026.E10	259	299	tag6AS_82737;tag6AS_98812;tag6AS_32537;tag6AS_86030;tag6AS_16260;tag6AS_79709	NA	NA	NA
contig_6AS_1084	AS.H026.E13	140	197	tag6AS_17700;tag6AS_31328;tag6AS_77740	NA	NA	NA
contig_6AS_1167	AS.H026.E12	206	239	tag6AS_19052;tag6AS_102582	4429415_6as	at_scaffold31101	NA
contig_6AS_920	AS.H031.A08	51	71	tag6AS_24604;tag6AS_67505	NA	NA	NA
contig_6AS_912	AS.H031.A09	88	129	tag6AS_69529;tag6AS_71749;tag6AS_9034;tag6AS_84861;tag6AS_32003;tag6AS_68690;tag6AS_72623;tag6AS_55913;tag6AS_81412;tag6AS_64108;tag6AS_79572;tag6AS_21605;tag6AS_70527;tag6AS_99782;tag6AS_73616;tag6AS_75137;tag6AS_36273;tag6AS_58618	4383204_6as;4414913_6as;4370825_6as	NA	NA
contig_6AS_660	AS.H031.A04	255	294	tag6AS_31597;tag6AS_34838;tag6AS_97756;tag6AS_104544;tag6AS_96297;tag6AS_12362	4360775_6as	tu_scaffold42947	NA
contig_6AL_602	AL.H103.O24	222	253	tag6AL_190906;tag6AL_84871;tag6AL_82277;tag6AL_83594;tag6AL_212479;tag6AL_212221;tag6AL_83016;tag6AL_211798;tag6AL_213193;tag6AL_85001;tag6AL_136050;tag6AL_82840;tag6AL_193614	NA	NA	NA
contig_6AL_996	AL.H103.O20	76	102	tag6AL_211131;tag6AL_208183;tag6AL_211623;tag6AL_209855;tag6AL_129143	5831196_6al	NA	NA
contig_6AL_953	AL.H103.O23	201	240	tag6AL_86215;tag6AL_210503;tag6AL_87211;tag6AL_212431;tag6AL_145965;tag6AL_90855;tag6AL_91914	5781221_6al;5784239_6al	NA	NA
contig_6AL_471	AL.H106.D17	21	51	tag6AL_33514;tag6AL_35543;tag6AL_38222;tag6AL_36980;tag6AL_31574;tag6AL_143763;tag6AL_38088;tag6AL_37608;tag6AL_41197	5816548_6al;5790194_6al;5785775_6al	NA	NA
contig_6AS_831	AS.H022.A20	1590	1633	tag6AS_96905;tag6AS_72599;tag6AS_7287;tag6AS_78575	4348603_6as	NA	NA
contig_6AS_1082	AS.H022.A21	317	355	tag6AS_36608;tag6AS_29550;tag6AS_96744;tag6AS_28497;tag6AS_65843;tag6AS_38485;tag6AS_43108;tag6AS_52151	NA	NA	NA
contig_6AS_1073	AS.H022.A22	19	43	tag6AS_6651;tag6AS_92165	NA	NA	NA
contig_6AS_1178	AS.H022.A24	743	789	tag6AS_89619;tag6AS_30573;tag6AS_41909;tag6AS_45866;tag6AS_29486;tag6AS_87287;tag6AS_62320;tag6AS_20514	4432004_6as;4378125_6as	NA	NA
contig_6AS_1004	AS.H025.D17	1	15	tag6AS_104702;tag6AS_1916;tag6AS_94968;tag6AS_40413;tag6AS_83437;tag6AS_30174;tag6AS_55681	NA	NA	NA
contig_6AS_419	AS.H048.F10	1	15	tag6AS_13870;tag6AS_80836;tag6AS_28695;tag6AS_109741	5829910_6al	NA	NA
contig_6AS_509	AS.H048.F11	49	82	tag6AS_27285	NA	NA	NA
contig_6AS_1120	AS.H043.G09	360	394	tag6AS_2420	NA	NA	NA
contig_6AS_1182	AS.H043.G08	41	88	tag6AS_72708;tag6AS_11691;tag6AS_75111;tag6AS_55764;tag6AS_79271;tag6AS_20028	4357128_6as;4406008_6as	NA	NA
contig_6AS_676	AS.H043.G03	49	98	tag6AS_93753;tag6AS_2185;tag6AS_47166;tag6AS_106702;tag6AS_2033	4390369_6as	NA	NA
contig_6AS_335	AS.H043.G02	250	295	tag6AS_12538;tag6AS_61071;tag6AS_81025	4387845_6as	NA	NA
contig_6AS_1074	AS.H043.G01	1358	1419	tag6AS_96780;tag6AS_40838;tag6AS_44858;tag6AS_15840;tag6AS_48224;tag6AS_96410;tag6AS_4534;tag6AS_72985;tag6AS_57602;tag6AS_94117	4364988_6as	tu_scaffold44826;at_scaffold104459	4364988_6as;1192086_6as
contig_6AS_374	AS.H002.H24	32	60	tag6AS_17929;tag6AS_96385;tag6AS_9402;tag6AS_31576;tag6AS_30301;tag6AS_84901;tag6AS_105605;tag6AS_63709;tag6AS_73547;tag6AS_9197;tag6AS_103343;tag6AS_91499;tag6AS_98095;tag6AS_2928;tag6AS_98042;tag6AS_42435;tag6AS_43323;tag6AS_82498	4431192_6as;4388736_6as	tu_scaffold14765	256036_6as;4423756_6as;4368909_6as;2154382_6as;4364219_6as;4339524_6as;4368592_6as;1110298_6as
contig_6AS_542	AS.H043.G07	1	14	tag6AS_46760;tag6AS_81167;tag6AS_2442;tag6AS_4536	NA	NA	NA
contig_6AS_966	AS.H043.G06	1	13	tag6AS_40081;tag6AS_93667;tag6AS_72003;tag6AS_39936	NA	NA	NA
contig_6AS_701	AS.H043.G05	42	87	tag6AS_93892;tag6AS_50633;tag6AS_35177;tag6AS_49459;tag6AS_60772;tag6AS_54727;tag6AS_61643	NA	NA	NA
contig_6AS_651	AS.H043.G04	488	529	tag6AS_88658;tag6AS_40308;tag6AS_37654;tag6AS_80590;tag6AS_9067;tag6AS_40053;tag6AS_57201;tag6AS_60529	3720293_6as	NA	NA
contig_6AL_969	AL.H105.H17	22	37	tag6AL_53360	NA	NA	NA
contig_6AL_1086	AL.H105.H19	341	385	tag6AL_70275;tag6AL_63071;tag6AL_64912;tag6AL_65693	5832983_6al	NA	NA
contig_6AL_941	AL.H065.L04	252	277	tag6AL_30214;tag6AL_29719;tag6AL_24662;tag6AL_15420;tag6AL_25938;tag6AL_26010	NA	NA	NA
contig_6AL_418	AL.H065.L07	19	55	tag6AL_25673;tag6AL_25285;tag6AL_26700;tag6AL_26464;tag6AL_27896;tag6AL_29045;tag6AL_22294;tag6AL_28516;tag6AL_25713	NA	NA	NA
contig_6AL_1111	AL.H065.L06	85	113	tag6AL_28515	NA	NA	NA
contig_6AL_225	AL.H065.L01	33	64	tag6AL_30636;tag6AL_26667;tag6AL_25960;tag6AL_29410;tag6AL_28067;tag6AL_27213;tag6AL_29828;tag6AL_26546;tag6AL_26244	5759794_6al	NA	NA
contig_6AL_1044	AL.H065.L02	187	213	tag6AL_27756;tag6AL_25301;tag6AL_29992;tag6AL_27653;tag6AL_26296	NA	NA	NA
contig_6AL_391	AL.H065.L08	59	91	tag6AL_28266;tag6AL_27664;tag6AL_12690;tag6AL_4215;tag6AL_29517;tag6AL_26816;tag6AL_26806;tag6AL_29569;tag6AL_8614	5743512_6al	tu_scaffold19926	1974150_6al;5747924_6al;4070458_6al;5757068_6al;5757067_6al;5803219_6al;5834161_6al
contig_6AS_1186	AS.H058.N06	518	560	tag6AS_53819;tag6AS_106870;tag6AS_73908;tag6AS_5255;tag6AS_13453;tag6AS_88208;tag6AS_2690;tag6AS_5724;tag6AS_16016;tag6AS_108220;tag6AS_60837;tag6AS_62446;tag6AS_84068	4386102_6as;4424806_6as;4427358_6as;4365036_6as	tu_scaffold34646	4374646_6as;5775241_6al;4393657_6as
contig_6AS_1186	AS.H048.E10	265	327	tag6AS_75465;tag6AS_106057;tag6AS_108809;tag6AS_28392;tag6AS_96495	NA	NA	NA
contig_6AS_1190	AS.H048.E13	142	180	tag6AS_93230;tag6AS_108050;tag6AS_103409;tag6AS_69481;tag6AS_29555	4382020_6as;4398037_6as	NA	NA
contig_6AS_1214	AS.H048.E12	1322	1355	tag6AS_56893;tag6AS_39701;tag6AS_91500;tag6AS_63833;tag6AS_16974;tag6AS_76751;tag6AS_56413	NA	NA	NA
contig_6AS_1137	AS.H048.E15	535	555	tag6AS_102516;tag6AS_92469;tag6AS_89108;tag6AS_39837;tag6AS_25629	NA	NA	NA
contig_6AS_434	AS.H058.N03	48	92	tag6AS_86754;tag6AS_13100;tag6AS_90319;tag6AS_92327;tag6AS_4526;tag6AS_91958	154299_6as	NA	NA
contig_6AS_1214	AS.H048.E17	1435	1472	tag6AS_101305;tag6AS_102442;tag6AS_78043;tag6AS_18166;tag6AS_68074;tag6AS_52609;tag6AS_22799;tag6AS_32333;tag6AS_40337;tag6AS_18993	4397625_6as	tu_scaffold22710	4377272_6as;4399145_6as;4397625_6as;4429274_6as;4374276_6as;3961591_6as;4375988_6as;4391811_6as;4380175_6as;4428487_6as;338685_6as;4341990_6as;4412125_6as
contig_6AS_397	AS.H048.E16	26	52	tag6AS_91096;tag6AS_54979;tag6AS_48223;tag6AS_108530;tag6AS_46455;tag6AS_48402;tag6AS_87531	3362290_6as;3022329_6as	NA	NA
contig_6AS_1194	AS.H048.E19	258	277	tag6AS_86852;tag6AS_51576;tag6AS_4086;tag6AS_11388;tag6AS_10928;tag6AS_41681;tag6AS_15242;tag6AS_82773;tag6AS_13820;tag6AS_102007	4423717_6as	NA	NA
contig_6AS_1170	AS.H048.E18	1	33	tag6AS_23085;tag6AS_107609;tag6AS_38308;tag6AS_91147;tag6AS_88778;tag6AS_14818	NA	NA	NA
contig_6AS_1214	AS.H017.G11	164	191	tag6AS_80569;tag6AS_65926;tag6AS_101574;tag6AS_81483;tag6AS_71719;tag6AS_16048;tag6AS_98878	3619710_6as	NA	NA
contig_6AS_651	AS.H058.N08	701	748	tag6AS_36994;tag6AS_35344;tag6AS_76530;tag6AS_4202;tag6AS_27770	NA	NA	NA
contig_6AS_1194	AS.H017.G10	25	66	tag6AS_70608;tag6AS_61389;tag6AS_73475;tag6AS_88500;tag6AS_3087;tag6AS_38871	4397820_6as	NA	NA
contig_6AS_658	AS.H031.H10	91	131	tag6AS_2722;tag6AS_42497;tag6AS_7681;tag6AS_8538;tag6AS_29988;tag6AS_78518	4360581_6as	NA	NA
contig_6AS_837	AS.H031.H11	222	281	tag6AS_35510;tag6AS_37730;tag6AS_61910;tag6AS_108194;tag6AS_73736;tag6AS_14390;tag6AS_107083;tag6AS_70443;tag6AS_4002;tag6AS_32446;tag6AS_64829	4356268_6as	NA	NA
contig_6AS_867	AS.H031.H13	360	402	tag6AS_63294	NA	NA	NA
contig_6AS_1097	AS.H031.H14	161	189	tag6AS_61588;tag6AS_82734;tag6AS_94599;tag6AS_68906;tag6AS_10889	NA	NA	NA
contig_6AS_847	AS.H031.H15	925	962	tag6AS_71901;tag6AS_89123;tag6AS_56910;tag6AS_80383;tag6AS_12436;tag6AS_52564;tag6AS_15544;tag6AS_89030	NA	NA	NA
contig_6AS_1210	AS.H031.H16	336	393	tag6AS_57034;tag6AS_109601;tag6AS_17297;tag6AS_90757;tag6AS_29781;tag6AS_37814;tag6AS_10668	NA	NA	NA
contig_6AS_1120	AS.H031.H17	418	459	tag6AS_29380;tag6AS_47218;tag6AS_14543;tag6AS_2406;tag6AS_38869;tag6AS_33760;tag6AS_82248;tag6AS_1979	NA	NA	NA
contig_6AS_1137	AS.H013.B09	220	273	tag6AS_46496;tag6AS_25482;tag6AS_16194;tag6AS_80389;tag6AS_100563;tag6AS_100564;tag6AS_46140	4342256_6as;4405786_6as	NA	NA
contig_6AS_689	AS.H013.B08	152	196	tag6AS_4595;tag6AS_74289;tag6AS_4424;tag6AS_88461;tag6AS_17177;tag6AS_33544;tag6AS_94925	4398216_6as;4431247_6as	NA	NA
contig_6AS_684	AS.H013.B03	38	72	tag6AS_54462;tag6AS_77540;tag6AS_51877;tag6AS_82135;tag6AS_4069;tag6AS_35688;tag6AS_2236;tag6AS_27404;tag6AS_82439;tag6AS_106730	4402190_6as;233329_6as	NA	NA
contig_6AS_1173	AS.H013.B07	186	219	tag6AS_88717;tag6AS_85546;tag6AS_35872;tag6AS_75996;tag6AS_10156;tag6AS_11693;tag6AS_84560;tag6AS_70253;tag6AS_47414;tag6AS_65311	4430711_6as	NA	NA
contig_6AS_1186	AS.H013.B06	239	272	tag6AS_11733;tag6AS_86649;tag6AS_52746;tag6AS_34662;tag6AS_108923;tag6AS_59908;tag6AS_103443;tag6AS_62856;tag6AS_75699;tag6AS_93002;tag6AS_13226;tag6AS_3575;tag6AS_84141;tag6AS_80285;tag6AS_45719;tag6AS_8548	4429489_6as	NA	NA
contig_6AL_948	AL.H106.D11	76	115	tag6AL_147061;tag6AL_135375;tag6AL_148690;tag6AL_217716;tag6AL_147073	NA	NA	NA
contig_6AL_1105	AL.H078.L18	142	172	tag6AL_97969;tag6AL_100384;tag6AL_100291;tag6AL_26199;tag6AL_78156;tag6AL_96172;tag6AL_95904;tag6AL_100866;tag6AL_100868;tag6AL_96264;tag6AL_97292	5795852_6al	NA	NA
contig_6AL_953	AL.H087.L04	207	267	tag6AL_148046;tag6AL_63229	NA	NA	NA
contig_6AL_914	AL.H070.P09	136	176	tag6AL_41274;tag6AL_39788;tag6AL_35492;tag6AL_33489;tag6AL_31332;tag6AL_32059;tag6AL_36346;tag6AL_35102;tag6AL_36813;tag6AL_38176;tag6AL_31377;tag6AL_37751	5726285_6al	NA	NA
contig_6AL_701	AL.H070.P03	98	139	tag6AL_35691;tag6AL_16741;tag6AL_20013;tag6AL_35442;tag6AL_39994	5770149_6al	NA	NA
contig_6AL_1104	AL.H070.P02	260	288	tag6AL_23497;tag6AL_15663;tag6AL_17294;tag6AL_40033;tag6AL_18636;tag6AL_14269;tag6AL_33220	NA	NA	NA
contig_6AL_712	AL.H070.P01	57	94	tag6AL_38939;tag6AL_31655;tag6AL_31282;tag6AL_31563;tag6AL_37833;tag6AL_32400;tag6AL_38705	NA	NA	NA
contig_6AL_422	AL.H070.P07	30	63	tag6AL_30876;tag6AL_40044;tag6AL_40943;tag6AL_40403	NA	NA	NA
contig_6AL_422	AL.H070.P06	216	250	tag6AL_33088;tag6AL_35275;tag6AL_30780;tag6AL_37241;tag6AL_40059;tag6AL_40766;tag6AL_40783;tag6AL_33942	NA	NA	NA
contig_6AL_658	AL.H070.P04	19	56	tag6AL_37310;tag6AL_41481;tag6AL_37040;tag6AL_31309;tag6AL_38369	5833149_6al	NA	NA
contig_6AS_1214	AS.H022.C20	972	1022	tag6AS_13627;tag6AS_24551;tag6AS_81003;tag6AS_26410;tag6AS_15118	4421352_6as;2496662_6as	tu_scaffold2050	4352553_6as;4421352_6as;4430900_6as;3802380_6as;4337798_6as
contig_6AL_756	AL.H084.I02	121	157	tag6AL_34013;tag6AL_41511;tag6AL_34126;tag6AL_39151;tag6AL_32580;tag6AL_41728;tag6AL_157630	NA	NA	NA
contig_6AL_427	AL.H084.I01	83	119	tag6AL_105621;tag6AL_152875;tag6AL_105938;tag6AL_103834;tag6AL_106061;tag6AL_151776;tag6AL_48870;tag6AL_152002	5811955_6al	tu_scaffold10667	5811955_6al
contig_6AL_627	AL.H084.I06	52	88	tag6AL_139473;tag6AL_157045;tag6AL_157516;tag6AL_140662;tag6AL_139706;tag6AL_124250;tag6AL_137446;tag6AL_157846;tag6AL_156755;tag6AL_126074	5799156_6al;5808470_6al;5794012_6al	NA	NA
contig_6AL_1037	AL.H084.I05	1	15	tag6AL_57718	NA	NA	NA
contig_6AL_165	AL.H084.I04	126	167	tag6AL_8585;tag6AL_12386;tag6AL_9973;tag6AL_3432;tag6AL_3384	1590418_6al	NA	NA
contig_6AL_1052	AL.H084.I08	209	246	tag6AL_156236;tag6AL_3995;tag6AL_155878;tag6AL_9220;tag6AL_157083;tag6AL_156146;tag6AL_4976;tag6AL_155164;tag6AL_91373	5816083_6al;5747871_6al	NA	NA
contig_6AL_1056	AL.H119.B14	178	205	tag6AL_14537;tag6AL_15953;tag6AL_253432;tag6AL_79603;tag6AL_19814;tag6AL_134603;tag6AL_18505;tag6AL_132677	5803065_6al;5811900_6al;5771538_6al	tu_scaffold11489	5752716_6al
contig_6AL_1056	AL.H108.D20	137	152	tag6AL_131787;tag6AL_70085;tag6AL_133762;tag6AL_62457;tag6AL_132106;tag6AL_136179	5280457_6al;5766810_6al	NA	NA
contig_6AL_1053	AL.H119.B16	181	218	tag6AL_85731;tag6AL_89330;tag6AL_90374;tag6AL_190358;tag6AL_91711;tag6AL_88312;tag6AL_88067;tag6AL_86869	5835094_6al	NA	NA
contig_6AL_437	AL.H119.B17	79	133	tag6AL_63586;tag6AL_125832;tag6AL_62058;tag6AL_66409;tag6AL_64596;tag6AL_62662;tag6AL_123969;tag6AL_62693;tag6AL_171656;tag6AL_68516;tag6AL_124177;tag6AL_69162;tag6AL_125045;tag6AL_123796	3006879_6al;5808208_6al	NA	NA
contig_6AL_513	AL.H072.K11	42	65	tag6AL_89616;tag6AL_88249;tag6AL_89607;tag6AL_87921;tag6AL_90104;tag6AL_85206;tag6AL_89431;tag6AL_85924;tag6AL_87952;tag6AL_90050	5831109_6al;5799037_6al;5814386_6al	NA	NA
contig_6AL_206	AL.H072.K10	34	47	tag6AL_60570;tag6AL_87768;tag6AL_87071;tag6AL_86980;tag6AL_91551;tag6AL_92540	NA	NA	NA
contig_6AL_663	AL.H119.B12	98	138	tag6AL_173765;tag6AL_202576;tag6AL_90913;tag6AL_90273;tag6AL_158324;tag6AL_174060;tag6AL_88448;tag6AL_202088;tag6AL_173837;tag6AL_89994;tag6AL_91470;tag6AL_86755;tag6AL_202075;tag6AL_87260	NA	NA	NA
contig_6AL_762	AL.H072.K12	16	62	tag6AL_89076;tag6AL_92298;tag6AL_92628;tag6AL_90583;tag6AL_89989;tag6AL_90636;tag6AL_88546;tag6AL_89555;tag6AL_87924;tag6AL_87781;tag6AL_85884;tag6AL_91073;tag6AL_86694;tag6AL_88924;tag6AL_57629	5766458_6al	NA	NA
contig_6AL_618	AL.H119.B19	90	132	tag6AL_9785;tag6AL_101686;tag6AL_208207	NA	NA	NA
contig_6AL_1093	AL.H120.F03	74	112	tag6AL_85600;tag6AL_32647;tag6AL_33485;tag6AL_213190;tag6AL_154671;tag6AL_39376;tag6AL_81420;tag6AL_207193	5811471_6al	NA	NA
contig_6AL_1090	AL.H120.F02	31	85	tag6AL_52281;tag6AL_54941;tag6AL_96024	NA	NA	NA
contig_6AL_963	AL.H120.F06	139	159	tag6AL_145078;tag6AL_52890;tag6AL_55194;tag6AL_144753;tag6AL_56667;tag6AL_5639;tag6AL_141798;tag6AL_144952;tag6AL_4367;tag6AL_143414;tag6AL_141735;tag6AL_6746;tag6AL_142411;tag6AL_6520	1059472_6al;5807350_6al;5815072_6al	NA	NA
contig_6AL_443	AL.H120.F05	127	193	tag6AL_153006;tag6AL_129786;tag6AL_171902;tag6AL_50015;tag6AL_129183;tag6AL_129350	5691891_6al;5833068_6al	NA	NA
contig_6AL_1069	AL.H120.F04	93	131	tag6AL_34415;tag6AL_42362;tag6AL_37175;tag6AL_40396;tag6AL_77683;tag6AL_35751;tag6AL_70658;tag6AL_35520	5747964_6al;5742527_6al	NA	NA
contig_6AL_1048	AL.H120.F08	442	467	tag6AL_127535;tag6AL_54698;tag6AL_125137;tag6AL_107320;tag6AL_113391;tag6AL_103451;tag6AL_120470;tag6AL_106695;tag6AL_124858;tag6AL_129332;tag6AL_121805;tag6AL_104711;tag6AL_119672	5831893_6al	tu_scaffold10170	1705721_6al;5713038_6al;5742632_6al;5691393_6al;5721369_6al
contig_6AL_260	AL.H091.I04	6	43	tag6AL_34874;tag6AL_117316;tag6AL_176423;tag6AL_34040;tag6AL_6674;tag6AL_175787	5818428_6al;5778737_6al	at_scaffold7184	NA
contig_6AL_408	AL.H062.G05	28	54	tag6AL_72977;tag6AL_77839;tag6AL_75666;tag6AL_75881;tag6AL_76168	NA	NA	NA
contig_6AL_407	AL.H062.G04	121	146	tag6AL_70961;tag6AL_71147;tag6AL_71185;tag6AL_75494	NA	NA	NA
contig_6AL_619	AL.H062.G07	200	231	tag6AL_76794;tag6AL_73471;tag6AL_74828;tag6AL_77823;tag6AL_75989;tag6AL_73628	NA	NA	NA
contig_6AL_1069	AL.H062.G06	73	111	tag6AL_73116;tag6AL_38300;tag6AL_71311;tag6AL_31909;tag6AL_31064;tag6AL_71227;tag6AL_70658;tag6AL_75705;tag6AL_72219;tag6AL_73216;tag6AL_70906;tag6AL_73743	5824934_6al;5758289_6al;4399215_6as;5804860_6al;5789694_6al	NA	NA
contig_6AL_1032	AL.H062.G01	205	242	tag6AL_2496;tag6AL_70978;tag6AL_73824;tag6AL_72935;tag6AL_71200;tag6AL_76297;tag6AL_73635;tag6AL_71962;tag6AL_76722;tag6AL_77665;tag6AL_72940;tag6AL_62569;tag6AL_76291	5764858_6al;5818686_6al	NA	NA
contig_6AL_597	AL.H062.G02	173	196	tag6AL_74632;tag6AL_73837;tag6AL_77638;tag6AL_76857;tag6AL_74659;tag6AL_72233;tag6AL_2147	5774118_6al;5810211_6al	NA	NA
contig_6AL_621	AL.H062.G09	251	295	tag6AL_72616;tag6AL_56160;tag6AL_55338;tag6AL_76915;tag6AL_73163;tag6AL_75616;tag6AL_59401;tag6AL_56275	5830593_6al	NA	NA
contig_6AL_620	AL.H062.G08	272	329	tag6AL_77290;tag6AL_76908;tag6AL_71662;tag6AL_13195;tag6AL_72752;tag6AL_74432;tag6AL_29329;tag6AL_71787;tag6AL_12169;tag6AL_74369;tag6AL_72101;tag6AL_77664;tag6AL_75750;tag6AL_74244;tag6AL_72893	5800060_6al;5824630_6al;5828969_6al;5779996_6al	NA	NA
contig_6AS_880	AS.H045.C16	230	285	tag6AS_75025;tag6AS_56399;tag6AS_64511;tag6AS_58159;tag6AS_105368	NA	NA	NA
contig_6AL_1069	AL.H071.E02	147	189	tag6AL_11213;tag6AL_7049;tag6AL_44819;tag6AL_43561	5759130_6al	at_scaffold76180;tu_scaffold19729	5757655_6al;3263033_6al;5810883_6al;5832975_6al;4237259_6al;5752306_6al
contig_6AS_365	AS.H021.P23	116	152	tag6AS_92570;tag6AS_56905;tag6AS_92789;tag6AS_80258;tag6AS_62766;tag6AS_110331;tag6AS_54826;tag6AS_39292;tag6AS_10819;tag6AS_59703;tag6AS_17231	4367735_6as	at_scaffold65539;tu_scaffold16426	4424494_6as;1613155_6as;581062_6as;4367735_6as;1925514_6as;4367736_6as;4319431_6as;657168_6as;1110473_6as
contig_6AL_1058	AL.H109.C05	133	159	tag6AL_138179;tag6AL_134390;tag6AL_139102;tag6AL_92116;tag6AL_138192;tag6AL_139350;tag6AL_139067;tag6AL_88093;tag6AL_90462;tag6AL_140015;tag6AL_91249	5821420_6al	NA	NA
contig_6AL_1027	AL.H109.C04	1	49	tag6AL_8108;tag6AL_35894;tag6AL_7941;tag6AL_7848;tag6AL_36444;tag6AL_41325;tag6AL_9695;tag6AL_39030;tag6AL_224537;tag6AL_226198;tag6AL_32928;tag6AL_15768;tag6AL_39130;tag6AL_2452;tag6AL_12278;tag6AL_4455;tag6AL_8563;tag6AL_5216;tag6AL_224173;tag6AL_5549;tag6AL_3699;tag6AL_225539;tag6AL_223954;tag6AL_32089;tag6AL_6180;tag6AL_36472	5818885_6al;5781429_6al;5772322_6al;5829100_6al;5801420_6al	tu_scaffold44129;at_scaffold7673	5821689_6al;5821688_6al;5772322_6al
contig_6AL_879	AL.H109.C07	161	192	tag6AL_101880;tag6AL_127821;tag6AL_96897;tag6AL_143089;tag6AL_141576;tag6AL_98706;tag6AL_6681;tag6AL_145023;tag6AL_128647	5748891_6al	NA	NA
contig_6AL_719	AL.H109.C06	28	39	tag6AL_49576;tag6AL_212662;tag6AL_80111;tag6AL_201829	NA	NA	NA
contig_6AS_861	AS.H021.P20	263	296	tag6AS_31905;tag6AS_41350;tag6AS_30900;tag6AS_14303;tag6AS_34754;tag6AS_73788;tag6AS_51706;tag6AS_79060;tag6AS_52796	4404339_6as	NA	NA
contig_6AL_912	AL.H109.C03	242	251	tag6AL_65490;tag6AL_122073;tag6AL_117967;tag6AL_7917;tag6AL_72532;tag6AL_73520	4792127_6al;5826278_6al	NA	NA
contig_6AL_625	AL.H109.C02	142	157	tag6AL_212887;tag6AL_76880;tag6AL_156634;tag6AL_91029;tag6AL_39172;tag6AL_1024;tag6AL_39525	5807674_6al;5795139_6al	NA	NA
contig_6AS_1175	AS.H045.C11	31	70	tag6AS_50575;tag6AS_44142;tag6AS_99565;tag6AS_15271;tag6AS_57487;tag6AS_109500;tag6AS_97006	4341855_6as;4350895_6as	NA	NA
contig_6AL_676	AL.H109.C08	27	64	tag6AL_50552;tag6AL_112084;tag6AL_27565;tag6AL_110863;tag6AL_113139	5785275_6al;5802150_6al	NA	NA
contig_6AS_831	AS.H053.N01	1909	1953	tag6AS_8827;tag6AS_89576;tag6AS_24430;tag6AS_67599;tag6AS_59541;tag6AS_5155;tag6AS_73783;tag6AS_34942	2848586_6as	NA	NA
contig_6AL_201	AL.H078.M07	5	25	tag6AL_82406;tag6AL_80891;tag6AL_78747;tag6AL_98715;tag6AL_101036;tag6AL_53632	NA	NA	NA
contig_6AL_873	AL.H078.M04	34	68	tag6AL_98522;tag6AL_77351;tag6AL_100280;tag6AL_97212;tag6AL_71942	5806933_6al;5768866_6al	tu_scaffold10166	5820538_6al;1196782_6al;5811714_6al;5773019_6al;5773020_6al;5760536_6al
contig_6AS_1082	AS.H053.N02	639	648	tag6AS_105974;tag6AS_30086;tag6AS_13797;tag6AS_47460;tag6AS_35744;tag6AS_4755;tag6AS_28409;tag6AS_55991;tag6AS_98882;tag6AS_94250	4431611_6as;4380737_6as	tu_scaffold41051	4380737_6as;4365952_6as;4426848_6as
contig_6AL_571	AL.H078.M02	1	12	tag6AL_31905;tag6AL_99003;tag6AL_43771;tag6AL_101640	NA	NA	NA
contig_6AL_643	AL.H078.M03	269	311	tag6AL_83590;tag6AL_99305;tag6AL_100281;tag6AL_99857;tag6AL_29542;tag6AL_97319;tag6AL_96708;tag6AL_100183;tag6AL_97221;tag6AL_102047	5798971_6al;5782327_6al	NA	NA
contig_6AS_831	AS.H053.N07	490	551	tag6AS_16561;tag6AS_13966;tag6AS_80373;tag6AS_39413;tag6AS_9213;tag6AS_44013;tag6AS_26111;tag6AS_1097;tag6AS_36538	NA	NA	NA
contig_6AS_689	AS.H053.N06	90	128	tag6AS_6128;tag6AS_50302;tag6AS_75925;tag6AS_91158;tag6AS_86031;tag6AS_22275;tag6AS_50823;tag6AS_37082;tag6AS_74158;tag6AS_8964	4431960_6as;4416042_6as	NA	NA
contig_6AS_1214	AS.H053.N09	424	473	tag6AS_89766;tag6AS_100519;tag6AS_30047	4400676_6as	NA	NA
contig_6AL_779	AL.H078.M08	17	26	tag6AL_40611;tag6AL_100373;tag6AL_96611	5754507_6al	NA	NA
contig_6AL_532	AL.H078.M09	10	45	tag6AL_97714;tag6AL_99968;tag6AL_97646;tag6AL_100073;tag6AL_102027;tag6AL_102296;tag6AL_100345;tag6AL_98817;tag6AL_96817;tag6AL_101544;tag6AL_98995;tag6AL_101590;tag6AL_98260;tag6AL_89408;tag6AL_102535	NA	NA	NA
contig_6AS_397	AS.H024.B22	1	35	tag6AS_54979;tag6AS_88828;tag6AS_32081;tag6AS_1367	4406114_6as;4411975_6as	NA	NA
contig_6AS_454	AS.H024.B24	4	13	tag6AS_26238;tag6AS_79014;tag6AS_17684;tag6AS_59461	NA	NA	NA
contig_6AL_881	AL.H073.G21	136	167	tag6AL_115680;tag6AL_114570;tag6AL_124562;tag6AL_124944;tag6AL_124954;tag6AL_101311	5741552_6al	tu_scaffold56149	5741552_6al;5818263_6al;5742673_6al
contig_6AL_589	AL.H097.B15	44	80	tag6AL_22225;tag6AL_5068;tag6AL_1272;tag6AL_25193;tag6AL_2945;tag6AL_11933;tag6AL_6240;tag6AL_20430	NA	NA	NA
contig_6AS_1163	AS.H017.I08	80	124	tag6AS_14977;tag6AS_29260;tag6AS_13791;tag6AS_31270;tag6AS_84111;tag6AS_29764	NA	NA	NA
contig_6AS_1119	AS.H017.I09	514	555	tag6AS_109259;tag6AS_103897;tag6AS_108354;tag6AS_40949	NA	NA	NA
contig_6AS_1200	AS.H042.N21	656	683	tag6AS_66429;tag6AS_46788;tag6AS_2948;tag6AS_13201;tag6AS_5853;tag6AS_25949;tag6AS_39183;tag6AS_89717;tag6AS_15941;tag6AS_39804;tag6AS_89764;tag6AS_4114;tag6AS_54205;tag6AS_29478	4423787_6as;4376274_6as;4391622_6as	NA	NA
contig_6AS_1178	AS.H042.N20	643	690	tag6AS_94226;tag6AS_94700;tag6AS_9226;tag6AS_73102;tag6AS_70289;tag6AS_62807	3361122_6as	NA	NA
contig_6AS_861	AS.H042.N22	369	401	tag6AS_104600;tag6AS_105774;tag6AS_86769;tag6AS_25475;tag6AS_77828	4422482_6as	NA	NA
contig_6AS_282	AS.H034.L20	1	26	tag6AS_61163;tag6AS_55086;tag6AS_109019;tag6AS_69397;tag6AS_80844;tag6AS_86950	5816475_6al	tu_scaffold62118	5816475_6al;5831093_6al
contig_6AS_880	AS.H034.L21	299	328	tag6AS_41666;tag6AS_31406;tag6AS_99192;tag6AS_31568;tag6AS_58487;tag6AS_66718;tag6AS_46395;tag6AS_73174;tag6AS_88440;tag6AS_40532;tag6AS_27946;tag6AS_74320	4368024_6as;4398506_6as;4430783_6as;4349850_6as	NA	NA
contig_6AS_837	AS.H034.L22	646	668	tag6AS_105681;tag6AS_40295;tag6AS_83692;tag6AS_16741;tag6AS_48677	4382978_6as	NA	NA
contig_6AS_1196	AS.H025.E15	847	886	tag6AS_19520;tag6AS_76994;tag6AS_51888	NA	NA	NA
contig_6AL_685	AL.H110.G09	34	83	tag6AL_44646;tag6AL_43499;tag6AL_46199;tag6AL_228367;tag6AL_231411;tag6AL_43624;tag6AL_53012;tag6AL_51474	NA	NA	NA
contig_6AL_1036	AL.H110.G08	205	233	tag6AL_8200;tag6AL_9471;tag6AL_11741;tag6AL_5038;tag6AL_10026;tag6AL_229219;tag6AL_13006;tag6AL_3525;tag6AL_1931	5768575_6al;5692361_6al	NA	NA
contig_6AL_1027	AL.H110.G07	70	106	tag6AL_31348;tag6AL_188721;tag6AL_39433;tag6AL_12846;tag6AL_34221;tag6AL_34974;tag6AL_31365;tag6AL_38183	NA	NA	NA
contig_6AL_858	AL.H110.G06	1	44	tag6AL_229576;tag6AL_230908;tag6AL_193770;tag6AL_229370;tag6AL_230997;tag6AL_229307;tag6AL_171222;tag6AL_229115;tag6AL_229913;tag6AL_231386;tag6AL_183602;tag6AL_229554;tag6AL_228847;tag6AL_231351;tag6AL_228477;tag6AL_117697;tag6AL_231212;tag6AL_228848;tag6AL_231247	NA	NA	NA
contig_6AL_179	AL.H110.G05	143	177	tag6AL_44070	NA	NA	NA
contig_6AL_1080	AL.H110.G03	132	171	tag6AL_94033;tag6AL_95224;tag6AL_93167;tag6AL_92915;tag6AL_95664;tag6AL_182736;tag6AL_95708;tag6AL_82181;tag6AL_92974;tag6AL_94636;tag6AL_20835;tag6AL_94386	5742193_6al;5823327_6al	NA	NA
contig_6AL_999	AL.H110.G02	1	20	tag6AL_112726;tag6AL_112949;tag6AL_114586;tag6AL_111294;tag6AL_114831;tag6AL_123882;tag6AL_113852	NA	NA	NA
contig_6AL_744	AL.H110.G01	19	48	tag6AL_225358;tag6AL_195680;tag6AL_197629;tag6AL_226943;tag6AL_196914;tag6AL_197601;tag6AL_197602	NA	NA	NA
contig_6AL_1094	AL.H087.D09	6	37	tag6AL_12378;tag6AL_88161;tag6AL_10356;tag6AL_86525;tag6AL_86546;tag6AL_89069;tag6AL_86511;tag6AL_86690;tag6AL_5433;tag6AL_12191;tag6AL_87246;tag6AL_13008;tag6AL_88179;tag6AL_88157	5821592_6al	NA	NA
contig_6AL_720	AL.H087.D08	27	34	tag6AL_44878;tag6AL_51711	5774730_6al	NA	NA
contig_6AL_627	AL.H087.D01	591	611	tag6AL_74730;tag6AL_165459;tag6AL_164637;tag6AL_72710;tag6AL_77901;tag6AL_77131;tag6AL_71272;tag6AL_77620;tag6AL_71427	5768710_6al;5816066_6al	NA	NA
contig_6AL_223	AL.H087.D03	93	101	tag6AL_6647;tag6AL_7394;tag6AL_1448;tag6AL_13497;tag6AL_165194;tag6AL_7266;tag6AL_3184;tag6AL_3320;tag6AL_6150	5816822_6al	NA	NA
contig_6AL_998	AL.H087.D05	77	107	tag6AL_163669;tag6AL_165319;tag6AL_166274;tag6AL_165767;tag6AL_165345;tag6AL_165629;tag6AL_120352	5789940_6al;5745820_6al;5785720_6al	at_scaffold19457;tu_scaffold34982	5745820_6al
contig_6AL_382	AL.H087.D06	162	201	tag6AL_153478;tag6AL_165656;tag6AL_4100;tag6AL_1270	4416176_6as	NA	NA
contig_6AS_227	AS.H039.N21	38	83	tag6AS_68658;tag6AS_48890;tag6AS_45923;tag6AS_70306;tag6AS_34353;tag6AS_8136;tag6AS_6390;tag6AS_90355;tag6AS_47399;tag6AS_10590;tag6AS_88730;tag6AS_72957;tag6AS_105093;tag6AS_81657;tag6AS_69873	NA	NA	NA
contig_6AS_360	AS.H039.N20	107	115	tag6AS_102544;tag6AS_56459	NA	NA	NA
contig_6AS_347	AS.H039.N24	146	167	tag6AS_93459;tag6AS_97422;tag6AS_88036;tag6AS_31200	4343565_6as	at_scaffold46997	NA
contig_6AS_830	AS.H044.A11	193	246	tag6AS_66581;tag6AS_21234;tag6AS_9309	4401459_6as	NA	NA
contig_6AS_381	AS.H044.A10	119	176	tag6AS_99126;tag6AS_80391;tag6AS_72465;tag6AS_61835	4380787_6as;4414427_6as	NA	NA
contig_6AS_887	AS.H020.P03	208	236	tag6AS_108406;tag6AS_12738;tag6AS_69653;tag6AS_1641;tag6AS_108196	4427342_6as	NA	NA
contig_6AS_188	AS.H044.A12	1	20	tag6AS_61385;tag6AS_41742;tag6AS_83493;tag6AS_12894;tag6AS_42520;tag6AS_72771	NA	NA	NA
contig_6AS_1189	AS.H044.A15	272	297	tag6AS_54733;tag6AS_53124;tag6AS_9246;tag6AS_5424	4348846_6as	NA	NA
contig_6AS_831	AS.H049.J01	836	867	tag6AS_15900;tag6AS_33433;tag6AS_27413;tag6AS_79734	4393852_6as	tu_scaffold3195	4425607_6as;4396196_6as;4393852_6as;4428331_6as;4352980_6as;4431193_6as
contig_6AS_865	AS.H049.J02	87	112	tag6AS_93029;tag6AS_24728;tag6AS_103867;tag6AS_56587;tag6AS_83890;tag6AS_101714;tag6AS_61208;tag6AS_11598	5813731_6al;4371191_6as	NA	NA
contig_6AS_734	AS.H049.J03	48	89	tag6AS_48476;tag6AS_27467;tag6AS_25687;tag6AS_69143;tag6AS_62783;tag6AS_80123;tag6AS_49036;tag6AS_49302;tag6AS_107637;tag6AS_94621;tag6AS_94600;tag6AS_26231;tag6AS_77036;tag6AS_90639;tag6AS_66395;tag6AS_88390	4354416_6as;4408675_6as;1909336_6as	at_scaffold33750	NA
contig_6AS_1106	AS.H044.A19	131	165	tag6AS_33417;tag6AS_33337;tag6AS_110551;tag6AS_84188;tag6AS_46068;tag6AS_2896;tag6AS_104804;tag6AS_60262	4353256_6as	NA	NA
contig_6AS_1189	AS.H020.P08	215	259	tag6AS_35802;tag6AS_60350;tag6AS_10131;tag6AS_55826;tag6AS_91553;tag6AS_67034	NA	NA	NA
contig_6AS_1181	AS.H049.J08	148	186	tag6AS_82657;tag6AS_46610;tag6AS_62841;tag6AS_16747;tag6AS_102089;tag6AS_50388;tag6AS_58505;tag6AS_23326	4374011_6as	NA	NA
contig_6AS_1117	AS.H049.J09	90	132	tag6AS_31769;tag6AS_59126;tag6AS_100704;tag6AS_6668;tag6AS_96765;tag6AS_8696;tag6AS_66267;tag6AS_33710	4366369_6as	tu_scaffold113670	4356968_6as;4366369_6as;4366368_6as;849123_6as;4424418_6as;4340448_6as
contig_6AL_426	AL.H080.B04	58	86	tag6AL_93211;tag6AL_95479;tag6AL_94268;tag6AL_94822;tag6AL_10405;tag6AL_95497;tag6AL_92917;tag6AL_92808;tag6AL_93488;tag6AL_92930;tag6AL_93121;tag6AL_95605	5784958_6al;5831071_6al	tu_scaffold23221	5696411_6al;5707311_6al;5767261_6al;5831071_6al;657894_6al
contig_6AL_627	AL.H080.B05	292	333	tag6AL_17621;tag6AL_16014;tag6AL_25866;tag6AL_86935	NA	NA	NA
contig_6AL_1042	AL.H080.B06	139	174	tag6AL_107099;tag6AL_106635	NA	NA	NA
contig_6AL_654	AL.H080.B07	44	84	tag6AL_56887;tag6AL_53128;tag6AL_59715;tag6AL_1184;tag6AL_57294	5778450_6al	NA	NA
contig_6AS_335	AS.H014.O09	76	122	tag6AS_23956;tag6AS_78629;tag6AS_39589;tag6AS_60758;tag6AS_37635;tag6AS_44555;tag6AS_78331;tag6AS_99227	4370202_6as;4415487_6as;4417722_6as	NA	NA
contig_6AS_415	AS.H014.O08	45	77	tag6AS_90523;tag6AS_52297;tag6AS_65093;tag6AS_7362;tag6AS_99803;tag6AS_5264;tag6AS_27289;tag6AS_42131;tag6AS_19022;tag6AS_71318;tag6AS_109444;tag6AS_99828;tag6AS_100755;tag6AS_22557;tag6AS_101605	4403406_6as	NA	NA
contig_6AS_848	AS.H014.O07	61	92	tag6AS_1638;tag6AS_15765	4402678_6as	tu_scaffold6795	4402678_6as;4413155_6as
contig_6AS_1075	AS.H014.O06	250	266	tag6AS_36679;tag6AS_12190;tag6AS_88657;tag6AS_17116;tag6AS_82793;tag6AS_11855;tag6AS_54637;tag6AS_54332	NA	NA	NA
contig_6AS_1175	AS.H014.O04	29	87	tag6AS_106449;tag6AS_66025;tag6AS_2840;tag6AS_30849;tag6AS_85030;tag6AS_102559;tag6AS_87606;tag6AS_15271;tag6AS_94331;tag6AS_50251;tag6AS_73091;tag6AS_22164	4420074_6as;4357775_6as	at_scaffold12079;tu_scaffold25336	2253075_6as;2249341_6as;4394536_6as;4338632_6as;4379608_6as
contig_6AS_1189	AS.H014.O03	189	218	tag6AS_8059;tag6AS_58006;tag6AS_67405	NA	NA	NA
contig_6AS_1201	AS.H014.O02	12	49	tag6AS_9537;tag6AS_106798;tag6AS_34161;tag6AS_29115	NA	NA	NA
contig_6AS_167	AS.H014.O01	1	35	tag6AS_97115;tag6AS_26863;tag6AS_33983;tag6AS_59399;tag6AS_33048;tag6AS_27780;tag6AS_49242;tag6AS_99921;tag6AS_67396;tag6AS_41599;tag6AS_18234;tag6AS_83051;tag6AS_5211;tag6AS_27807;tag6AS_90622;tag6AS_8166	NA	NA	NA
contig_6AL_599	AL.H099.M16	1	45	tag6AL_167141;tag6AL_84130;tag6AL_169271;tag6AL_50229;tag6AL_42671;tag6AL_167656;tag6AL_172393;tag6AL_169199	NA	NA	NA
contig_6AL_469	AL.H099.M17	198	217	tag6AL_45750;tag6AL_48638;tag6AL_104600;tag6AL_50560;tag6AL_42422;tag6AL_51722;tag6AL_47892;tag6AL_47889;tag6AL_47361;tag6AL_50304;tag6AL_43369;tag6AL_200448;tag6AL_45249;tag6AL_44043;tag6AL_51921;tag6AL_47624	5766419_6al	NA	NA
contig_6AL_668	AL.H099.M14	98	108	tag6AL_47917;tag6AL_47776;tag6AL_51062;tag6AL_46874	NA	NA	NA
contig_6AL_642	AL.H099.M12	1	27	tag6AL_73598;tag6AL_192360;tag6AL_201009;tag6AL_107692;tag6AL_198187;tag6AL_193549;tag6AL_200651;tag6AL_192528;tag6AL_191432;tag6AL_191179;tag6AL_191824;tag6AL_193140	NA	NA	NA
contig_6AL_699	AL.H099.M10	253	265	tag6AL_102782	4385984_6as	NA	NA
contig_6AL_953	AL.H099.M11	535	555	tag6AL_89131;tag6AL_89177;tag6AL_29017;tag6AL_25522;tag6AL_89044;tag6AL_25399;tag6AL_86262;tag6AL_27970	NA	NA	NA
contig_6AS_885	AS.H018.M03	24	35	tag6AS_20417;tag6AS_96836	NA	NA	NA
contig_6AS_653	AS.H018.M02	10	35	tag6AS_109196;tag6AS_11886;tag6AS_16109;tag6AS_11766;tag6AS_46903;tag6AS_100726;tag6AS_70891;tag6AS_12692;tag6AS_102391;tag6AS_104351	2888076_6as;4366591_6as	at_scaffold33098;tu_scaffold161731	5695860_6al;4429081_6as
contig_6AS_41	AS.H018.M09	7	40	tag6AS_26810;tag6AS_45329;tag6AS_79968;tag6AS_30140;tag6AS_68872;tag6AS_45474;tag6AS_19465;tag6AS_75729;tag6AS_18829;tag6AS_81547	4339881_6as;4353856_6as	NA	NA
contig_6AS_831	AS.H018.M08	375	400	tag6AS_93222;tag6AS_59099;tag6AS_97430;tag6AS_24994	4371636_6as;5813723_6al	tu_scaffold59027	5791915_6al
contig_6AS_730	AS.H050.N19	78	88	tag6AS_50253;tag6AS_50054;tag6AS_19598	NA	NA	NA
contig_6AS_93	AS.H050.N18	46	68	tag6AS_105038;tag6AS_108052;tag6AS_56514;tag6AS_82179;tag6AS_31441;tag6AS_110252	4413594_6as	NA	NA
contig_6AL_1040	AL.H075.I09	150	180	tag6AL_13998;tag6AL_17970;tag6AL_23976;tag6AL_21230;tag6AL_22056;tag6AL_19973;tag6AL_21250;tag6AL_23166	5819086_6al;807702_6al	NA	NA
contig_6AL_666	AL.H075.I08	132	180	tag6AL_16137;tag6AL_14821;tag6AL_13944;tag6AL_19779;tag6AL_21694;tag6AL_15009;tag6AL_21646;tag6AL_16722;tag6AL_17391;tag6AL_16726;tag6AL_24571;tag6AL_23227;tag6AL_19736;tag6AL_24287	5747115_6al;5801950_6al	NA	NA
contig_6AL_455	AL.H075.I03	65	76	tag6AL_17075;tag6AL_17201;tag6AL_22658;tag6AL_14238;tag6AL_15312;tag6AL_23247;tag6AL_18070;tag6AL_20723;tag6AL_23980;tag6AL_23178;tag6AL_19798;tag6AL_23101;tag6AL_22047;tag6AL_23256	NA	NA	NA
contig_6AL_1012	AL.H075.I02	40	86	tag6AL_18355;tag6AL_17334;tag6AL_19041;tag6AL_17878;tag6AL_15935	5728943_6al	tu_scaffold33885	5702367_6al;5721864_6al;3356935_6al;5766727_6al;5813970_6al;5728943_6al;3174159_6al
contig_6AS_1167	AS.H050.N13	5	39	tag6AS_91650;tag6AS_86912;tag6AS_57561;tag6AS_79780;tag6AS_63834;tag6AS_53905;tag6AS_30809;tag6AS_41858	NA	NA	NA
contig_6AS_1194	AS.H050.N15	94	132	tag6AS_43766;tag6AS_59142;tag6AS_21355;tag6AS_68695;tag6AS_19047;tag6AS_1821;tag6AS_47687;tag6AS_43037;tag6AS_29765;tag6AS_42622	4389323_6as	NA	NA
contig_6AS_664	AS.H050.N14	72	114	tag6AS_53187;tag6AS_24878;tag6AS_92075;tag6AS_91358;tag6AS_43949;tag6AS_98735	NA	NA	NA
contig_6AS_861	AS.H050.N17	58	108	tag6AS_53580;tag6AS_55282;tag6AS_106107;tag6AS_33637;tag6AS_29709;tag6AS_10137;tag6AS_51704;tag6AS_17232;tag6AS_104989	NA	NA	NA
contig_6AS_335	AS.H050.N16	193	226	tag6AS_18842;tag6AS_37169;tag6AS_40974	NA	NA	NA
contig_6AL_827	AL.H121.G17	40	47	tag6AL_39232;tag6AL_216344;tag6AL_126041	NA	NA	NA
contig_6AL_350	AL.H094.D22	6	15	tag6AL_5574;tag6AL_185836;tag6AL_186998;tag6AL_186664;tag6AL_186384;tag6AL_186997;tag6AL_185576	NA	NA	NA
contig_6AL_945	AL.H061.G08	72	103	tag6AL_107890;tag6AL_68123;tag6AL_67295;tag6AL_61022;tag6AL_66385	5748522_6al;1921653_6al;5823124_6al	NA	NA
contig_6AL_386	AL.H061.G02	150	174	tag6AL_99302;tag6AL_48431;tag6AL_68087;tag6AL_96341	NA	NA	NA
contig_6AL_1093	AL.H091.F21	312	347	tag6AL_17177;tag6AL_114618;tag6AL_114620;tag6AL_136920;tag6AL_112593;tag6AL_29053;tag6AL_178994;tag6AL_175648;tag6AL_111683;tag6AL_112111	5746642_6al;5815358_6al;5752671_6al	tu_scaffold32906	5813825_6al
contig_6AL_4	AL.H061.G01	25	55	tag6AL_108600;tag6AL_109418;tag6AL_108357;tag6AL_108071;tag6AL_109389;tag6AL_109005;tag6AL_109387;tag6AL_108416;tag6AL_109472;tag6AL_108302;tag6AL_109628;tag6AL_107912;tag6AL_108470;tag6AL_108693;tag6AL_109620;tag6AL_109151	5835051_6al;5811431_6al	NA	NA
contig_6AL_161	AL.H061.G06	63	87	tag6AL_8880;tag6AL_45773;tag6AL_107156	NA	NA	NA
contig_6AL_1095	AL.H061.G07	28	49	tag6AL_47998;tag6AL_43708;tag6AL_42099;tag6AL_41997;tag6AL_60183;tag6AL_35752;tag6AL_51563	4431764_6as;5783933_6al;5815895_6al	tu_scaffold10681	4379825_6as
contig_6AL_1056	AL.H061.G04	232	268	tag6AL_109926;tag6AL_107928;tag6AL_108348;tag6AL_60333;tag6AL_108910;tag6AL_108011;tag6AL_109350;tag6AL_109962;tag6AL_108595;tag6AL_61532	5791497_6al;5791077_6al	NA	NA
contig_6AL_387	AL.H061.G05	20	48	tag6AL_3756;tag6AL_109029;tag6AL_11251;tag6AL_108032;tag6AL_5342;tag6AL_6577;tag6AL_3786;tag6AL_107946;tag6AL_108886;tag6AL_12059;tag6AL_5491;tag6AL_108676;tag6AL_109400;tag6AL_108346	5778480_6al;4372826_6as	at_scaffold148322	NA
contig_6AL_86	AL.H076.G20	4	31	tag6AL_2287;tag6AL_5084;tag6AL_3598;tag6AL_7455;tag6AL_3540;tag6AL_7639;tag6AL_8816;tag6AL_1952;tag6AL_11775;tag6AL_3336;tag6AL_10583;tag6AL_11886;tag6AL_10766;tag6AL_11579	NA	NA	NA
contig_6AL_1111	AL.H076.G21	46	74	tag6AL_1188;tag6AL_13626;tag6AL_5005	NA	NA	NA
contig_6AL_588	AL.H076.G22	8	58	tag6AL_12772;tag6AL_13572;tag6AL_5082;tag6AL_7007;tag6AL_5350;tag6AL_4873;tag6AL_9200;tag6AL_5729;tag6AL_1140;tag6AL_5820;tag6AL_9340;tag6AL_9553;tag6AL_10931;tag6AL_7793;tag6AL_5884;tag6AL_12098;tag6AL_3324;tag6AL_5883	5743095_6al;5777158_6al	NA	NA
contig_6AL_877	AL.H076.G23	118	158	tag6AL_1277;tag6AL_3988;tag6AL_5376;tag6AL_1981;tag6AL_11109;tag6AL_12545;tag6AL_5198	5835369_6al	NA	NA
contig_6AL_655	AL.H076.G24	278	313	tag6AL_3981;tag6AL_8463;tag6AL_7487;tag6AL_12557	NA	NA	NA
contig_6AS_869	AS.H007.M24	363	404	tag6AS_11842;tag6AS_59085;tag6AS_59101;tag6AS_35336;tag6AS_22521;tag6AS_27717;tag6AS_11702	NA	NA	NA
contig_6AS_1183	AS.H007.M22	50	106	tag6AS_7843;tag6AS_1494;tag6AS_13190;tag6AS_89235;tag6AS_52881	NA	NA	NA
contig_6AS_677	AS.H007.M21	36	79	tag6AS_39436;tag6AS_3928;tag6AS_13686;tag6AS_99392	3345520_6as	NA	NA
contig_6AS_1074	AS.H007.M20	1036	1084	tag6AS_5856;tag6AS_66083;tag6AS_95534;tag6AS_84291	NA	NA	NA
contig_6AL_467	AL.H110.O23	34	78	tag6AL_120941;tag6AL_195332;tag6AL_188372;tag6AL_119652;tag6AL_122797;tag6AL_120558;tag6AL_121903;tag6AL_120869;tag6AL_120307;tag6AL_120849;tag6AL_229504;tag6AL_122566;tag6AL_120386;tag6AL_121007;tag6AL_119037;tag6AL_119893	5746566_6al;5787279_6al	tu_scaffold9151	5787279_6al;5799771_6al
contig_6AL_941	AL.H110.O24	321	327	tag6AL_61496	NA	NA	NA
contig_6AS_1214	AS.H029.H17	390	428	tag6AS_92250;tag6AS_67969;tag6AS_100918;tag6AS_94720;tag6AS_84098;tag6AS_7765;tag6AS_15395	4399322_6as	NA	NA
contig_6AS_1104	AS.H029.H16	34	65	tag6AS_38737;tag6AS_105725;tag6AS_105259;tag6AS_94958;tag6AS_63929;tag6AS_2956;tag6AS_2884	4376072_6as;4353217_6as;4386052_6as	tu_scaffold16612	4365056_6as;4431283_6as;4423628_6as
contig_6AS_887	AS.H029.H15	287	316	tag6AS_43866;tag6AS_8870	4360956_6as	NA	NA
contig_6AS_188	AS.H017.B19	12	31	tag6AS_30431;tag6AS_93152;tag6AS_106809;tag6AS_78907;tag6AS_82810;tag6AS_18728;tag6AS_65995;tag6AS_70781;tag6AS_71725	5787699_6al;5818488_6al	NA	NA
contig_6AS_1117	AS.H029.H12	19	67	tag6AS_106921	NA	NA	NA
contig_6AS_869	AS.H029.H10	120	166	tag6AS_71064;tag6AS_48181;tag6AS_31892;tag6AS_2186;tag6AS_51556;tag6AS_48870;tag6AS_28145;tag6AS_17606;tag6AS_72529;tag6AS_38078	4343268_6as;4430033_6as;4428347_6as;3608329_6as;4409867_6as	tu_scaffold39643	4387869_6as
contig_6AS_1210	AS.H017.B12	322	361	tag6AS_13798;tag6AS_43234;tag6AS_29585;tag6AS_106732;tag6AS_57203;tag6AS_27816;tag6AS_84579	4348193_6as;4412581_6as;4430825_6as	tu_scaffold208233;at_scaffold31749;tu_scaffold45925	4376427_6as;4393887_6as;4428826_6as;4349971_6as;4369969_6as;4349972_6as;2532459_6as;4428254_6as;4360865_6as;4402411_6as;4361099_6as;4373929_6as;4422924_6as
contig_6AS_482	AS.H017.B10	1	51	tag6AS_21158;tag6AS_39697;tag6AS_92695;tag6AS_22499;tag6AS_22692;tag6AS_87322;tag6AS_64422;tag6AS_28585;tag6AS_2379;tag6AS_28746;tag6AS_4524;tag6AS_84171;tag6AS_1828;tag6AS_30288	4420400_6as	NA	NA
contig_6AS_859	AS.H017.B11	148	204	tag6AS_50764;tag6AS_71284;tag6AS_110174;tag6AS_38379	4347565_6as	NA	NA
contig_6AS_762	AS.H017.B17	10	48	tag6AS_41641;tag6AS_69367;tag6AS_78377;tag6AS_17955;tag6AS_63905;tag6AS_94223;tag6AS_93877;tag6AS_43637;tag6AS_17234	5833693_6al	tu_scaffold11703	5763164_6al
contig_6AS_1168	AS.H029.H19	81	91	tag6AS_19445	NA	NA	NA
contig_6AS_1196	AS.H017.B15	477	522	tag6AS_89276;tag6AS_102087;tag6AS_54817;tag6AS_48616;tag6AS_20072;tag6AS_46770;tag6AS_60593;tag6AS_70837;tag6AS_36359;tag6AS_28013;tag6AS_99745	4400415_6as;4413139_6as	NA	NA
contig_6AS_650	AS.H001.E21	7	19	tag6AS_2195;tag6AS_69300;tag6AS_59359;tag6AS_57954;tag6AS_78939;tag6AS_75039;tag6AS_51523	NA	NA	NA
contig_6AS_850	AS.H001.E20	8	29	tag6AS_103838;tag6AS_61916;tag6AS_33891;tag6AS_101174;tag6AS_36036;tag6AS_21154;tag6AS_9656;tag6AS_36510;tag6AS_9848;tag6AS_71822;tag6AS_12216;tag6AS_103837;tag6AS_10884	NA	NA	NA
contig_6AL_655	AL.H092.C19	112	141	tag6AL_26955;tag6AL_30170;tag6AL_28231;tag6AL_26691;tag6AL_26690;tag6AL_28986;tag6AL_30124;tag6AL_30106;tag6AL_27395;tag6AL_3113;tag6AL_29551;tag6AL_30366;tag6AL_97156;tag6AL_26026;tag6AL_26849;tag6AL_30167;tag6AL_25289;tag6AL_26869;tag6AL_30468;tag6AL_28653;tag6AL_26338;tag6AL_26318;tag6AL_30257;tag6AL_27348	5817356_6al;1337844_6al;5799757_6al	tu_scaffold23830;tu_scaffold57741	5760959_6al;5817356_6al;5768843_6al;5811628_6al;5834994_6al;5780137_6al
contig_6AS_8	AS.H001.E22	7	31	tag6AS_76569;tag6AS_21653;tag6AS_28783;tag6AS_102480;tag6AS_17989	5791466_6al;5821818_6al	tu_scaffold27843	5789829_6al;5821818_6al;5749142_6al
contig_6AL_884	AL.H092.C13	1	34	tag6AL_182569;tag6AL_179283;tag6AL_96665;tag6AL_100101;tag6AL_179209;tag6AL_9381;tag6AL_97317;tag6AL_179628;tag6AL_181097;tag6AL_179902;tag6AL_101765;tag6AL_101676	5783309_6al	tu_scaffold146022;at_scaffold3232	NA
contig_6AL_761	AL.H092.C12	80	111	tag6AL_45263;tag6AL_182476;tag6AL_169526;tag6AL_50906	NA	NA	NA
contig_6AL_620	AL.H092.C10	39	88	tag6AL_26612;tag6AL_30007;tag6AL_30428;tag6AL_121439;tag6AL_26430;tag6AL_123467;tag6AL_28598;tag6AL_27216;tag6AL_28562	5798897_6al	NA	NA
contig_6AL_762	AL.H092.C17	20	59	tag6AL_91667;tag6AL_90382;tag6AL_31263;tag6AL_86691;tag6AL_90008;tag6AL_90740;tag6AL_87781;tag6AL_88615;tag6AL_183108;tag6AL_86694;tag6AL_90732;tag6AL_91480;tag6AL_87752	5815079_6al;5815426_6al;5751156_6al	NA	NA
contig_6AL_1080	AL.H092.C16	247	281	tag6AL_105980;tag6AL_104753;tag6AL_103405;tag6AL_106105;tag6AL_172042;tag6AL_105892;tag6AL_49078;tag6AL_45306;tag6AL_106713;tag6AL_65724;tag6AL_76418;tag6AL_43830;tag6AL_103105	5831505_6al;5768254_6al;4916096_6al	NA	NA
contig_6AL_647	AL.H092.C15	45	61	tag6AL_7581;tag6AL_10991;tag6AL_9617;tag6AL_183114;tag6AL_10065;tag6AL_10389;tag6AL_6691	5821241_6al	NA	NA
contig_6AL_1055	AL.H092.C14	89	122	tag6AL_135302;tag6AL_133718;tag6AL_180722;tag6AL_133536;tag6AL_134189;tag6AL_135176;tag6AL_131995;tag6AL_135664;tag6AL_134590;tag6AL_135853	5809613_6al;5771260_6al	NA	NA
contig_6AL_512	AL.H083.C15	67	106	tag6AL_150371;tag6AL_88496;tag6AL_151104;tag6AL_152082;tag6AL_153477;tag6AL_96031;tag6AL_153061;tag6AL_153337;tag6AL_87128;tag6AL_153097;tag6AL_152383;tag6AL_151821	NA	NA	NA
contig_6AL_728	AL.H083.C14	74	95	tag6AL_6474;tag6AL_13218;tag6AL_1238;tag6AL_10944;tag6AL_7659;tag6AL_6672	3701055_6al;5752015_6al	NA	NA
contig_6AL_60	AL.H083.C17	10	48	tag6AL_16815;tag6AL_89807;tag6AL_88323;tag6AL_21503;tag6AL_22827;tag6AL_89729;tag6AL_150608;tag6AL_21374;tag6AL_91070	5758930_6al	tu_scaffold83440	5761514_6al;5743185_6al;5704762_6al;5758930_6al;5749058_6al
contig_6AS_1074	AS.H015.P19	20	80	tag6AS_83062;tag6AS_59066;tag6AS_89286;tag6AS_58314;tag6AS_9800;tag6AS_109810;tag6AS_10562;tag6AS_14604;tag6AS_96700;tag6AS_78816	4388725_6as	tu_scaffold36025	NA
contig_6AL_212	AL.H083.C11	45	69	tag6AL_121573;tag6AL_117022;tag6AL_118265;tag6AL_120894;tag6AL_120330;tag6AL_150089	5752232_6al	NA	NA
contig_6AL_1107	AL.H083.C10	112	152	tag6AL_148020;tag6AL_93723	5748825_6al	NA	NA
contig_6AL_543	AL.H083.C12	12	39	tag6AL_151099;tag6AL_151163;tag6AL_152986;tag6AL_152692;tag6AL_151025;tag6AL_153709;tag6AL_151024;tag6AL_153063;tag6AL_150854;tag6AL_151609	NA	NA	NA
contig_6AS_1188	AS.H015.P12	695	742	tag6AS_88981;tag6AS_91561;tag6AS_79904;tag6AS_18046;tag6AS_19433;tag6AS_94260	NA	NA	NA
contig_6AS_1074	AS.H015.P13	1140	1177	tag6AS_57196;tag6AS_80891;tag6AS_17765;tag6AS_50334;tag6AS_3647;tag6AS_96711;tag6AS_10007;tag6AS_106172	4418888_6as	NA	NA
contig_6AS_1168	AS.H015.P10	54	90	tag6AS_37182;tag6AS_72352;tag6AS_38319;tag6AS_28201;tag6AS_95678;tag6AS_19319;tag6AS_17959;tag6AS_18517	4421174_6as	NA	NA
contig_6AS_351	AS.H015.P11	239	299	tag6AS_31820;tag6AS_37235;tag6AS_63149;tag6AS_48608;tag6AS_28572	NA	NA	NA
contig_6AS_902	AS.H015.P16	123	167	tag6AS_88608;tag6AS_98937;tag6AS_6799	NA	NA	NA
contig_6AS_651	AS.H015.P17	837	885	tag6AS_22385;tag6AS_46031;tag6AS_2619;tag6AS_84554;tag6AS_98093;tag6AS_35294;tag6AS_52675;tag6AS_21567;tag6AS_4644;tag6AS_35823;tag6AS_73118	4352128_6as;4430751_6as;4387307_6as;1802005_6as	tu_scaffold12433	4352128_6as;4407803_6as
contig_6AS_831	AS.H015.P15	911	966	tag6AS_44226;tag6AS_29493;tag6AS_82852;tag6AS_64707;tag6AS_57326;tag6AS_19362;tag6AS_103813	4407484_6as	NA	NA
contig_6AL_1077	AL.H098.N21	1	34	tag6AL_14254;tag6AL_195834;tag6AL_24331	NA	NA	NA
contig_6AL_822	AL.H098.N20	4	38	tag6AL_164134;tag6AL_166244;tag6AL_164774;tag6AL_166266;tag6AL_198456;tag6AL_166265;tag6AL_166176;tag6AL_198281;tag6AL_164550;tag6AL_164088;tag6AL_165847;tag6AL_164455;tag6AL_164992	NA	NA	NA
contig_6AL_159	AL.H098.N23	25	48	tag6AL_60595;tag6AL_60438;tag6AL_58207;tag6AL_53197;tag6AL_52339;tag6AL_59818;tag6AL_52801;tag6AL_53003	5775179_6al	NA	NA
contig_6AL_953	AL.H098.N22	343	368	tag6AL_29457;tag6AL_78531;tag6AL_107995;tag6AL_21047;tag6AL_180027;tag6AL_84720;tag6AL_83196;tag6AL_182312;tag6AL_78933;tag6AL_108902;tag6AL_10956;tag6AL_80617;tag6AL_8331;tag6AL_7627;tag6AL_13537	5789344_6al;5755973_6al;5756740_6al	NA	NA
contig_6AL_939	AL.H098.N24	521	545	tag6AL_153005;tag6AL_198183	NA	NA	NA
contig_6AS_1167	AS.H039.F13	309	363	tag6AS_39418;tag6AS_18002;tag6AS_36303;tag6AS_49516;tag6AS_22342;tag6AS_31784;tag6AS_66244;tag6AS_107456;tag6AS_99650	NA	NA	NA
contig_6AS_677	AS.H039.F10	166	207	tag6AS_59196;tag6AS_59195;tag6AS_69549	4409541_6as	tu_scaffold119427	688360_6as
contig_6AS_1178	AS.H039.F16	440	495	tag6AS_61718;tag6AS_62513;tag6AS_104764;tag6AS_58359;tag6AS_27515;tag6AS_95670	4348412_6as	NA	NA
contig_6AS_34	AS.H039.F17	1	35	tag6AS_24463;tag6AS_57023;tag6AS_16577;tag6AS_73240;tag6AS_105523;tag6AS_19585;tag6AS_92950;tag6AS_8023;tag6AS_18210;tag6AS_36523;tag6AS_53499;tag6AS_53984;tag6AS_4435;tag6AS_60645;tag6AS_8452;tag6AS_94457;tag6AS_44100	1678924_6as	NA	NA
contig_6AS_1189	AS.H039.F14	49	109	tag6AS_19728;tag6AS_19729;tag6AS_101312;tag6AS_45057;tag6AS_71905;tag6AS_72670;tag6AS_61110;tag6AS_74304;tag6AS_57441;tag6AS_55916;tag6AS_39095;tag6AS_17124;tag6AS_52981;tag6AS_39082;tag6AS_95057;tag6AS_55759;tag6AS_106679	4417516_6as;4422587_6as	NA	NA
contig_6AL_656	AL.H066.D03	34	46	tag6AL_35734;tag6AL_82085	NA	NA	NA
contig_6AS_1128	AS.H039.F18	254	266	tag6AS_88932;tag6AS_90651;tag6AS_105615;tag6AS_85913;tag6AS_93062;tag6AS_5537;tag6AS_46288	NA	NA	NA
contig_6AS_1111	AS.H039.F19	578	621	tag6AS_38290;tag6AS_63518;tag6AS_63402;tag6AS_25988	NA	NA	NA
contig_6AL_891	AL.H110.M11	51	105	tag6AL_12652;tag6AL_130104;tag6AL_12877;tag6AL_12252;tag6AL_6314;tag6AL_3993;tag6AL_140727;tag6AL_137007;tag6AL_83170;tag6AL_1473	5815146_6al	NA	NA
contig_6AL_716	AL.H066.D06	26	43	tag6AL_135152;tag6AL_133030;tag6AL_47838;tag6AL_135185;tag6AL_130943;tag6AL_131564;tag6AL_135855;tag6AL_6918;tag6AL_42595	5817350_6al	NA	NA
contig_6AL_658	AL.H110.M17	31	68	tag6AL_116249;tag6AL_35558;tag6AL_34349;tag6AL_37946;tag6AL_35969;tag6AL_187613;tag6AL_69875;tag6AL_40028	NA	NA	NA
contig_6AL_1097	AL.H088.L02	104	136	tag6AL_50291;tag6AL_112991;tag6AL_47829;tag6AL_92311	5747921_6al	NA	NA
contig_6AL_1103	AL.H088.L03	27	82	tag6AL_131335;tag6AL_167107;tag6AL_169072;tag6AL_4682;tag6AL_168342;tag6AL_135046;tag6AL_167837;tag6AL_167012;tag6AL_133675;tag6AL_167314;tag6AL_169327;tag6AL_167767;tag6AL_71036;tag6AL_168646;tag6AL_143998;tag6AL_168861	5741141_6al;5834534_6al;5770313_6al;5798270_6al	NA	NA
contig_6AL_705	AL.H088.L01	180	216	tag6AL_102385;tag6AL_141567;tag6AL_101234;tag6AL_102049;tag6AL_96656;tag6AL_102054	5743950_6al;5817815_6al	tu_scaffold9392	5789329_6al;5267835_6al
contig_6AL_686	AL.H066.D04	37	45	tag6AL_101463;tag6AL_31326;tag6AL_3975;tag6AL_132107	NA	NA	NA
contig_6AL_76	AL.H088.L04	1	35	tag6AL_167154;tag6AL_129431;tag6AL_129237;tag6AL_126685;tag6AL_126686;tag6AL_127855;tag6AL_168546;tag6AL_129739;tag6AL_127848	NA	NA	NA
contig_6AL_607	AL.H088.L05	47	77	tag6AL_18524;tag6AL_71702	NA	NA	NA
contig_6AS_1148	AS.H014.G21	222	256	tag6AS_40195;tag6AS_97090;tag6AS_50599;tag6AS_38143;tag6AS_91334;tag6AS_49207	2842365_6as;560204_6as	tu_scaffold26008	NA
contig_6AS_833	AS.H014.G23	70	101	tag6AS_37660;tag6AS_41396;tag6AS_70467;tag6AS_3015;tag6AS_70455;tag6AS_87963;tag6AS_82566	4344227_6as	NA	NA
contig_6AL_638	AL.H088.L09	240	279	tag6AL_73286;tag6AL_74255;tag6AL_5023;tag6AL_75824;tag6AL_74128;tag6AL_73177;tag6AL_74500;tag6AL_75793	5774489_6al;5831693_6al	NA	NA
contig_6AS_23	AS.H007.N06	75	129	tag6AS_104021;tag6AS_72969;tag6AS_104685	4383199_6as	NA	NA
contig_6AL_1054	AL.H101.N19	84	114	tag6AL_41345;tag6AL_32569;tag6AL_31913;tag6AL_40692;tag6AL_99762	4384326_6as	NA	NA
contig_6AS_1074	AS.H006.K03	376	420	tag6AS_46384;tag6AS_72724	4377010_6as	NA	NA
contig_6AL_571	AL.H101.N17	22	46	tag6AL_8060;tag6AL_8602;tag6AL_206938;tag6AL_23720;tag6AL_22426;tag6AL_23097;tag6AL_14257	5811067_6al;3585851_6al	at_scaffold21840	NA
contig_6AL_903	AL.H082.N13	189	214	tag6AL_114996;tag6AL_11162;tag6AL_114892;tag6AL_114885;tag6AL_93861	NA	NA	NA
contig_6AL_878	AL.H117.G18	5	34	tag6AL_5074;tag6AL_3869	NA	NA	NA
contig_6AL_715	AL.H114.E09	50	78	tag6AL_22303;tag6AL_129779;tag6AL_5792;tag6AL_13261;tag6AL_12325	5755414_6al	tu_scaffold95704	5722135_6al;5755414_6al;1087385_6al;5730544_6al;5726258_6al;5785168_6al;5825328_6al
contig_6AL_576	AL.H114.E01	75	97	tag6AL_29730;tag6AL_213779;tag6AL_28642	NA	NA	NA
contig_6AL_606	AL.H114.E03	38	74	tag6AL_24288;tag6AL_17181;tag6AL_21199;tag6AL_23722;tag6AL_97514	5794536_6al	NA	NA
contig_6AL_1107	AL.H114.E02	47	82	tag6AL_132303;tag6AL_107827;tag6AL_105120;tag6AL_103693;tag6AL_135640;tag6AL_135812;tag6AL_107181;tag6AL_106892;tag6AL_131866	5818522_6al;5798464_6al	tu_scaffold21368	5820624_6al
contig_6AL_900	AL.H114.E04	154	178	tag6AL_233875;tag6AL_56754;tag6AL_53684;tag6AL_55747;tag6AL_58338;tag6AL_52861;tag6AL_57165	5730757_6al	NA	NA
contig_6AL_1067	AL.H114.E07	172	202	tag6AL_86161;tag6AL_26457;tag6AL_90366;tag6AL_29118;tag6AL_30082	NA	NA	NA
contig_6AL_950	AL.H071.J17	222	242	tag6AL_45434;tag6AL_51702;tag6AL_29577;tag6AL_50861;tag6AL_46100;tag6AL_29345;tag6AL_42196;tag6AL_47686;tag6AL_48289;tag6AL_44086	3741851_6al;348819_6as;5783931_6al	at_scaffold6271;tu_scaffold54290	NA
contig_6AL_441	AL.H107.O06	35	91	tag6AL_132850;tag6AL_47492;tag6AL_123644;tag6AL_135107;tag6AL_132662	5777118_6al	NA	NA
contig_6AL_378	AL.H107.O05	17	68	tag6AL_72808;tag6AL_136292;tag6AL_78038;tag6AL_72073;tag6AL_74354;tag6AL_74656;tag6AL_109717;tag6AL_102306;tag6AL_117925;tag6AL_107908	NA	NA	NA
contig_6AL_591	AL.H071.J14	113	149	tag6AL_42930;tag6AL_33395;tag6AL_31901;tag6AL_36012;tag6AL_43489;tag6AL_43673;tag6AL_42565;tag6AL_42311;tag6AL_50524;tag6AL_48310;tag6AL_48715;tag6AL_48061	NA	NA	NA
contig_6AL_724	AL.H107.O03	170	225	tag6AL_18475;tag6AL_11755;tag6AL_59634;tag6AL_55544;tag6AL_220526;tag6AL_14954;tag6AL_22865;tag6AL_194493;tag6AL_8551;tag6AL_53647;tag6AL_195443	5834922_6al;5789731_6al;5743154_6al	NA	NA
contig_6AL_900	AL.H107.O02	21	45	tag6AL_93369;tag6AL_99286;tag6AL_95766;tag6AL_95319;tag6AL_95712;tag6AL_93698	2374439_6al	NA	NA
contig_6AL_934	AL.H071.J10	31	69	tag6AL_8634;tag6AL_45328;tag6AL_50403;tag6AL_43425;tag6AL_24931;tag6AL_50632;tag6AL_51084	NA	NA	NA
contig_6AL_1065	AL.H117.G13	153	192	tag6AL_70348;tag6AL_70350	NA	NA	NA
contig_6AL_400	AL.H071.J19	166	204	tag6AL_48039;tag6AL_51465;tag6AL_48054;tag6AL_48704;tag6AL_49456;tag6AL_47009;tag6AL_47707;tag6AL_42364;tag6AL_44873;tag6AL_44993;tag6AL_41886;tag6AL_47289;tag6AL_42810;tag6AL_47287;tag6AL_50418;tag6AL_11023;tag6AL_47290;tag6AL_46695	5775842_6al;5770815_6al;5808157_6al	NA	NA
contig_6AL_300	AL.H107.O08	10	33	tag6AL_62350;tag6AL_50711;tag6AL_61055;tag6AL_65138	3295550_6al	NA	NA
contig_6AL_963	AL.H087.P15	274	314	tag6AL_105675;tag6AL_103730;tag6AL_106313	5827233_6al;5765884_6al	at_scaffold9908	NA
contig_6AL_643	AL.H101.P06	277	332	tag6AL_97888;tag6AL_30314;tag6AL_97149;tag6AL_96594;tag6AL_126288;tag6AL_29895;tag6AL_28582;tag6AL_25889;tag6AL_71461	5809351_6al;5789069_6al;5748767_6al	tu_scaffold42826;at_scaffold4830	5781647_6al;3570912_6al
contig_6AL_423	AL.H101.P07	43	96	tag6AL_161130;tag6AL_161592	NA	NA	NA
contig_6AL_911	AL.H101.P04	115	147	tag6AL_201158;tag6AL_198957;tag6AL_103174;tag6AL_26728;tag6AL_100232;tag6AL_206360	NA	NA	NA
contig_6AL_938	AL.H101.P02	359	387	tag6AL_35237;tag6AL_206417;tag6AL_36736;tag6AL_35190;tag6AL_34255	5786415_6al;5811398_6al	NA	NA
contig_6AL_1044	AL.H101.P03	29	68	tag6AL_4010;tag6AL_8386;tag6AL_6342;tag6AL_12935;tag6AL_11283;tag6AL_2027	NA	NA	NA
contig_6AL_936	AL.H101.P01	41	81	tag6AL_17064;tag6AL_18171;tag6AL_176908;tag6AL_177256;tag6AL_17098;tag6AL_14215;tag6AL_24884	NA	NA	NA
contig_6AS_893	AS.H053.D21	516	545	tag6AS_74499;tag6AS_23186;tag6AS_57291;tag6AS_64702;tag6AS_86538;tag6AS_30882;tag6AS_43253;tag6AS_72893;tag6AS_73146;tag6AS_27810;tag6AS_63956	NA	NA	NA
contig_6AL_1095	AL.H101.P08	51	65	tag6AL_117143;tag6AL_111229;tag6AL_113215;tag6AL_114246;tag6AL_138044	NA	NA	NA
contig_6AS_212	AS.H035.L11	1	39	tag6AS_56827;tag6AS_47080;tag6AS_94130;tag6AS_8152;tag6AS_47679;tag6AS_68961;tag6AS_79611;tag6AS_52118;tag6AS_79885;tag6AS_18847;tag6AS_94190;tag6AS_7790;tag6AS_82687;tag6AS_31785;tag6AS_15436;tag6AS_67517;tag6AS_50772;tag6AS_34157;tag6AS_30010	5829642_6al	NA	NA
contig_6AS_880	AS.H035.L15	150	185	tag6AS_21113;tag6AS_47049;tag6AS_87730;tag6AS_46439;tag6AS_46476;tag6AS_27843;tag6AS_95102;tag6AS_48218;tag6AS_42000;tag6AS_43633;tag6AS_7855;tag6AS_97496;tag6AS_37282;tag6AS_42627	NA	NA	NA
contig_6AS_653	AS.H038.K23	68	111	tag6AS_67446;tag6AS_70667;tag6AS_84629;tag6AS_24986	4403361_6as	NA	NA
contig_6AS_771	AS.H038.K22	1	34	tag6AS_42810;tag6AS_84021;tag6AS_8978;tag6AS_62090;tag6AS_80251;tag6AS_107607;tag6AS_25604;tag6AS_22950;tag6AS_70059;tag6AS_15998;tag6AS_48847;tag6AS_5441;tag6AS_12182;tag6AS_89176;tag6AS_5854;tag6AS_34365;tag6AS_77339;tag6AS_89876;tag6AS_46728;tag6AS_42744;tag6AS_12155	NA	NA	NA
contig_6AS_1211	AS.H038.K21	26	51	tag6AS_48204;tag6AS_86434;tag6AS_68235;tag6AS_22363;tag6AS_109321;tag6AS_96272;tag6AS_58060;tag6AS_51840;tag6AS_94112	4369893_6as	NA	NA
contig_6AS_1028	AS.H038.K20	1	10	tag6AS_31748	NA	NA	NA
contig_6AS_651	AS.H038.K24	34	56	tag6AS_90708;tag6AS_97589;tag6AS_85066;tag6AS_49086;tag6AS_38459	4431658_6as;4382157_6as	NA	NA
contig_6AL_1080	AL.H090.O06	327	360	tag6AL_78056;tag6AL_174174;tag6AL_72554	NA	NA	NA
contig_6AL_691	AL.H090.O04	136	162	tag6AL_148357;tag6AL_148055;tag6AL_172477;tag6AL_147197;tag6AL_112972;tag6AL_116869	NA	NA	NA
contig_6AL_194	AL.H090.O03	86	100	tag6AL_6944;tag6AL_13092;tag6AL_171524;tag6AL_10048;tag6AL_132612;tag6AL_47469;tag6AL_8414;tag6AL_173728;tag6AL_11449;tag6AL_2070;tag6AL_2111;tag6AL_5875;tag6AL_7849;tag6AL_134566;tag6AL_8979;tag6AL_9014	3995154_6al;5790506_6al;5777937_6al;5754926_6al	NA	NA
contig_6AL_451	AL.H090.O01	27	60	tag6AL_33464;tag6AL_172583;tag6AL_173361;tag6AL_94898;tag6AL_153265;tag6AL_35769;tag6AL_174304;tag6AL_172244	NA	NA	NA
contig_6AL_997	AL.H090.O08	131	172	tag6AL_174971;tag6AL_94095;tag6AL_85552;tag6AL_62145;tag6AL_94051;tag6AL_173062;tag6AL_92709;tag6AL_79886;tag6AL_94262;tag6AL_6694;tag6AL_94389;tag6AL_93471;tag6AL_81310;tag6AL_82014;tag6AL_85082	5800020_6al;5820629_6al	NA	NA
contig_6AS_887	AS.H007.E19	276	305	tag6AS_22886;tag6AS_6427;tag6AS_28870;tag6AS_107711;tag6AS_86595;tag6AS_54632;tag6AS_79119;tag6AS_101507;tag6AS_108677;tag6AS_61648	4383668_6as;4418058_6as;4359032_6as;4430707_6as	tu_scaffold5009;tu_scaffold14721	4418058_6as;4384308_6as;4390167_6as;4428295_6as;4348339_6as;4423415_6as;4392508_6as;4427132_6as;4338293_6as;4397957_6as;4401180_6as;4429485_6as;4373859_6as;4427131_6as
contig_6AS_831	AS.H007.E14	260	308	tag6AS_1618;tag6AS_51622;tag6AS_68508;tag6AS_90123;tag6AS_92893;tag6AS_90013;tag6AS_64549;tag6AS_62740;tag6AS_26009;tag6AS_72580;tag6AS_108578	4372204_6as;4418109_6as	NA	NA
contig_6AS_833	AS.H007.E15	271	308	tag6AS_15268;tag6AS_83064;tag6AS_46292;tag6AS_47483;tag6AS_41758;tag6AS_36221;tag6AS_66000;tag6AS_17708;tag6AS_19410;tag6AS_104504;tag6AS_30715;tag6AS_87492	NA	NA	NA
contig_6AS_340	AS.H007.E12	254	279	tag6AS_99383;tag6AS_74433;tag6AS_104857;tag6AS_90181;tag6AS_42921	4370994_6as	NA	NA
contig_6AS_1214	AS.H007.E13	419	468	tag6AS_66700;tag6AS_89352;tag6AS_58791;tag6AS_47057;tag6AS_100457;tag6AS_32207	2918480_6as	NA	NA
contig_6AS_1216	AS.H007.E11	492	521	tag6AS_4931	NA	NA	NA
contig_6AS_691	AS.H036.O14	216	228	tag6AS_57803;tag6AS_29604;tag6AS_90813;tag6AS_96336;tag6AS_30817	919157_6as	NA	NA
contig_6AS_1127	AS.H036.O15	52	73	tag6AS_66357;tag6AS_93023;tag6AS_45282;tag6AS_57257	4343509_6as;4391343_6as	NA	NA
contig_6AS_293	AS.H036.O16	1	58	tag6AS_5505;tag6AS_44179;tag6AS_3643;tag6AS_4401;tag6AS_46316;tag6AS_50789;tag6AS_105411;tag6AS_35950;tag6AS_32578;tag6AS_48029;tag6AS_86103;tag6AS_20991;tag6AS_30884;tag6AS_56216;tag6AS_48027;tag6AS_46595;tag6AS_2465;tag6AS_75731;tag6AS_93522;tag6AS_94944;tag6AS_44529;tag6AS_68061;tag6AS_73181	5771110_6al	tu_scaffold18225	5771110_6al
contig_6AS_873	AS.H036.O17	2	43	tag6AS_41712;tag6AS_32413;tag6AS_18197;tag6AS_60960;tag6AS_98596	NA	NA	NA
contig_6AS_869	AS.H036.O10	100	133	tag6AS_85204;tag6AS_93861;tag6AS_88765;tag6AS_84301;tag6AS_48870;tag6AS_10293;tag6AS_65982;tag6AS_103552;tag6AS_49007	4348224_6as	NA	NA
contig_6AL_1064	AL.H074.H24	196	239	tag6AL_105981;tag6AL_37916;tag6AL_31527;tag6AL_106158;tag6AL_106159;tag6AL_30833;tag6AL_104408	4867128_6al	NA	NA
contig_6AS_858	AS.H036.O13	343	388	tag6AS_43126	NA	NA	NA
contig_6AS_684	AS.H036.O18	79	129	tag6AS_45029;tag6AS_10301;tag6AS_103462;tag6AS_105435;tag6AS_73594;tag6AS_89479;tag6AS_30290;tag6AS_104466;tag6AS_79029;tag6AS_100778;tag6AS_51270;tag6AS_60349	4426444_6as;4351782_6as	NA	NA
contig_6AL_1107	AL.H068.M05	30	67	tag6AL_107010;tag6AL_15674;tag6AL_40473;tag6AL_17171;tag6AL_105175;tag6AL_102971;tag6AL_106675;tag6AL_104908;tag6AL_106892	5821802_6al;5760070_6al;5774248_6al	NA	NA
contig_6AL_972	AL.H068.M04	33	45	tag6AL_65479;tag6AL_107377;tag6AL_85140;tag6AL_57061	NA	NA	NA
contig_6AL_600	AL.H068.M06	23	56	tag6AL_106350;tag6AL_103912;tag6AL_106501;tag6AL_104598;tag6AL_106373;tag6AL_105490;tag6AL_104657;tag6AL_107034	5793438_6al	NA	NA
contig_6AS_865	AS.H005.F22	23	64	tag6AS_56512;tag6AS_46238;tag6AS_85780;tag6AS_71269;tag6AS_38810;tag6AS_49514;tag6AS_23022;tag6AS_96296	NA	NA	NA
contig_6AS_1205	AS.H005.F23	74	103	tag6AS_62999;tag6AS_104023;tag6AS_42140;tag6AS_67138;tag6AS_51453	4349724_6as;4421931_6as	NA	NA
contig_6AS_653	AS.H005.F21	88	133	tag6AS_81153	NA	NA	NA
contig_6AL_665	AL.H068.M09	48	84	tag6AL_104556;tag6AL_107122;tag6AL_107584;tag6AL_106771;tag6AL_107843;tag6AL_103562;tag6AL_102839;tag6AL_107749;tag6AL_107844;tag6AL_103123	NA	NA	NA
contig_6AS_648	AS.H005.F24	15	41	tag6AS_84252;tag6AS_9747;tag6AS_70091;tag6AS_47562;tag6AS_12286	4385551_6as;479375_6as	NA	NA
contig_6AL_1021	AL.H066.I15	8	37	tag6AL_46125;tag6AL_53198;tag6AL_53304;tag6AL_44983;tag6AL_58262;tag6AL_43089	5804403_6al;5745283_6al;5834021_6al	NA	NA
contig_6AL_267	AL.H075.G10	1	9	tag6AL_19944	NA	NA	NA
contig_6AL_1042	AL.H075.G16	199	227	tag6AL_19346;tag6AL_18729;tag6AL_24512;tag6AL_21866;tag6AL_17482;tag6AL_19856;tag6AL_24568;tag6AL_14281	4204526_6al;5796403_6al	NA	NA
contig_6AL_916	AL.H075.G17	42	92	tag6AL_17585;tag6AL_17975;tag6AL_16461;tag6AL_19506;tag6AL_16551;tag6AL_25059;tag6AL_21251;tag6AL_15820;tag6AL_24047;tag6AL_18087;tag6AL_22627;tag6AL_15344;tag6AL_19759	5783947_6al;5811989_6al;5751778_6al	NA	NA
contig_6AL_1045	AL.H094.M22	97	121	tag6AL_4287;tag6AL_185716;tag6AL_130559	NA	NA	NA
contig_6AL_389	AL.H094.M23	112	130	tag6AL_130739;tag6AL_32984;tag6AL_37451;tag6AL_127115;tag6AL_33645;tag6AL_33997	5781288_6al;5745201_6al	at_scaffold26261;at_scaffold22009	NA
contig_6AL_586	AL.H094.M20	128	159	tag6AL_65395;tag6AL_119823;tag6AL_81216;tag6AL_119746	5787380_6al;5767312_6al	NA	NA
contig_6AL_1042	AL.H094.M21	225	271	tag6AL_45920;tag6AL_43888;tag6AL_24493;tag6AL_46961;tag6AL_20563;tag6AL_17921	5805622_6al	NA	NA
contig_6AL_879	AL.H094.M24	66	82	tag6AL_84691;tag6AL_83825;tag6AL_81335;tag6AL_85241;tag6AL_84886;tag6AL_85634;tag6AL_80971;tag6AL_78437;tag6AL_80858;tag6AL_79719	NA	NA	NA
contig_6AL_65	AL.H075.G15	1	31	tag6AL_25041;tag6AL_14472;tag6AL_16911;tag6AL_24267;tag6AL_19523;tag6AL_16169;tag6AL_15453;tag6AL_21154;tag6AL_21170;tag6AL_16990;tag6AL_16951;tag6AL_14155;tag6AL_20315;tag6AL_19595;tag6AL_19750;tag6AL_3160;tag6AL_17282;tag6AL_18420;tag6AL_23154	NA	NA	NA
contig_6AS_1128	AS.H025.D04	231	258	tag6AS_21293;tag6AS_18472;tag6AS_41164;tag6AS_106985;tag6AS_47479	4396170_6as	NA	NA
contig_6AS_1120	AS.H025.D05	159	210	tag6AS_94946;tag6AS_48910	NA	NA	NA
contig_6AS_917	AS.H054.K16	59	71	tag6AS_9126;tag6AS_101634;tag6AS_29916	4402424_6as	NA	NA
contig_6AS_842	AS.H054.K17	157	188	tag6AS_64206;tag6AS_59362;tag6AS_57424	4365092_6as	NA	NA
contig_6AS_841	AS.H054.K10	323	363	tag6AS_61269	NA	NA	NA
contig_6AS_545	AS.H025.D01	1	14	tag6AS_40812;tag6AS_43289;tag6AS_3650	NA	NA	NA
contig_6AS_485	AS.H054.K12	1	16	tag6AS_30898;tag6AS_41707;tag6AS_37512;tag6AS_19982;tag6AS_5380;tag6AS_40906;tag6AS_8493	NA	NA	NA
contig_6AS_842	AS.H025.D03	88	115	tag6AS_24163;tag6AS_89636;tag6AS_55017;tag6AS_84846;tag6AS_109104	NA	NA	NA
contig_6AS_280	AS.H054.K18	1	25	tag6AS_26685;tag6AS_3456;tag6AS_15321;tag6AS_88743;tag6AS_29787;tag6AS_95605;tag6AS_65431	237553_6as	NA	NA
contig_6AS_381	AS.H054.K19	168	225	tag6AS_24109;tag6AS_1231;tag6AS_72036;tag6AS_77652;tag6AS_25155;tag6AS_105278;tag6AS_77185;tag6AS_86374;tag6AS_22226;tag6AS_62303;tag6AS_50384;tag6AS_87276	4368922_6as;4430057_6as	NA	NA
contig_6AL_716	AL.H098.L12	20	37	tag6AL_197051;tag6AL_132486;tag6AL_197849;tag6AL_197899;tag6AL_197022;tag6AL_133923;tag6AL_198334;tag6AL_196664;tag6AL_145296;tag6AL_185452;tag6AL_133060;tag6AL_143490;tag6AL_132269	5758908_6al	NA	NA
contig_6AL_1109	AL.H061.L03	190	214	tag6AL_20800;tag6AL_14374	NA	NA	NA
contig_6AL_6	AL.H061.L02	8	18	tag6AL_108977;tag6AL_109966	NA	NA	NA
contig_6AL_597	AL.H061.L05	293	307	tag6AL_16491;tag6AL_108786;tag6AL_45218;tag6AL_107967;tag6AL_108666;tag6AL_42228;tag6AL_43797;tag6AL_108247	5820925_6al;5829772_6al	NA	NA
contig_6AS_1188	AS.H052.L24	1094	1160	tag6AS_90306;tag6AS_2974;tag6AS_94178;tag6AS_52735;tag6AS_108974;tag6AS_100619;tag6AS_96249;tag6AS_83885	4399899_6as;4343833_6as	NA	NA
contig_6AS_878	AS.H052.L21	216	230	tag6AS_63277;tag6AS_25709;tag6AS_29889;tag6AS_4825;tag6AS_19653;tag6AS_75398;tag6AS_20424;tag6AS_22090	4375196_6as;4342488_6as	NA	NA
contig_6AS_1214	AS.H052.L22	993	1036	tag6AS_64560;tag6AS_3806;tag6AS_46772;tag6AS_62752;tag6AS_71475;tag6AS_106884	4401017_6as;4382426_6as	NA	NA
contig_6AL_598	AL.H061.L06	304	316	tag6AL_49925;tag6AL_47072;tag6AL_43198;tag6AL_47038;tag6AL_51049;tag6AL_46703	5819914_6al	NA	NA
contig_6AS_848	AS.H040.O16	569	622	tag6AS_19517;tag6AS_56883;tag6AS_62910;tag6AS_79401	4341552_6as	NA	NA
contig_6AS_363	AS.H040.O15	114	160	tag6AS_102790;tag6AS_99246;tag6AS_60278;tag6AS_106746;tag6AS_21618	NA	NA	NA
contig_6AS_654	AS.H040.O14	59	91	tag6AS_53142;tag6AS_53907;tag6AS_26318;tag6AS_84918;tag6AS_45613	NA	NA	NA
contig_6AS_847	AS.H040.O13	20	74	tag6AS_36057;tag6AS_83944;tag6AS_55476;tag6AS_53315;tag6AS_92007;tag6AS_71460;tag6AS_20788;tag6AS_87770;tag6AS_74882;tag6AS_89201;tag6AS_28304;tag6AS_30995;tag6AS_95928	4347677_6as;4423157_6as;4398556_6as	tu_scaffold18252	4340799_6as;4420648_6as;4428360_6as;4398556_6as
contig_6AS_1116	AS.H040.O12	432	477	tag6AS_90473;tag6AS_90554;tag6AS_91766;tag6AS_8296;tag6AS_42996	NA	NA	NA
contig_6AS_917	AS.H040.O11	70	81	tag6AS_81936	5749909_6al	NA	NA
contig_6AS_389	AS.H040.O10	15	74	tag6AS_51451;tag6AS_94675;tag6AS_45176;tag6AS_67591;tag6AS_95087;tag6AS_50474;tag6AS_25928;tag6AS_107981;tag6AS_82622;tag6AS_52080;tag6AS_78671;tag6AS_69469	4429521_6as;4359036_6as;4379708_6as;4401509_6as;4426746_6as	tu_scaffold162745	4426745_6as;4359639_6as;3833386_6al;4426746_6as;3402617_6as;4344731_6as
contig_6AS_734	AS.H040.O19	110	148	tag6AS_73728;tag6AS_33167;tag6AS_8299;tag6AS_108192;tag6AS_12840;tag6AS_104303;tag6AS_104299;tag6AS_34184;tag6AS_86072;tag6AS_34164;tag6AS_10553	4346848_6as	NA	NA
contig_6AS_1214	AS.H040.O18	123	150	tag6AS_42535;tag6AS_30993	1366377_6as	tu_scaffold152780	4370499_6as;1366377_6as
contig_6AS_676	AS.H004.D20	4	38	tag6AS_36486;tag6AS_104368;tag6AS_3331;tag6AS_80636	4366176_6as	NA	NA
contig_6AS_1211	AS.H004.D23	189	234	tag6AS_89545;tag6AS_93205;tag6AS_49430;tag6AS_104849;tag6AS_24342;tag6AS_109530;tag6AS_20742;tag6AS_64578;tag6AS_102324;tag6AS_104518;tag6AS_49323;tag6AS_23526	4384845_6as;4431026_6as;4371286_6as	NA	NA
contig_6AS_880	AS.H004.D24	170	205	tag6AS_46431;tag6AS_8227;tag6AS_37282	1294216_6as	NA	NA
contig_6AL_1018	AL.H067.E06	315	344	tag6AL_60316;tag6AL_60650	NA	NA	NA
contig_6AL_936	AL.H067.E07	313	347	tag6AL_55108;tag6AL_54353;tag6AL_56581;tag6AL_45682;tag6AL_53340;tag6AL_52383;tag6AL_46747;tag6AL_52227;tag6AL_54419	5811400_6al;5778886_6al	NA	NA
contig_6AL_1058	AL.H067.E05	13	54	tag6AL_55079;tag6AL_57848;tag6AL_57251;tag6AL_44284;tag6AL_54979;tag6AL_48257;tag6AL_59960;tag6AL_53122;tag6AL_60035;tag6AL_59352;tag6AL_54241;tag6AL_52913;tag6AL_45066	5798263_6al;5746412_6al;5806391_6al;5792042_6al	NA	NA
contig_6AL_938	AL.H067.E02	231	280	tag6AL_53828;tag6AL_60070;tag6AL_59336;tag6AL_52086;tag6AL_56128;tag6AL_52548;tag6AL_60791;tag6AL_53401	NA	NA	NA
contig_6AL_629	AL.H067.E03	65	106	tag6AL_31582;tag6AL_39874;tag6AL_33040;tag6AL_53238;tag6AL_55374;tag6AL_39990;tag6AL_33178	NA	NA	NA
contig_6AL_729	AL.H067.E01	21	54	tag6AL_48201;tag6AL_42630;tag6AL_49444;tag6AL_54827;tag6AL_48131;tag6AL_42453;tag6AL_55582;tag6AL_60814;tag6AL_46919;tag6AL_20493	5786357_6al;5817980_6al	NA	NA
contig_6AL_610	AL.H067.E08	189	237	tag6AL_55713;tag6AL_58542;tag6AL_48861;tag6AL_60567;tag6AL_46182;tag6AL_54870;tag6AL_55024;tag6AL_49069;tag6AL_56441;tag6AL_57107;tag6AL_53791	3568315_6al;5813964_6al;5751519_6al	tu_scaffold41049;at_scaffold24665	1679269_6al;5789118_6al;3592795_6al
contig_6AL_597	AL.H064.M08	67	115	tag6AL_99137;tag6AL_112270;tag6AL_112555;tag6AL_113413;tag6AL_114834;tag6AL_115339;tag6AL_119714;tag6AL_114140;tag6AL_116082;tag6AL_115989;tag6AL_113989;tag6AL_100417;tag6AL_114141	5754494_6al;5828293_6al;5743417_6al;5809832_6al	NA	NA
contig_6AL_1048	AL.H064.M03	1	39	tag6AL_122583;tag6AL_120887;tag6AL_95545;tag6AL_121451;tag6AL_120443;tag6AL_119065;tag6AL_119970;tag6AL_120994;tag6AL_122812;tag6AL_122015;tag6AL_120172;tag6AL_122536;tag6AL_119655;tag6AL_118030;tag6AL_118396	5727855_6al;5768235_6al	tu_scaffold110715;at_scaffold408	2140978_6al;902301_6al;5788256_6al;4456220_6al;5780221_6al;5763008_6al
contig_6AL_668	AL.H064.M02	185	228	tag6AL_123290;tag6AL_11263;tag6AL_119654;tag6AL_121274;tag6AL_68178;tag6AL_68179;tag6AL_123132;tag6AL_68119	NA	NA	NA
contig_6AL_878	AL.H064.M05	61	103	tag6AL_118698;tag6AL_121840;tag6AL_123026;tag6AL_118219;tag6AL_118384;tag6AL_123404;tag6AL_122001;tag6AL_2747;tag6AL_10600	5788980_6al	at_scaffold9175;tu_scaffold3924	5834377_6al;5788980_6al
contig_6AL_946	AL.H064.M04	113	164	tag6AL_64214;tag6AL_118560;tag6AL_120368	NA	NA	NA
contig_6AL_417	AL.H064.M07	45	73	tag6AL_12120;tag6AL_1783;tag6AL_2338;tag6AL_6298;tag6AL_6299;tag6AL_9008;tag6AL_5478;tag6AL_81430;tag6AL_118306	NA	NA	NA
contig_6AL_1109	AL.H064.M06	229	258	tag6AL_120127;tag6AL_26717;tag6AL_110291;tag6AL_109135;tag6AL_121200;tag6AL_107996;tag6AL_60228;tag6AL_109932;tag6AL_121544;tag6AL_28333;tag6AL_118032;tag6AL_118365	NA	NA	NA
contig_6AL_631	AL.H103.H24	7	27	tag6AL_53261;tag6AL_59955;tag6AL_60426;tag6AL_57968;tag6AL_210933;tag6AL_55264;tag6AL_53423;tag6AL_54009	NA	NA	NA
contig_6AL_502	AL.H103.H22	23	68	tag6AL_155859;tag6AL_202090;tag6AL_156760;tag6AL_101943;tag6AL_156562;tag6AL_155497;tag6AL_203264;tag6AL_213265;tag6AL_32290	5808464_6al	tu_scaffold34870	5829926_6al
contig_6AL_627	AL.H103.H23	633	639	tag6AL_114498;tag6AL_178399;tag6AL_111026;tag6AL_116429	5784398_6al;1990970_6al	NA	NA
contig_6AL_639	AL.H096.K12	30	40	tag6AL_8381;tag6AL_66433	NA	NA	NA
contig_6AS_157	AS.H013.I09	1	28	tag6AS_70202;tag6AS_99242	5771103_6al	tu_scaffold30785	5824588_6al;5831312_6al;5771175_6al;5833925_6al;5771173_6al;5776784_6al
contig_6AS_389	AS.H013.I02	154	164	tag6AS_83253;tag6AS_97113;tag6AS_69558;tag6AS_83048;tag6AS_44989	NA	NA	NA
contig_6AS_683	AS.H013.I03	134	158	tag6AS_44379;tag6AS_42795	3299907_6as	NA	NA
contig_6AS_1137	AS.H013.I01	144	192	tag6AS_92472;tag6AS_18085;tag6AS_82594;tag6AS_91581;tag6AS_42499	4387110_6as	NA	NA
contig_6AS_1084	AS.H013.I06	35	70	tag6AS_75041;tag6AS_6175;tag6AS_71520;tag6AS_23227;tag6AS_64512;tag6AS_105455;tag6AS_14526	5789401_6al;4337885_6as	NA	NA
contig_6AS_1079	AS.H013.I07	32	81	tag6AS_89596;tag6AS_31464;tag6AS_88187;tag6AS_86864;tag6AS_23825;tag6AS_49901;tag6AS_5325	NA	NA	NA
contig_6AS_1186	AS.H013.I04	735	788	tag6AS_7490;tag6AS_25040;tag6AS_36014;tag6AS_99726	NA	NA	NA
contig_6AL_632	AL.H112.M14	210	215	tag6AL_180211;tag6AL_13007;tag6AL_11971;tag6AL_45613;tag6AL_4130	5812956_6al	NA	NA
contig_6AL_208	AL.H112.M15	93	112	tag6AL_123231;tag6AL_121701;tag6AL_119633;tag6AL_118828;tag6AL_122188;tag6AL_133339	NA	NA	NA
contig_6AS_651	AS.H032.I18	430	491	tag6AS_30097;tag6AS_49810;tag6AS_4308;tag6AS_88232;tag6AS_74731;tag6AS_81338;tag6AS_24251;tag6AS_87564;tag6AS_94541;tag6AS_25802;tag6AS_69413;tag6AS_26408;tag6AS_97885;tag6AS_96107;tag6AS_25300	4365817_6as;4390638_6as;3044705_6as	at_scaffold18174;tu_scaffold932	NA
contig_6AS_1174	AS.H032.I19	1	42	tag6AS_108125;tag6AS_39714;tag6AS_105997;tag6AS_100677;tag6AS_69567;tag6AS_2747;tag6AS_2402;tag6AS_99464;tag6AS_87011;tag6AS_80722;tag6AS_69545;tag6AS_20236;tag6AS_52882	NA	NA	NA
contig_6AL_388	AL.H112.M10	13	51	tag6AL_3726;tag6AL_207633;tag6AL_7021	NA	NA	NA
contig_6AL_540	AL.H112.M11	1	31	tag6AL_147504;tag6AL_148353;tag6AL_150019;tag6AL_148170;tag6AL_146976;tag6AL_18877;tag6AL_149102;tag6AL_148892;tag6AL_149682;tag6AL_146758;tag6AL_148575;tag6AL_148815;tag6AL_148700;tag6AL_149124;tag6AL_147556	NA	NA	NA
contig_6AL_607	AL.H112.M12	66	112	tag6AL_15603;tag6AL_16998;tag6AL_15981	5834039_6al	tu_scaffold45757	2152582_6al;1819491_6al;5777204_6al
contig_6AL_482	AL.H112.M13	30	59	tag6AL_127517;tag6AL_50307;tag6AL_231511;tag6AL_48741;tag6AL_127518;tag6AL_129045;tag6AL_133749;tag6AL_129804;tag6AL_130799;tag6AL_49625;tag6AL_95191;tag6AL_127024;tag6AL_126869;tag6AL_43026	5814382_6al;5769690_6al	NA	NA
contig_6AS_1217	AS.H032.I12	63	96	tag6AS_90656;tag6AS_19561;tag6AS_104542;tag6AS_98933;tag6AS_12050	2102849_6as	NA	NA
contig_6AS_127	AS.H010.I04	1	44	tag6AS_92760;tag6AS_21255;tag6AS_66887;tag6AS_55817;tag6AS_105494;tag6AS_92541;tag6AS_75848;tag6AS_75705;tag6AS_13109;tag6AS_1711;tag6AS_30511;tag6AS_10426;tag6AS_54199;tag6AS_75791;tag6AS_79173;tag6AS_99160;tag6AS_13478;tag6AS_62762;tag6AS_85212;tag6AS_56581;tag6AS_7796;tag6AS_99764;tag6AS_17642	NA	NA	NA
contig_6AS_1111	AS.H010.I07	21	43	tag6AS_7239;tag6AS_57953;tag6AS_62984;tag6AS_25816	4352971_6as	tu_scaffold804;at_scaffold9418	4428580_6as;5798399_6al;5798398_6al
contig_6AS_1216	AS.H010.I06	430	454	tag6AS_90572;tag6AS_26809;tag6AS_32240;tag6AS_85077	NA	NA	NA
contig_6AS_1074	AS.H032.I16	1315	1347	tag6AS_67134;tag6AS_2229;tag6AS_2058;tag6AS_99294;tag6AS_49014;tag6AS_17726;tag6AS_19762;tag6AS_80551;tag6AS_10274	4356356_6as;4421529_6as;4337047_6as	NA	NA
contig_6AS_335	AS.H032.I17	80	112	tag6AS_104160;tag6AS_37901;tag6AS_6546;tag6AS_43428;tag6AS_23195;tag6AS_68643;tag6AS_3122;tag6AS_94698;tag6AS_37163;tag6AS_10472;tag6AS_90868	NA	NA	NA
contig_6AS_1163	AS.H010.I03	286	315	tag6AS_98729;tag6AS_107737	NA	NA	NA
contig_6AS_1111	AS.H032.I15	638	675	tag6AS_18437;tag6AS_57722;tag6AS_43009;tag6AS_90966;tag6AS_39764;tag6AS_58953;tag6AS_77432;tag6AS_96177;tag6AS_5384	4428556_6as	at_scaffold10017	NA
contig_6AL_1087	AL.H118.A16	48	84	tag6AL_6772;tag6AL_82967;tag6AL_79113;tag6AL_241313;tag6AL_82331;tag6AL_81874;tag6AL_78850;tag6AL_243075;tag6AL_81558;tag6AL_81462;tag6AL_187721;tag6AL_81753;tag6AL_82074	5756747_6al;5795043_6al	NA	NA
contig_6AL_817	AL.H118.A17	67	78	tag6AL_164759;tag6AL_164037;tag6AL_215630;tag6AL_214725;tag6AL_165461;tag6AL_138195;tag6AL_165188;tag6AL_219135;tag6AL_166029;tag6AL_163709	5813136_6al	NA	NA
contig_6AL_1076	AL.H108.J03	221	236	tag6AL_86833;tag6AL_201223;tag6AL_87232;tag6AL_91875;tag6AL_178263;tag6AL_119380;tag6AL_90798;tag6AL_178961;tag6AL_175975	NA	NA	NA
contig_6AL_1112	AL.H108.J02	237	300	tag6AL_193709;tag6AL_108966;tag6AL_125993;tag6AL_12318;tag6AL_74701;tag6AL_224087;tag6AL_8325;tag6AL_77447;tag6AL_109657;tag6AL_9215;tag6AL_108761;tag6AL_71840;tag6AL_124812;tag6AL_28824;tag6AL_136898;tag6AL_124196;tag6AL_108398;tag6AL_76154	5790167_6al;5812424_6al;5777385_6al;5666490_6al;659714_6as;1655298_6al	NA	NA
contig_6AL_421	AL.H118.A12	63	116	tag6AL_36549;tag6AL_172445;tag6AL_31578;tag6AL_38513;tag6AL_8958;tag6AL_217630;tag6AL_37159;tag6AL_38315;tag6AL_38321;tag6AL_77152	5748380_6al	tu_scaffold14915	5801403_6al;5786442_6al
contig_6AL_664	AL.H118.A13	144	172	tag6AL_47878;tag6AL_14949;tag6AL_54008;tag6AL_217640;tag6AL_24291;tag6AL_58057;tag6AL_47505;tag6AL_36366;tag6AL_30109	5792076_6al;5742640_6al	tu_scaffold17990	5827026_6al;5771090_6al;2606794_6al;5778205_6al
contig_6AL_161	AL.H118.A10	8	41	tag6AL_246817;tag6AL_140242;tag6AL_138039;tag6AL_218298;tag6AL_137244;tag6AL_131793;tag6AL_136587;tag6AL_170369;tag6AL_134465;tag6AL_170716;tag6AL_160575;tag6AL_122417;tag6AL_171506;tag6AL_134035	5784333_6al;5805317_6al	NA	NA
contig_6AL_1078	AL.H118.A11	171	202	tag6AL_109287;tag6AL_110100;tag6AL_27671;tag6AL_28000;tag6AL_108222;tag6AL_25941;tag6AL_109981	NA	NA	NA
contig_6AL_356	AL.H108.J09	1	13	tag6AL_198313;tag6AL_195835;tag6AL_196341;tag6AL_198081;tag6AL_158771	4403441_6as	NA	NA
contig_6AL_190	AL.H108.J08	5	34	tag6AL_43324;tag6AL_42186;tag6AL_44582;tag6AL_43702;tag6AL_43323;tag6AL_50737;tag6AL_224535;tag6AL_44986;tag6AL_225135;tag6AL_84152;tag6AL_49144;tag6AL_47900;tag6AL_50620;tag6AL_47327;tag6AL_48153;tag6AL_82290;tag6AL_81671;tag6AL_49579	5831394_6al	NA	NA
contig_6AL_388	AL.H118.A18	97	125	tag6AL_95673;tag6AL_178894;tag6AL_95672;tag6AL_94201;tag6AL_93753;tag6AL_93236;tag6AL_93639;tag6AL_95111;tag6AL_92712;tag6AL_250187;tag6AL_246886;tag6AL_189684	5760537_6al;4422740_6as;5830869_6al	tu_scaffold212076;tu_scaffold75312;at_scaffold46948	5760537_6al;5830869_6al
contig_6AL_868	AL.H118.A19	97	146	tag6AL_65298;tag6AL_68242	NA	NA	NA
contig_6AL_162	AL.H119.L09	54	60	tag6AL_201269;tag6AL_201172;tag6AL_200820;tag6AL_200181;tag6AL_201299;tag6AL_200496;tag6AL_200839;tag6AL_201389;tag6AL_200466;tag6AL_198784	NA	NA	NA
contig_6AL_1113	AL.H119.L01	99	138	tag6AL_26480;tag6AL_222784;tag6AL_29259;tag6AL_48148	NA	NA	NA
contig_6AL_416	AL.H119.L03	152	188	tag6AL_48026;tag6AL_48407;tag6AL_50891	NA	NA	NA
contig_6AL_647	AL.H119.L02	3	40	tag6AL_100241	NA	NA	NA
contig_6AL_15	AL.H119.L05	30	42	tag6AL_1665	NA	NA	NA
contig_6AL_652	AL.H119.L04	46	96	tag6AL_4333;tag6AL_11957;tag6AL_233588;tag6AL_240761;tag6AL_84413;tag6AL_82818;tag6AL_80583;tag6AL_82737;tag6AL_82448;tag6AL_80717	NA	NA	NA
contig_6AL_705	AL.H119.L07	67	128	tag6AL_62221;tag6AL_70069;tag6AL_4297;tag6AL_11547;tag6AL_26202;tag6AL_28446;tag6AL_61170;tag6AL_89513;tag6AL_100028	5741548_6al	tu_scaffold87800	5741548_6al
contig_6AL_897	AL.H119.L06	157	211	tag6AL_160291;tag6AL_161286;tag6AL_117074;tag6AL_75009;tag6AL_160987;tag6AL_168116;tag6AL_160118;tag6AL_160441;tag6AL_160862;tag6AL_233632;tag6AL_161804;tag6AL_253371;tag6AL_6169	5743073_6al	NA	NA
contig_6AS_1188	AS.H002.K08	254	298	tag6AS_66674;tag6AS_62611;tag6AS_10847;tag6AS_47830	NA	NA	NA
contig_6AL_1102	AL.H105.F04	360	368	tag6AL_173188;tag6AL_174074;tag6AL_172500;tag6AL_4428;tag6AL_205656;tag6AL_217220	5809739_6al	NA	NA
contig_6AL_506	AL.H105.F05	174	207	tag6AL_100701	NA	NA	NA
contig_6AL_608	AL.H105.F02	359	380	tag6AL_74178;tag6AL_77862;tag6AL_216105;tag6AL_216022;tag6AL_72884;tag6AL_78091;tag6AL_216667;tag6AL_74686	5812003_6al;3907804_6al	tu_scaffold5926	5776507_6al;5823713_6al;5808275_6al;5812003_6al;5806950_6al;5830740_6al
contig_6AL_35	AL.H105.F03	42	77	tag6AL_126445	NA	NA	NA
contig_6AS_1087	AS.H002.K09	270	307	tag6AS_101081;tag6AS_23585;tag6AS_101937;tag6AS_66286;tag6AS_50692;tag6AS_110275;tag6AS_75374	3887831_6as	NA	NA
contig_6AL_1104	AL.H108.P03	155	194	tag6AL_41903;tag6AL_46346;tag6AL_46730;tag6AL_94620;tag6AL_187669;tag6AL_47661;tag6AL_42855;tag6AL_49626;tag6AL_48675;tag6AL_186777;tag6AL_184918;tag6AL_43313;tag6AL_17841	5764354_6al;5754102_6al;5760426_6al	NA	NA
contig_6AL_684	AL.H108.P06	260	269	tag6AL_98437;tag6AL_129660;tag6AL_127367;tag6AL_207189;tag6AL_129572;tag6AL_46595;tag6AL_207022;tag6AL_69886;tag6AL_209002;tag6AL_128683;tag6AL_128872;tag6AL_130202;tag6AL_191907	5749532_6al	NA	NA
contig_6AL_1036	AL.H108.P05	148	176	tag6AL_55288;tag6AL_60452;tag6AL_224132;tag6AL_57687;tag6AL_166547;tag6AL_24449;tag6AL_55746;tag6AL_167604	5819737_6al;5763323_6al	NA	NA
contig_6AL_416	AL.H108.P04	87	101	tag6AL_135197;tag6AL_25829;tag6AL_135005	NA	NA	NA
contig_6AS_353	AS.H022.O16	1	32	tag6AS_93578;tag6AS_50595;tag6AS_12636;tag6AS_99934;tag6AS_37595;tag6AS_1009;tag6AS_53933;tag6AS_72292;tag6AS_72776;tag6AS_85728;tag6AS_39071	NA	NA	NA
contig_6AS_1205	AS.H022.O14	81	125	tag6AS_8089;tag6AS_5806;tag6AS_64166;tag6AS_87632;tag6AS_62323;tag6AS_73141;tag6AS_47152;tag6AS_42510	1378693_6as;2037786_6as	NA	NA
contig_6AS_893	AS.H022.O13	300	344	tag6AS_99248;tag6AS_37876;tag6AS_81469;tag6AS_72894;tag6AS_59957;tag6AS_93190	4430337_6as	tu_scaffold2772	4430337_6as
contig_6AS_652	AS.H022.O12	43	79	tag6AS_32944;tag6AS_2993;tag6AS_32175;tag6AS_37364;tag6AS_28076;tag6AS_59459;tag6AS_92552	4353234_6as;4350217_6as	NA	NA
contig_6AS_831	AS.H031.P23	1263	1312	tag6AS_28611;tag6AS_1937;tag6AS_39404;tag6AS_4692;tag6AS_43029;tag6AS_103522;tag6AS_32623;tag6AS_97822	4367959_6as;4414656_6as;4424224_6as;4406523_6as	NA	NA
contig_6AS_340	AS.H022.O10	98	130	tag6AS_76562;tag6AS_86489;tag6AS_88237;tag6AS_90718;tag6AS_57846;tag6AS_84821;tag6AS_85009;tag6AS_103175;tag6AS_10824	4431276_6as;4428409_6as;4356038_6as	tu_scaffold19987	4431276_6as
contig_6AS_1195	AS.H022.O18	256	278	tag6AS_66044;tag6AS_92742;tag6AS_22299;tag6AS_50627;tag6AS_44232;tag6AS_22986;tag6AS_35318;tag6AS_36347	NA	NA	NA
contig_6AS_880	AS.H059.E19	178	213	tag6AS_11404;tag6AS_13203;tag6AS_72299	NA	NA	NA
contig_6AS_1202	AS.H059.E18	120	129	tag6AS_55858	NA	NA	NA
contig_6AL_570	AL.H065.N13	58	97	tag6AL_25750;tag6AL_27931;tag6AL_25711;tag6AL_28721	5730795_6al	at_scaffold1424;tu_scaffold6754	5831049_6al;3077553_6al;5834174_6al;1138341_6al;5809385_6al;5750144_6al;5832384_6al;5730795_6al
contig_6AS_694	AS.H059.E12	234	247	tag6AS_84300;tag6AS_50290;tag6AS_19159;tag6AS_50419;tag6AS_21703;tag6AS_85690;tag6AS_34703;tag6AS_90053	4411129_6as	tu_scaffold13366;at_scaffold13143	4360550_6as;4393064_6as;4391959_6as;4388305_6as
contig_6AS_1151	AS.H059.E11	50	89	tag6AS_73713;tag6AS_93475;tag6AS_40630;tag6AS_61000;tag6AS_66687;tag6AS_95445;tag6AS_37103;tag6AS_54574;tag6AS_35706;tag6AS_17336;tag6AS_58473;tag6AS_32938;tag6AS_24061;tag6AS_35304;tag6AS_9484;tag6AS_59160;tag6AS_8323	5744768_6al	NA	NA
contig_6AS_147	AS.H059.E17	1	46	tag6AS_105643;tag6AS_15388;tag6AS_12698;tag6AS_84937;tag6AS_38935;tag6AS_16421;tag6AS_29593;tag6AS_82089;tag6AS_84153;tag6AS_77954;tag6AS_67673;tag6AS_43691;tag6AS_109074;tag6AS_20919;tag6AS_75464;tag6AS_33488;tag6AS_6473;tag6AS_58427;tag6AS_15235	NA	NA	NA
contig_6AL_1063	AL.H065.N19	67	128	tag6AL_25502;tag6AL_27101	NA	NA	NA
contig_6AS_1073	AS.H059.E15	2	40	tag6AS_43168;tag6AS_19539;tag6AS_58488;tag6AS_24413	4424207_6as	tu_scaffold212392;at_scaffold54617	NA
contig_6AS_1153	AS.H059.E14	68	89	tag6AS_7817;tag6AS_20074;tag6AS_19958;tag6AS_63282;tag6AS_51310;tag6AS_62214;tag6AS_61060;tag6AS_6730;tag6AS_12737	NA	NA	NA
contig_6AS_541	AS.H048.C02	1	15	tag6AS_67967;tag6AS_99366;tag6AS_60131;tag6AS_87588;tag6AS_16189;tag6AS_58257	NA	NA	NA
contig_6AS_1119	AS.H048.C03	304	337	tag6AS_33175;tag6AS_5104;tag6AS_66189	4372706_6as	NA	NA
contig_6AS_846	AS.H048.C05	449	471	tag6AS_90469;tag6AS_72185;tag6AS_104300;tag6AS_25080;tag6AS_83691;tag6AS_41934;tag6AS_80247;tag6AS_60752;tag6AS_22312;tag6AS_93647;tag6AS_50285	4343224_6as;4391562_6as;4412302_6as	NA	NA
contig_6AS_842	AS.H048.C06	76	103	tag6AS_24163;tag6AS_63949;tag6AS_97413;tag6AS_29811	4399805_6as;4386819_6as	NA	NA
contig_6AS_353	AS.H048.C07	130	171	tag6AS_29440;tag6AS_96517;tag6AS_24864;tag6AS_94883;tag6AS_1262;tag6AS_43197	4361518_6as	NA	NA
contig_6AS_867	AS.H048.C08	219	259	tag6AS_50707;tag6AS_104498;tag6AS_18790	NA	NA	NA
contig_6AL_1060	AL.H084.N06	32	66	tag6AL_85946;tag6AL_90140;tag6AL_155976;tag6AL_158044;tag6AL_154920;tag6AL_89279;tag6AL_88038;tag6AL_156021;tag6AL_140980;tag6AL_158142;tag6AL_155140;tag6AL_155196;tag6AL_137199	5770917_6al	at_scaffold11905;tu_scaffold38432	5770917_6al;5760254_6al;5778788_6al
contig_6AL_616	AL.H084.N01	192	218	tag6AL_50564	NA	NA	NA
contig_6AL_623	AL.H084.N02	3	34	tag6AL_63410;tag6AL_62744;tag6AL_65428	NA	NA	NA
contig_6AS_1074	AS.H015.H08	1482	1516	tag6AS_55315;tag6AS_59817;tag6AS_11239;tag6AS_108375;tag6AS_79873;tag6AS_18800;tag6AS_11258;tag6AS_100666;tag6AS_11263;tag6AS_96171	4066957_6as	NA	NA
contig_6AS_1091	AS.H022.P03	212	249	tag6AS_4048;tag6AS_18328;tag6AS_1377;tag6AS_77021;tag6AS_90171	2769188_6as	NA	NA
contig_6AS_1119	AS.H022.P02	227	270	tag6AS_58648;tag6AS_91069;tag6AS_92699;tag6AS_69603;tag6AS_62201;tag6AS_82623;tag6AS_74750;tag6AS_12661;tag6AS_21649;tag6AS_1949;tag6AS_94536	NA	NA	NA
contig_6AS_1022	AS.H022.P01	29	37	tag6AS_35507;tag6AS_33081	NA	NA	NA
contig_6AS_1179	AS.H022.P07	38	88	tag6AS_12750;tag6AS_2137;tag6AS_81587;tag6AS_32751;tag6AS_25767;tag6AS_39370;tag6AS_101570;tag6AS_24152;tag6AS_19380	4378833_6as	tu_scaffold12250	4378833_6as
contig_6AL_275	AL.H095.P09	19	72	tag6AL_48787;tag6AL_102337;tag6AL_97446;tag6AL_99340;tag6AL_47490;tag6AL_97062;tag6AL_23950;tag6AL_96178;tag6AL_51449	5805940_6al;398401_6al	tu_scaffold4068	NA
contig_6AL_567	AL.H098.H24	9	48	tag6AL_111111;tag6AL_115524;tag6AL_112668;tag6AL_113999;tag6AL_111559;tag6AL_111979	NA	NA	NA
contig_6AL_1113	AL.H098.H23	94	133	tag6AL_46338;tag6AL_49209;tag6AL_42974	NA	NA	NA
contig_6AL_681	AL.H098.H22	88	111	tag6AL_154683;tag6AL_58316;tag6AL_157434	NA	NA	NA
contig_6AL_666	AL.H098.H21	39	68	tag6AL_115496;tag6AL_117332;tag6AL_144574;tag6AL_113486;tag6AL_112604;tag6AL_11986;tag6AL_116877;tag6AL_110629;tag6AL_195418	5406197_6al;5766436_6al	NA	NA
contig_6AL_894	AL.H098.H20	46	81	tag6AL_105812;tag6AL_102235;tag6AL_99434;tag6AL_99204;tag6AL_102253;tag6AL_150007;tag6AL_97060;tag6AL_101165;tag6AL_99419;tag6AL_89896;tag6AL_100325;tag6AL_29123	NA	NA	NA
contig_6AL_327	AL.H084.G12	1	16	tag6AL_155913;tag6AL_156489;tag6AL_155914;tag6AL_158070;tag6AL_156320;tag6AL_97603	NA	NA	NA
contig_6AL_691	AL.H084.G13	41	75	tag6AL_158256;tag6AL_154600;tag6AL_157323;tag6AL_145067;tag6AL_85175;tag6AL_82793;tag6AL_144798;tag6AL_82016;tag6AL_145123	NA	NA	NA
contig_6AL_392	AL.H084.G10	47	94	tag6AL_155677;tag6AL_156208;tag6AL_149349;tag6AL_146323;tag6AL_149613;tag6AL_146337;tag6AL_156036;tag6AL_148953;tag6AL_148917;tag6AL_148242	5751650_6al;5821428_6al;5751667_6al;5750361_6al	tu_scaffold27856;tu_scaffold1946	5821428_6al;5809799_6al;5830962_6al;5748260_6al;5804014_6al;5787849_6al
contig_6AL_1065	AL.H084.G11	212	251	tag6AL_78762;tag6AL_85537;tag6AL_50011	5805246_6al	NA	NA
contig_6AL_1060	AL.H084.G16	229	246	tag6AL_157854;tag6AL_155854;tag6AL_155073;tag6AL_155666;tag6AL_154422	NA	NA	NA
contig_6AL_953	AL.H084.G17	210	249	tag6AL_87435;tag6AL_148738;tag6AL_68124;tag6AL_62226	NA	NA	NA
contig_6AL_1113	AL.H084.G15	121	160	tag6AL_82993;tag6AL_29698;tag6AL_154433;tag6AL_26511	5757292_6al	NA	NA
contig_6AL_205	AL.H084.G18	7	50	tag6AL_121432;tag6AL_120027;tag6AL_120433;tag6AL_121567;tag6AL_118659;tag6AL_43482;tag6AL_122268;tag6AL_123187;tag6AL_119794;tag6AL_118642;tag6AL_120313;tag6AL_119950;tag6AL_121671;tag6AL_120415;tag6AL_119785	NA	NA	NA
contig_6AL_1088	AL.H084.G19	71	105	tag6AL_47683;tag6AL_121799;tag6AL_20231;tag6AL_121976;tag6AL_157668	NA	NA	NA
contig_6AL_939	AL.H072.E05	304	350	tag6AL_67222;tag6AL_89587;tag6AL_38033;tag6AL_66706;tag6AL_65131;tag6AL_92578;tag6AL_5512	NA	NA	NA
contig_6AL_16	AL.H072.E06	18	64	tag6AL_35568;tag6AL_87266;tag6AL_87631;tag6AL_88572;tag6AL_87622	NA	NA	NA
contig_6AL_1052	AL.H072.E07	120	146	tag6AL_33121;tag6AL_34184;tag6AL_33496;tag6AL_40798;tag6AL_16617;tag6AL_47155;tag6AL_36809;tag6AL_38116	5785119_6al	NA	NA
contig_6AL_8	AL.H072.E01	1	36	tag6AL_73775;tag6AL_84958;tag6AL_77889;tag6AL_85872;tag6AL_74745;tag6AL_72517;tag6AL_53535	NA	NA	NA
contig_6AL_963	AL.H072.E02	310	357	tag6AL_21470;tag6AL_21185;tag6AL_16796;tag6AL_88476;tag6AL_17380;tag6AL_15019;tag6AL_14077;tag6AL_19840;tag6AL_20427	5777847_6al;5745982_6al	tu_scaffold5424	5829449_6al;4352272_6as
contig_6AL_1044	AL.H072.E03	238	265	tag6AL_58603;tag6AL_58141	NA	NA	NA
contig_6AL_446	AL.H072.E08	357	402	tag6AL_55346;tag6AL_59800;tag6AL_56570;tag6AL_52647;tag6AL_58075;tag6AL_24843;tag6AL_56377	5793436_6al;5792121_6al;5821203_6al	NA	NA
contig_6AL_627	AL.H120.H12	105	153	tag6AL_125663;tag6AL_31211;tag6AL_250103;tag6AL_187280;tag6AL_55259;tag6AL_56998;tag6AL_41068;tag6AL_32487;tag6AL_55002;tag6AL_60102;tag6AL_57932;tag6AL_40767;tag6AL_199478;tag6AL_41221;tag6AL_38045	5778475_6al	NA	NA
contig_6AL_1101	AL.H120.H13	38	82	tag6AL_35013;tag6AL_142218;tag6AL_111059;tag6AL_36647;tag6AL_181055	5777688_6al	NA	NA
contig_6AL_862	AL.H120.H10	8	27	tag6AL_239516;tag6AL_239357;tag6AL_239619;tag6AL_15446;tag6AL_240682;tag6AL_239042;tag6AL_238468;tag6AL_238955	NA	NA	NA
contig_6AL_252	AL.H120.H14	2	11	tag6AL_200726;tag6AL_200389;tag6AL_14647	5819417_6al	NA	NA
contig_6AL_966	AL.H082.H08	16	24	tag6AL_115042;tag6AL_91357;tag6AL_147351	NA	NA	NA
contig_6AL_383	AL.H120.H18	1	26	tag6AL_250778;tag6AL_163250;tag6AL_253763;tag6AL_252424;tag6AL_152200;tag6AL_244792;tag6AL_153062;tag6AL_253104;tag6AL_252455;tag6AL_34961;tag6AL_250747;tag6AL_33074;tag6AL_55833;tag6AL_253567;tag6AL_144624	5750910_6al;5794196_6al;5743786_6al;2611430_6al	tu_scaffold37021;tu_scaffold81976	5794196_6al;5803207_6al
contig_6AS_1122	AS.H057.E21	115	145	tag6AS_34949;tag6AS_62236;tag6AS_31354;tag6AS_110309;tag6AS_33456;tag6AS_19263	4394368_6as	NA	NA
contig_6AL_234	AL.H122.K24	9	40	tag6AL_103900;tag6AL_208552;tag6AL_107792;tag6AL_154379;tag6AL_241251;tag6AL_45928;tag6AL_48398;tag6AL_104737;tag6AL_106130;tag6AL_97018	5754356_6al	tu_scaffold37905;at_scaffold19087	5761364_6al;5777047_6al;5698933_6al;5822364_6al;5799830_6al;5726718_6al;2613157_6al
contig_6AL_1013	AL.H122.K22	33	56	tag6AL_5441;tag6AL_12538;tag6AL_1303;tag6AL_169437;tag6AL_142747;tag6AL_12867;tag6AL_12758;tag6AL_169436;tag6AL_171351;tag6AL_12866;tag6AL_145406	NA	NA	NA
contig_6AL_1036	AL.H122.K23	166	198	tag6AL_98683;tag6AL_53838;tag6AL_60452;tag6AL_95789;tag6AL_55161;tag6AL_229219;tag6AL_54035;tag6AL_98850	5825183_6al	NA	NA
contig_6AL_617	AL.H122.K20	85	125	tag6AL_44275;tag6AL_136501;tag6AL_226689;tag6AL_63152;tag6AL_91704;tag6AL_87855;tag6AL_87637;tag6AL_226359;tag6AL_139888;tag6AL_166706;tag6AL_136959;tag6AL_226080;tag6AL_140428;tag6AL_157881	4358475_6as	NA	NA
contig_6AS_517	AS.H018.C21	1	40	tag6AS_80396;tag6AS_69874;tag6AS_10946;tag6AS_13389;tag6AS_75577;tag6AS_42078;tag6AS_1044;tag6AS_103843;tag6AS_81374;tag6AS_56599;tag6AS_107154;tag6AS_73810;tag6AS_98711;tag6AS_40752;tag6AS_38375	NA	NA	NA
contig_6AS_1167	AS.H018.C20	345	386	tag6AS_68674;tag6AS_69618;tag6AS_34476;tag6AS_39048;tag6AS_28546;tag6AS_29407	NA	NA	NA
contig_6AL_738	AL.H124.G20	254	289	tag6AL_59099;tag6AL_56407	NA	NA	NA
contig_6AS_1170	AS.H019.F05	119	162	tag6AS_77178;tag6AS_81766;tag6AS_59833;tag6AS_55930;tag6AS_37037;tag6AS_97188	4386395_6as	NA	NA
contig_6AL_1056	AL.H062.E14	70	95	tag6AL_54117;tag6AL_72614;tag6AL_73889	3639935_6al	NA	NA
contig_6AS_847	AS.H018.C22	82	136	tag6AS_17489;tag6AS_109606;tag6AS_48897;tag6AS_110497;tag6AS_52710;tag6AS_62708;tag6AS_4754;tag6AS_84422;tag6AS_14583	4392581_6as	NA	NA
contig_6AL_954	AL.H062.E10	126	158	tag6AL_74212;tag6AL_35219;tag6AL_32643;tag6AL_32814;tag6AL_36160;tag6AL_41710;tag6AL_77268;tag6AL_39270	5711864_6al;5768680_6al	tu_scaffold36429;at_scaffold44433	5769990_6al;5810465_6al;970194_6as
contig_6AL_1089	AL.H062.E11	155	203	tag6AL_8150;tag6AL_76744;tag6AL_72062;tag6AL_7938;tag6AL_2226;tag6AL_73086;tag6AL_72193;tag6AL_6704;tag6AL_4966;tag6AL_72997;tag6AL_71107	5047567_6al	NA	NA
contig_6AL_7	AL.H062.E13	1	26	tag6AL_77920;tag6AL_70772;tag6AL_72192;tag6AL_74421;tag6AL_75131;tag6AL_72700;tag6AL_72174;tag6AL_70657;tag6AL_72648;tag6AL_77036;tag6AL_75841;tag6AL_73179	NA	NA	NA
contig_6AS_350	AS.H019.F03	41	81	tag6AS_103580;tag6AS_25317;tag6AS_16094	NA	NA	NA
contig_6AS_335	AS.H002.M07	247	291	tag6AS_71063;tag6AS_15026;tag6AS_92639;tag6AS_40955;tag6AS_42831;tag6AS_89777;tag6AS_59847;tag6AS_81266;tag6AS_79006	4316928_6as;3867056_6as;4350115_6as	tu_scaffold7717;at_scaffold7377;at_scaffold15950	5769917_6al;5744569_6al
contig_6AL_919	AL.H062.E18	7	50	tag6AL_74205;tag6AL_76942;tag6AL_73130;tag6AL_23170;tag6AL_72054;tag6AL_72566;tag6AL_76714;tag6AL_76590;tag6AL_73228;tag6AL_73609;tag6AL_71459;tag6AL_72587;tag6AL_72082;tag6AL_70693;tag6AL_65651;tag6AL_76091;tag6AL_72231	5804262_6al;5823017_6al	at_scaffold6788;tu_scaffold97949	NA
contig_6AS_1214	AS.H018.C24	1529	1581	tag6AS_98115;tag6AS_8340;tag6AS_88822;tag6AS_85303;tag6AS_76818;tag6AS_91869	4427564_6as;4338435_6as	NA	NA
contig_6AL_673	AL.H098.C19	42	71	tag6AL_12828;tag6AL_42853	NA	NA	NA
contig_6AL_1051	AL.H098.C18	31	52	tag6AL_114289;tag6AL_108931;tag6AL_22213	5815197_6al;1923296_6al	NA	NA
contig_6AL_1026	AL.H098.C15	132	161	tag6AL_108762;tag6AL_109384;tag6AL_110158;tag6AL_6623;tag6AL_187746;tag6AL_8467;tag6AL_5734;tag6AL_109200	5807122_6al;5755366_6al	NA	NA
contig_6AL_621	AL.H098.C14	273	311	tag6AL_131175;tag6AL_30513	NA	NA	NA
contig_6AL_215	AL.H098.C17	40	68	tag6AL_76453;tag6AL_164921;tag6AL_39362;tag6AL_195980;tag6AL_10934	3565217_6al	NA	NA
contig_6AL_1032	AL.H098.C11	114	127	tag6AL_124336;tag6AL_123658;tag6AL_120965;tag6AL_125903;tag6AL_91398	NA	NA	NA
contig_6AL_901	AL.H098.C10	87	124	tag6AL_108984;tag6AL_34155;tag6AL_109847	NA	NA	NA
contig_6AL_621	AL.H098.C12	228	276	tag6AL_106175;tag6AL_16332;tag6AL_128831	5825656_6al	NA	NA
contig_6AL_1048	AL.H109.A15	199	248	tag6AL_153688;tag6AL_76219;tag6AL_102820;tag6AL_74989;tag6AL_77521;tag6AL_150195;tag6AL_151581;tag6AL_106683;tag6AL_150765;tag6AL_150726;tag6AL_154096;tag6AL_104775	NA	NA	NA
contig_6AL_996	AL.H109.A16	123	141	tag6AL_51488;tag6AL_159959;tag6AL_51569;tag6AL_161747;tag6AL_61183	NA	NA	NA
contig_6AL_246	AL.H087.O01	97	131	tag6AL_164261;tag6AL_41645;tag6AL_34272;tag6AL_37731;tag6AL_134214;tag6AL_164399;tag6AL_165963;tag6AL_31466;tag6AL_164030;tag6AL_165804;tag6AL_166213;tag6AL_165577;tag6AL_165180;tag6AL_165485;tag6AL_164054;tag6AL_165480	4368615_6as;5750208_6al;4419953_6as	tu_scaffold76379	5716917_6al;5750208_6al;5744867_6al
contig_6AL_407	AL.H087.O06	14	56	tag6AL_81473;tag6AL_87436;tag6AL_78475;tag6AL_90371;tag6AL_80392;tag6AL_92089;tag6AL_81270;tag6AL_83538;tag6AL_89236;tag6AL_81265;tag6AL_91242;tag6AL_81952;tag6AL_90872;tag6AL_91364;tag6AL_83036;tag6AL_80983	5726765_6al;5811844_6al	NA	NA
contig_6AL_1065	AL.H087.O07	292	322	tag6AL_130680;tag6AL_164024;tag6AL_64627;tag6AL_121944;tag6AL_54411;tag6AL_155336	5825255_6al;3624756_6al	NA	NA
contig_6AL_1109	AL.H087.O05	77	128	tag6AL_98399;tag6AL_96978;tag6AL_163694;tag6AL_50483;tag6AL_163873;tag6AL_100270;tag6AL_102285;tag6AL_101081;tag6AL_123415;tag6AL_121749;tag6AL_50705;tag6AL_163471;tag6AL_163448;tag6AL_164369;tag6AL_120337	NA	NA	NA
contig_6AS_386	AS.H053.L11	170	208	tag6AS_92626;tag6AS_47498;tag6AS_87616;tag6AS_108172;tag6AS_53671;tag6AS_18362;tag6AS_105566;tag6AS_73070	NA	NA	NA
contig_6AS_353	AS.H053.L12	148	189	tag6AS_82701;tag6AS_56254;tag6AS_68946;tag6AS_9312;tag6AS_1649;tag6AS_90545;tag6AS_84444;tag6AS_83123	4378818_6as	NA	NA
contig_6AS_656	AS.H053.L14	126	175	tag6AS_54739;tag6AS_29208;tag6AS_87539;tag6AS_34637;tag6AS_36969;tag6AS_46562;tag6AS_77357;tag6AS_108787;tag6AS_33867;tag6AS_36476;tag6AS_65800;tag6AS_88613	4342286_6as	tu_scaffold17541	4358179_6as;4348379_6as;4414931_6as;4382702_6as
contig_6AS_15	AS.H053.L16	11	31	tag6AS_12607;tag6AS_76725;tag6AS_32261;tag6AS_90044;tag6AS_103906;tag6AS_42321;tag6AS_43277;tag6AS_77932;tag6AS_20100;tag6AS_95201;tag6AS_5033;tag6AS_3212	4401928_6as	at_scaffold36097	NA
contig_6AS_677	AS.H053.L17	198	237	tag6AS_45236;tag6AS_51917;tag6AS_2427;tag6AS_77704;tag6AS_69466;tag6AS_3869;tag6AS_69596	4366517_6as	NA	NA
contig_6AS_887	AS.H053.L19	187	227	tag6AS_35045;tag6AS_81971;tag6AS_103926;tag6AS_37587;tag6AS_58560;tag6AS_21988;tag6AS_43330;tag6AS_37589	4341500_6as	NA	NA
contig_6AL_918	AL.H075.N04	6	63	tag6AL_16460;tag6AL_21854;tag6AL_15291;tag6AL_18104;tag6AL_14422;tag6AL_18926;tag6AL_19414;tag6AL_22270;tag6AL_16073;tag6AL_19321;tag6AL_23999;tag6AL_19362;tag6AL_18704;tag6AL_15178;tag6AL_18594;tag6AL_17803;tag6AL_20658;tag6AL_19395;tag6AL_19133;tag6AL_24670;tag6AL_20310;tag6AL_15225;tag6AL_24843;tag6AL_19316	4380316_6as;5177163_6al;5240839_6al;5818624_6al	NA	NA
contig_6AL_512	AL.H075.N05	122	163	tag6AL_23777;tag6AL_24147;tag6AL_20432;tag6AL_18519;tag6AL_16220;tag6AL_14581;tag6AL_16362;tag6AL_14443;tag6AL_18366;tag6AL_17873	5834966_6al;5834736_6al	tu_scaffold22261	NA
contig_6AL_778	AL.H075.N06	35	42	tag6AL_24727	NA	NA	NA
contig_6AL_702	AL.H075.N01	1	8	tag6AL_19555;tag6AL_20913	NA	NA	NA
contig_6AL_1096	AL.H075.N02	50	100	tag6AL_24516;tag6AL_24738;tag6AL_15919;tag6AL_19066	5785795_6al	tu_scaffold26048	5785795_6al;5774155_6al;3730418_6al;5807330_6al;5794315_6al;5769188_6al;5781001_6al;3013705_6al;5775642_6al;5781000_6al;2411847_6al;5805814_6al;5822443_6al;5825494_6al;4426755_6as;5773833_6al;5806516_6al;4361485_6as
contig_6AL_1046	AL.H075.N03	24	56	tag6AL_22610;tag6AL_21343;tag6AL_20383;tag6AL_15416;tag6AL_17718;tag6AL_20505;tag6AL_16182;tag6AL_21253;tag6AL_24343;tag6AL_24593	NA	NA	NA
contig_6AL_885	AL.H075.N08	39	52	tag6AL_23519;tag6AL_24745;tag6AL_15314;tag6AL_15210;tag6AL_18984;tag6AL_18722;tag6AL_19023;tag6AL_21396;tag6AL_24324	5763127_6al;5823490_6al	NA	NA
contig_6AS_1074	AS.H048.K21	1003	1039	tag6AS_7531;tag6AS_96547;tag6AS_98062;tag6AS_61423	4424465_6as	NA	NA
contig_6AS_799	AS.H048.K24	19	42	tag6AS_79071;tag6AS_86509;tag6AS_37652;tag6AS_14384;tag6AS_94616;tag6AS_59477;tag6AS_32842;tag6AS_79095;tag6AS_32929;tag6AS_22435	NA	NA	NA
contig_6AS_386	AS.H017.H08	54	92	tag6AS_56205;tag6AS_74159	NA	NA	NA
contig_6AS_831	AS.H017.H05	1969	2022	tag6AS_5527;tag6AS_97938;tag6AS_38908	NA	NA	NA
contig_6AS_1215	AS.H017.H04	98	126	tag6AS_16895;tag6AS_48904;tag6AS_4777	4319811_6as	NA	NA
contig_6AS_763	AS.H017.H03	1	25	tag6AS_98806;tag6AS_16671;tag6AS_51209;tag6AS_13331;tag6AS_32829;tag6AS_15399;tag6AS_87572;tag6AS_31822;tag6AS_98217;tag6AS_78947	NA	NA	NA
contig_6AS_677	AS.H017.H02	33	54	tag6AS_96168;tag6AS_85440;tag6AS_45181;tag6AS_33850;tag6AS_99392;tag6AS_57106;tag6AS_95124	4385735_6as;4322772_6as	tu_scaffold18206	NA
contig_6AS_13	AS.H017.H01	16	47	tag6AS_6314;tag6AS_53799;tag6AS_17679;tag6AS_39575;tag6AS_15648;tag6AS_31183;tag6AS_7111;tag6AS_104822;tag6AS_102537	4380692_6as;4400491_6as	tu_scaffold26108;at_scaffold34599	3835606_6as;4400491_6as
contig_6AL_1107	AL.H080.K04	77	117	tag6AL_136356;tag6AL_95034;tag6AL_95229;tag6AL_41161;tag6AL_93731	5770317_6al	NA	NA
contig_6AL_595	AL.H080.K07	156	206	tag6AL_87801;tag6AL_36255;tag6AL_33078;tag6AL_90405;tag6AL_31319;tag6AL_91685;tag6AL_91686;tag6AL_12519;tag6AL_86560;tag6AL_123938;tag6AL_33664;tag6AL_40769;tag6AL_91199;tag6AL_37116;tag6AL_38543;tag6AL_33893	5751081_6al;5778959_6al;5795697_6al	NA	NA
contig_6AL_802	AL.H080.K06	51	77	tag6AL_92129;tag6AL_137277;tag6AL_137186	5821146_6al	NA	NA
contig_6AL_1085	AL.H080.K01	146	173	tag6AL_43593;tag6AL_43665;tag6AL_105644;tag6AL_51699;tag6AL_51973;tag6AL_106676;tag6AL_95294	5779344_6al	NA	NA
contig_6AL_1046	AL.H080.K03	6	24	tag6AL_100342;tag6AL_95973;tag6AL_96829;tag6AL_98590;tag6AL_98285;tag6AL_52221;tag6AL_101701;tag6AL_96349	5801908_6al;5760202_6al	tu_scaffold2248	5801908_6al;5771273_6al;5762168_6al;5799392_6al;5832927_6al;5782833_6al;5835192_6al;5789647_6al;5744035_6al;5822735_6al
contig_6AL_585	AL.H080.K09	80	122	tag6AL_51004;tag6AL_43688;tag6AL_117508;tag6AL_56342;tag6AL_22091;tag6AL_45264	NA	NA	NA
contig_6AL_803	AL.H080.K08	9	16	tag6AL_112881;tag6AL_93656;tag6AL_103130	NA	NA	NA
contig_6AS_1137	AS.H044.G02	145	181	tag6AS_72270;tag6AS_103516;tag6AS_105509;tag6AS_44042;tag6AS_38293;tag6AS_89009;tag6AS_57916;tag6AS_12823;tag6AS_71579;tag6AS_81522;tag6AS_89160;tag6AS_20784;tag6AS_3859	4375520_6as;4399456_6as;4380356_6as	NA	NA
contig_6AS_1051	AS.H044.G03	1	8	tag6AS_48120	NA	NA	NA
contig_6AS_1127	AS.H044.G04	210	257	tag6AS_10313;tag6AS_74266;tag6AS_70539;tag6AS_96443	NA	NA	NA
contig_6AS_848	AS.H044.G05	453	473	tag6AS_52872	NA	NA	NA
contig_6AS_1210	AS.H044.G06	164	203	tag6AS_82891	NA	NA	NA
contig_6AS_1148	AS.H044.G07	284	342	tag6AS_7928;tag6AS_19464;tag6AS_11213;tag6AS_46968;tag6AS_54446;tag6AS_51221	4353435_6as	NA	NA
contig_6AS_1184	AS.H044.G08	887	931	tag6AS_49606;tag6AS_39874;tag6AS_106604;tag6AS_77847	NA	NA	NA
contig_6AS_831	AS.H034.J12	954	1000	tag6AS_83388;tag6AS_102987;tag6AS_34446;tag6AS_19791;tag6AS_50147;tag6AS_52993	1561318_6as	NA	NA
contig_6AS_847	AS.H034.J11	99	137	tag6AS_74265;tag6AS_48897;tag6AS_87377;tag6AS_107036;tag6AS_50894;tag6AS_109154;tag6AS_55478;tag6AS_50991;tag6AS_21545	4345411_6as;4345296_6as;4345294_6as;4395051_6as	NA	NA
contig_6AS_675	AS.H034.J10	29	77	tag6AS_14827;tag6AS_95748;tag6AS_63154;tag6AS_45333;tag6AS_67984;tag6AS_39779;tag6AS_110471;tag6AS_24037;tag6AS_27527;tag6AS_77071;tag6AS_71379;tag6AS_25476;tag6AS_59116;tag6AS_45636;tag6AS_25098	4424110_6as;4357180_6as	NA	NA
contig_6AS_1107	AS.H034.J17	125	157	tag6AS_66849;tag6AS_109762;tag6AS_73965;tag6AS_25204;tag6AS_1055;tag6AS_94570;tag6AS_90870;tag6AS_21763;tag6AS_4451;tag6AS_104450	4406050_6as	NA	NA
contig_6AS_227	AS.H034.J15	1	46	tag6AS_100694;tag6AS_59330;tag6AS_45826;tag6AS_46084;tag6AS_54516;tag6AS_54517;tag6AS_50735;tag6AS_59929;tag6AS_57980;tag6AS_67128;tag6AS_69115;tag6AS_109290;tag6AS_30327;tag6AS_76226;tag6AS_45852;tag6AS_14880;tag6AS_14881;tag6AS_42111;tag6AS_70515	NA	NA	NA
contig_6AS_1116	AS.H034.J14	370	407	tag6AS_18378;tag6AS_103041;tag6AS_18370;tag6AS_59149;tag6AS_14808;tag6AS_14809;tag6AS_53023;tag6AS_82846;tag6AS_14888;tag6AS_1806;tag6AS_87990;tag6AS_81569;tag6AS_18290;tag6AS_80431	5799147_6al	NA	NA
contig_6AS_1086	AS.H018.P04	130	163	tag6AS_35375;tag6AS_10600;tag6AS_59669;tag6AS_47093;tag6AS_58746	4390661_6as;4343591_6as	NA	NA
contig_6AS_335	AS.H018.P05	363	411	tag6AS_7327;tag6AS_38913;tag6AS_109301;tag6AS_3611;tag6AS_42331;tag6AS_86937	NA	NA	NA
contig_6AS_830	AS.H018.P07	28	74	tag6AS_41123;tag6AS_3388;tag6AS_100098;tag6AS_75760;tag6AS_68630;tag6AS_27538	4370813_6as	NA	NA
contig_6AS_1120	AS.H003.B06	320	357	tag6AS_8289;tag6AS_53794;tag6AS_9306;tag6AS_40167;tag6AS_50039;tag6AS_82684;tag6AS_12008;tag6AS_94480	NA	NA	NA
contig_6AS_837	AS.H003.B07	430	474	tag6AS_102444;tag6AS_73469;tag6AS_1906;tag6AS_107108;tag6AS_71950;tag6AS_99401;tag6AS_18585;tag6AS_46859;tag6AS_58846;tag6AS_38092	4372538_6as;4415430_6as;4343837_6as;4428045_6as	tu_scaffold22155	4395998_6as;4366701_6as
contig_6AS_1214	AS.H018.P02	53	95	tag6AS_1706;tag6AS_1056;tag6AS_91195;tag6AS_66726;tag6AS_70640;tag6AS_74106;tag6AS_107437;tag6AS_52154	4389450_6as;4357025_6as	NA	NA
contig_6AS_1189	AS.H018.P03	130	169	tag6AS_53854;tag6AS_35752;tag6AS_26751;tag6AS_33593;tag6AS_22967;tag6AS_15435;tag6AS_101233;tag6AS_6556;tag6AS_21528	1447291_6as;4351609_6as;3529524_6as	tu_scaffold28389;at_scaffold82184;tu_C167192058	91614_6as;4421077_6as;1907783_6as
contig_6AS_683	AS.H003.B08	105	129	tag6AS_81987	NA	NA	NA
contig_6AS_888	AS.H003.B09	1	54	tag6AS_93946;tag6AS_19993;tag6AS_26057;tag6AS_86665;tag6AS_37685;tag6AS_20012;tag6AS_84234;tag6AS_58043;tag6AS_47037;tag6AS_27017	NA	NA	NA
contig_6AS_1074	AS.H008.K10	762	814	tag6AS_40346	NA	NA	NA
contig_6AL_465	AL.H066.P08	76	108	tag6AL_134012;tag6AL_23538;tag6AL_15173;tag6AL_20247;tag6AL_21684;tag6AL_17536;tag6AL_20131;tag6AL_19566;tag6AL_18666;tag6AL_14893	5802289_6al;5834604_6al	tu_scaffold47388;at_scaffold34055;tu_C167371287	5765397_6al;5796476_6al;5833118_6al
contig_6AL_621	AL.H066.P09	340	362	tag6AL_9116;tag6AL_25170;tag6AL_8743;tag6AL_134311;tag6AL_10270;tag6AL_13412;tag6AL_16707;tag6AL_4964;tag6AL_14447;tag6AL_130949;tag6AL_11492;tag6AL_11212;tag6AL_12045	4032047_6al;5806982_6al;5744532_6al	NA	NA
contig_6AL_605	AL.H066.P06	9	47	tag6AL_65614;tag6AL_130940;tag6AL_132642;tag6AL_132615;tag6AL_131223;tag6AL_133564;tag6AL_134607;tag6AL_134962;tag6AL_134961;tag6AL_133135;tag6AL_131112;tag6AL_133713;tag6AL_133899;tag6AL_135471;tag6AL_134491	4420586_6as	NA	NA
contig_6AL_909	AL.H066.P07	27	59	tag6AL_35612;tag6AL_39309;tag6AL_35451;tag6AL_32038;tag6AL_50770;tag6AL_42157	5788942_6al;5778074_6al	NA	NA
contig_6AL_726	AL.H066.P04	22	58	tag6AL_19118;tag6AL_91870;tag6AL_91318;tag6AL_60543;tag6AL_23809;tag6AL_24027;tag6AL_87206;tag6AL_131477;tag6AL_86256	5744645_6al;5800147_6al	NA	NA
contig_6AL_379	AL.H066.P03	26	81	tag6AL_132552;tag6AL_55551;tag6AL_53730;tag6AL_133915;tag6AL_53171;tag6AL_54663;tag6AL_112166;tag6AL_132925;tag6AL_135548;tag6AL_135582;tag6AL_52646;tag6AL_5299;tag6AL_133359;tag6AL_59466;tag6AL_58475;tag6AL_135463;tag6AL_59824;tag6AL_17265;tag6AL_59430;tag6AL_56127	5755128_6al	NA	NA
contig_6AL_411	AL.H066.P01	48	69	tag6AL_71253;tag6AL_99714;tag6AL_97744;tag6AL_98162;tag6AL_73309;tag6AL_96132	5687182_6al	tu_scaffold1570	5687182_6al
contig_6AL_1036	AL.H093.L13	102	143	tag6AL_183299;tag6AL_21069	NA	NA	NA
contig_6AL_165	AL.H099.O20	15	32	tag6AL_137067;tag6AL_128330;tag6AL_139477;tag6AL_9805;tag6AL_5175;tag6AL_138375;tag6AL_140375;tag6AL_129876;tag6AL_119006	5801779_6al	NA	NA
contig_6AL_753	AL.H119.C24	94	141	tag6AL_47603;tag6AL_49055;tag6AL_51577;tag6AL_38382;tag6AL_43853;tag6AL_43585;tag6AL_251165;tag6AL_32921;tag6AL_33591;tag6AL_50605;tag6AL_33984;tag6AL_36049;tag6AL_197127;tag6AL_51889	5828733_6al;5775929_6al	NA	NA
contig_6AL_1092	AL.H087.F18	2	41	tag6AL_18040;tag6AL_122816;tag6AL_120339;tag6AL_80354;tag6AL_144177;tag6AL_118175	5785532_6al	NA	NA
contig_6AL_1044	AL.H087.F10	211	237	tag6AL_26993;tag6AL_28764	NA	NA	NA
contig_6AL_1019	AL.H087.F11	146	180	tag6AL_3154;tag6AL_55142;tag6AL_10692;tag6AL_59814;tag6AL_91038	5834917_6al	tu_scaffold3515;at_scaffold30933	5814346_6al;5800309_6al;5800310_6al
contig_6AL_903	AL.H087.F13	111	147	tag6AL_29711;tag6AL_29244	NA	NA	NA
contig_6AL_423	AL.H087.F14	32	72	tag6AL_57962;tag6AL_141631;tag6AL_59366;tag6AL_142324;tag6AL_55661	3235535_6al	NA	NA
contig_6AL_616	AL.H087.F16	120	159	tag6AL_39538;tag6AL_104331;tag6AL_41621	NA	NA	NA
contig_6AL_190	AL.H094.O20	13	38	tag6AL_84572;tag6AL_85205;tag6AL_138040;tag6AL_83010;tag6AL_186326;tag6AL_81459;tag6AL_84046;tag6AL_79399;tag6AL_140246;tag6AL_138341;tag6AL_84736;tag6AL_37320;tag6AL_82292;tag6AL_136916;tag6AL_85043	5751575_6al;5760178_6al;1282225_6al;5768668_6al;5777961_6al	NA	NA
contig_6AL_1064	AL.H094.O24	28	72	tag6AL_16414;tag6AL_105122;tag6AL_106998;tag6AL_103519	NA	NA	NA
contig_6AL_434	AL.H071.P24	24	55	tag6AL_43955;tag6AL_46607;tag6AL_44838;tag6AL_45845;tag6AL_45846;tag6AL_43642;tag6AL_51581;tag6AL_30197;tag6AL_41980;tag6AL_43051;tag6AL_29834;tag6AL_49827	5764351_6al;5786461_6al;5801032_6al	NA	NA
contig_6AL_482	AL.H071.P23	5	45	tag6AL_45828;tag6AL_47307;tag6AL_42390;tag6AL_45239;tag6AL_49695;tag6AL_51046;tag6AL_51212;tag6AL_51278;tag6AL_44866;tag6AL_50438	5831059_6al;5781247_6al	NA	NA
contig_6AS_165	AS.H014.I18	9	53	tag6AS_44244;tag6AS_23191;tag6AS_50149;tag6AS_17658;tag6AS_93686;tag6AS_108738;tag6AS_40395;tag6AS_102118;tag6AS_107424;tag6AS_5719;tag6AS_57867;tag6AS_35737;tag6AS_48016;tag6AS_99412;tag6AS_28084;tag6AS_92392;tag6AS_96898;tag6AS_8839;tag6AS_88153	NA	NA	NA
contig_6AS_1122	AS.H014.I19	95	132	tag6AS_81570;tag6AS_107977;tag6AS_29264;tag6AS_91635;tag6AS_47837;tag6AS_39833;tag6AS_103839;tag6AS_24025;tag6AS_20425;tag6AS_92521;tag6AS_103776;tag6AS_20381;tag6AS_27829	4341799_6as;4408961_6as;4391039_6as	tu_scaffold20308	4341623_6as;4343855_6as;4344669_6as;4408961_6as
contig_6AS_460	AS.H014.I16	14	62	tag6AS_92182;tag6AS_76760;tag6AS_33643;tag6AS_52506;tag6AS_15320;tag6AS_13825;tag6AS_52059;tag6AS_90068;tag6AS_27564;tag6AS_20683;tag6AS_23423;tag6AS_42767;tag6AS_82777;tag6AS_55967	NA	NA	NA
contig_6AS_46	AS.H014.I17	1	23	tag6AS_95400;tag6AS_12604;tag6AS_47819;tag6AS_78269;tag6AS_50441;tag6AS_86211;tag6AS_101838;tag6AS_53699;tag6AS_82561;tag6AS_102247;tag6AS_72871;tag6AS_11701	4386305_6as;4418875_6as;4417173_6as	NA	NA
contig_6AS_865	AS.H014.I14	278	318	tag6AS_32517;tag6AS_84645;tag6AS_77673;tag6AS_110027;tag6AS_43064;tag6AS_4866	NA	NA	NA
contig_6AS_473	AS.H014.I12	23	33	tag6AS_49741;tag6AS_83455;tag6AS_88473;tag6AS_41552;tag6AS_35661;tag6AS_77419	NA	NA	NA
contig_6AS_647	AS.H014.I13	23	38	tag6AS_62272;tag6AS_60716;tag6AS_22568;tag6AS_71741;tag6AS_41598;tag6AS_7967;tag6AS_15958	NA	NA	NA
contig_6AS_335	AS.H014.I10	211	256	tag6AS_24191;tag6AS_106855;tag6AS_88424;tag6AS_29961;tag6AS_82033;tag6AS_107199;tag6AS_101883	4425119_6as	NA	NA
contig_6AS_389	AS.H014.I11	33	89	tag6AS_75789;tag6AS_94675;tag6AS_64710;tag6AS_64137;tag6AS_86420;tag6AS_44955;tag6AS_13188;tag6AS_65958;tag6AS_12169;tag6AS_100465;tag6AS_19049;tag6AS_99788;tag6AS_69575	4420147_6as	NA	NA
contig_6AS_701	AS.H018.O10	188	199	tag6AS_99316;tag6AS_48429;tag6AS_80341;tag6AS_54128;tag6AS_21680;tag6AS_16540;tag6AS_51327	4342739_6as;4361233_6as	NA	NA
contig_6AS_1077	AS.H018.O11	162	191	tag6AS_109996;tag6AS_83440;tag6AS_17829;tag6AS_77587	NA	NA	NA
contig_6AS_848	AS.H018.O12	122	163	tag6AS_40542;tag6AS_107101;tag6AS_12375;tag6AS_47873;tag6AS_44987;tag6AS_25462;tag6AS_80783;tag6AS_61461;tag6AS_42033;tag6AS_65774;tag6AS_69835	4431783_6as;4390553_6as	NA	NA
contig_6AS_1214	AS.H018.O13	622	672	tag6AS_2714;tag6AS_58489;tag6AS_18763;tag6AS_24013;tag6AS_84378	NA	NA	NA
contig_6AS_847	AS.H018.O14	454	515	tag6AS_56743;tag6AS_77193;tag6AS_24777;tag6AS_103158;tag6AS_72146;tag6AS_18608;tag6AS_83271;tag6AS_83273;tag6AS_56106	4380130_6as;3366670_6as;3651027_6as;4378951_6as	NA	NA
contig_6AS_408	AS.H018.O15	26	33	tag6AS_70908;tag6AS_103741	NA	NA	NA
contig_6AS_859	AS.H018.O17	292	316	tag6AS_49506;tag6AS_88047;tag6AS_89249;tag6AS_55084;tag6AS_9556;tag6AS_6397;tag6AS_103276;tag6AS_17047	NA	NA	NA
contig_6AS_1215	AS.H036.B20	128	144	tag6AS_8316;tag6AS_29842;tag6AS_40071;tag6AS_58284	NA	NA	NA
contig_6AS_1120	AS.H036.B21	11	59	tag6AS_20883;tag6AS_37106;tag6AS_75507	NA	NA	NA
contig_6AS_834	AS.H036.B22	279	318	tag6AS_64971;tag6AS_99808;tag6AS_33477;tag6AS_10367;tag6AS_4330;tag6AS_61714;tag6AS_90761;tag6AS_70560;tag6AS_83819;tag6AS_41561;tag6AS_80211;tag6AS_9507	1049060_6as;4346213_6as;5742630_6al;2924390_6as	tu_scaffold48538	5742630_6al
contig_6AS_1123	AS.H036.B23	557	610	tag6AS_6457;tag6AS_85579;tag6AS_108881;tag6AS_13815;tag6AS_9784;tag6AS_96148;tag6AS_68793;tag6AS_29671;tag6AS_29808;tag6AS_64073;tag6AS_69356;tag6AS_32054;tag6AS_88088	4379050_6as;4355427_6as	at_scaffold17870	NA
contig_6AS_381	AS.H050.H09	24	69	tag6AS_97674;tag6AS_99333;tag6AS_41377	4419987_6as	NA	NA
contig_6AS_1186	AS.H050.H01	438	489	tag6AS_34202;tag6AS_10939;tag6AS_15134;tag6AS_43857;tag6AS_57428;tag6AS_58646;tag6AS_96165;tag6AS_21776;tag6AS_54604;tag6AS_104346	4405530_6as;4398249_6as	tu_scaffold50528	NA
contig_6AS_684	AS.H050.H02	71	121	tag6AS_53583;tag6AS_49986;tag6AS_103262;tag6AS_90501;tag6AS_33034;tag6AS_30926	4346971_6as	NA	NA
contig_6AS_893	AS.H050.H05	303	347	tag6AS_33446;tag6AS_4430;tag6AS_50738	5833286_6al	tu_scaffold2943	5811130_6al;5805050_6al;5820551_6al;5782075_6al;5833284_6al;5756426_6al;5833285_6al
contig_6AS_870	AS.H050.H06	33	57	tag6AS_82165;tag6AS_49409;tag6AS_70606;tag6AS_57256;tag6AS_35245;tag6AS_6684;tag6AS_6746;tag6AS_30641	4400833_6as;4369736_6as	tu_scaffold39745;at_scaffold35223	4378983_6as;4409897_6as;4429562_6as;4323219_6as;2067661_6as;251877_6as;4426934_6as
contig_6AS_1173	AS.H050.H07	184	246	tag6AS_51800;tag6AS_62814;tag6AS_23385;tag6AS_70852;tag6AS_73630;tag6AS_5311;tag6AS_40690	4337009_6as	NA	NA
contig_6AL_999	AL.H066.C18	306	345	tag6AL_134393;tag6AL_68400;tag6AL_131736;tag6AL_19921;tag6AL_58031;tag6AL_134213;tag6AL_132498;tag6AL_72722;tag6AL_135669;tag6AL_133302;tag6AL_133610;tag6AL_37753	3623928_6al;5764006_6al;5771920_6al;5819418_6al	NA	NA
contig_6AL_34	AL.H066.C19	21	53	tag6AL_4645;tag6AL_39955;tag6AL_36951;tag6AL_132571;tag6AL_131264;tag6AL_39480;tag6AL_32595;tag6AL_39136;tag6AL_33980;tag6AL_35515	4431275_6as;5773627_6al	tu_scaffold15300	NA
contig_6AL_226	AL.H066.C12	6	44	tag6AL_50866;tag6AL_43903;tag6AL_50577;tag6AL_43651;tag6AL_49521;tag6AL_50461;tag6AL_48608;tag6AL_44884;tag6AL_43413;tag6AL_43095;tag6AL_44598;tag6AL_43745;tag6AL_47599;tag6AL_42845;tag6AL_42938;tag6AL_49184;tag6AL_50165	NA	NA	NA
contig_6AL_186	AL.H110.P23	113	151	tag6AL_222120;tag6AL_230979;tag6AL_106091;tag6AL_221254;tag6AL_221617;tag6AL_221508;tag6AL_223365;tag6AL_223166;tag6AL_221315;tag6AL_151026;tag6AL_221000;tag6AL_221935;tag6AL_229910;tag6AL_223243;tag6AL_220918;tag6AL_220917;tag6AL_170067;tag6AL_223674;tag6AL_221644;tag6AL_182386	5763782_6al;5817276_6al;5748073_6al;4422681_6as	NA	NA
contig_6AL_9	AL.H066.C10	32	76	tag6AL_12379;tag6AL_11014;tag6AL_100299;tag6AL_6640;tag6AL_133956;tag6AL_13081;tag6AL_100681;tag6AL_95925;tag6AL_133822;tag6AL_6075;tag6AL_100775;tag6AL_100682;tag6AL_4950;tag6AL_12438;tag6AL_99117;tag6AL_102394;tag6AL_134506;tag6AL_96662;tag6AL_100938;tag6AL_102301;tag6AL_102470	5775108_6al;5751948_6al	tu_scaffold23770	5784646_6al
contig_6AL_192	AL.H066.C11	62	109	tag6AL_40526;tag6AL_65974;tag6AL_130920;tag6AL_134813	NA	NA	NA
contig_6AL_1089	AL.H066.C16	533	575	tag6AL_112527;tag6AL_114900;tag6AL_24676;tag6AL_31062;tag6AL_112350;tag6AL_38307	NA	NA	NA
contig_6AL_1072	AL.H066.C17	50	75	tag6AL_28843;tag6AL_30315;tag6AL_26843;tag6AL_29768;tag6AL_26144	NA	NA	NA
contig_6AL_435	AL.H110.P24	78	117	tag6AL_117974;tag6AL_79814;tag6AL_15526;tag6AL_78543;tag6AL_82519;tag6AL_78905;tag6AL_83624;tag6AL_165307;tag6AL_79263;tag6AL_83728;tag6AL_175591;tag6AL_222017;tag6AL_220470;tag6AL_13182;tag6AL_82348;tag6AL_83684	4390729_6as	NA	NA
contig_6AL_715	AL.H066.C15	133	156	tag6AL_112880;tag6AL_3743;tag6AL_12955;tag6AL_97929;tag6AL_11027;tag6AL_9770;tag6AL_98283;tag6AL_10112	5801261_6al	at_scaffold42249	NA
contig_6AS_663	AS.H004.B23	144	184	tag6AS_93168;tag6AS_29495;tag6AS_107932;tag6AS_54412	4407635_6as;4376977_6as	NA	NA
contig_6AS_1214	AS.H004.B21	367	405	tag6AS_49630;tag6AS_25263;tag6AS_9176	4408468_6as	NA	NA
contig_6AL_1033	AL.H107.P02	14	57	tag6AL_127915;tag6AL_129458;tag6AL_127004;tag6AL_128822;tag6AL_94718;tag6AL_129774;tag6AL_129823;tag6AL_126643;tag6AL_130250;tag6AL_127547;tag6AL_128306;tag6AL_6902;tag6AL_130842;tag6AL_179204	5759392_6al;5822566_6al	tu_scaffold33947;tu_scaffold35073;at_scaffold10215	5787996_6al;5768639_6al;5832951_6al;5770304_6al;80159_6as;5776096_6al;5770305_6al;5769962_6al;5762499_6al
contig_6AL_432	AL.H107.P03	68	109	tag6AL_35022;tag6AL_129864;tag6AL_162328	5786941_6al	tu_scaffold12013	5786941_6al;5820657_6al;5768498_6al;5820658_6al
contig_6AL_872	AL.H107.P05	108	145	tag6AL_105092;tag6AL_105849;tag6AL_6987;tag6AL_7785;tag6AL_122310;tag6AL_120234;tag6AL_121506;tag6AL_57991;tag6AL_118577;tag6AL_13177;tag6AL_1523;tag6AL_103532;tag6AL_171642	5742738_6al;4421131_6as;1650990_6al	NA	NA
contig_6AL_936	AL.H107.P06	423	446	tag6AL_123764;tag6AL_211230;tag6AL_125557;tag6AL_126006;tag6AL_114263;tag6AL_87487;tag6AL_123889;tag6AL_123573;tag6AL_124651;tag6AL_115217	5777784_6al;5797516_6al	NA	NA
contig_6AL_1112	AL.H107.P07	117	149	tag6AL_2206;tag6AL_146678;tag6AL_147751;tag6AL_87852;tag6AL_87853;tag6AL_170162;tag6AL_222864	5815863_6al;5802483_6al	NA	NA
contig_6AL_1064	AL.H115.F22	157	199	tag6AL_110987	NA	NA	NA
contig_6AS_831	AS.H029.P09	867	922	tag6AS_104114;tag6AS_15501;tag6AS_46941	4385621_6as	NA	NA
contig_6AS_1160	AS.H029.P04	114	164	tag6AS_91456;tag6AS_28439;tag6AS_14341;tag6AS_23777	4387926_6as	NA	NA
contig_6AS_672	AS.H029.P05	4	25	tag6AS_90828;tag6AS_33783;tag6AS_60407;tag6AS_54388;tag6AS_20498	4372820_6as;4392122_6as	NA	NA
contig_6AS_1214	AS.H029.P06	1374	1415	tag6AS_56068;tag6AS_6063;tag6AS_8975;tag6AS_10497;tag6AS_20915;tag6AS_63583	4363124_6as	NA	NA
contig_6AS_837	AS.H029.P07	98	138	tag6AS_73016;tag6AS_3750;tag6AS_65186;tag6AS_95912	NA	NA	NA
contig_6AS_869	AS.H029.P01	292	355	tag6AS_6372;tag6AS_73053;tag6AS_1854;tag6AS_1058	NA	NA	NA
contig_6AS_1197	AS.H029.P02	302	359	tag6AS_109923;tag6AS_47618;tag6AS_84795;tag6AS_72688;tag6AS_14815;tag6AS_107224;tag6AS_20603	4376414_6as	NA	NA
contig_6AS_573	AS.H029.P03	1	19	tag6AS_74343;tag6AS_52805;tag6AS_75409;tag6AS_62079;tag6AS_11624;tag6AS_8624;tag6AS_85765;tag6AS_1075;tag6AS_68209;tag6AS_89987	NA	NA	NA
contig_6AL_999	AL.H093.E08	129	152	tag6AL_4991;tag6AL_35470;tag6AL_184134;tag6AL_4877;tag6AL_41430	5777690_6al	NA	NA
contig_6AL_940	AL.H093.E03	74	113	tag6AL_29434;tag6AL_29181;tag6AL_28116;tag6AL_29761;tag6AL_25551	NA	NA	NA
contig_6AL_1069	AL.H093.E02	119	157	tag6AL_183736;tag6AL_32766	NA	NA	NA
contig_6AL_379	AL.H093.E01	93	126	tag6AL_1435;tag6AL_4089;tag6AL_10201	NA	NA	NA
contig_6AL_1067	AL.H080.E15	10	37	tag6AL_97776;tag6AL_98495;tag6AL_98944;tag6AL_97680;tag6AL_102512;tag6AL_98439;tag6AL_97099;tag6AL_96519;tag6AL_96690;tag6AL_96195;tag6AL_97225;tag6AL_101119	NA	NA	NA
contig_6AL_1025	AL.H093.E07	24	35	tag6AL_20593;tag6AL_17565;tag6AL_18487	NA	NA	NA
contig_6AL_1040	AL.H093.E06	200	231	tag6AL_56595;tag6AL_56627;tag6AL_83411;tag6AL_103973;tag6AL_8228;tag6AL_105307;tag6AL_52621;tag6AL_7175	5701472_6al;5747944_6al	NA	NA
contig_6AL_1035	AL.H093.E05	34	59	tag6AL_22196;tag6AL_127096;tag6AL_129202;tag6AL_131802	NA	NA	NA
contig_6AL_488	AL.H093.E04	1	20	tag6AL_57004;tag6AL_183773;tag6AL_56745;tag6AL_57616;tag6AL_184758;tag6AL_59855;tag6AL_183402	5818564_6al;5759190_6al	tu_scaffold2118	5772155_6al;5792379_6al;1520362_6al;5759190_6al
contig_6AL_765	AL.H088.E03	4	52	tag6AL_168000;tag6AL_90131;tag6AL_167182;tag6AL_88019;tag6AL_92606;tag6AL_168330;tag6AL_168274;tag6AL_167342;tag6AL_166775;tag6AL_166518;tag6AL_167013;tag6AL_167248;tag6AL_88774;tag6AL_91048;tag6AL_167000	5827174_6al;5767849_6al	NA	NA
contig_6AL_1040	AL.H088.E02	102	132	tag6AL_91786;tag6AL_93093;tag6AL_95516;tag6AL_87456;tag6AL_44843;tag6AL_90566;tag6AL_90713	5810063_6al	NA	NA
contig_6AL_1087	AL.H088.E07	10	50	tag6AL_74605;tag6AL_72801;tag6AL_72609;tag6AL_75818;tag6AL_73723;tag6AL_100976	NA	NA	NA
contig_6AL_1045	AL.H088.E05	161	173	tag6AL_46525;tag6AL_44781;tag6AL_62735;tag6AL_68892;tag6AL_47077;tag6AL_67677	5831020_6al;5769101_6al;5786143_6al	NA	NA
contig_6AL_577	AL.H117.L08	235	270	tag6AL_15107;tag6AL_18741;tag6AL_104499;tag6AL_192079;tag6AL_105170	5834680_6al;5780078_6al	NA	NA
contig_6AL_704	AL.H117.L07	31	51	tag6AL_233174;tag6AL_47052	NA	NA	NA
contig_6AL_631	AL.H117.L06	10	30	tag6AL_54886;tag6AL_52780;tag6AL_54212;tag6AL_57969;tag6AL_191401;tag6AL_59477;tag6AL_55802;tag6AL_54340;tag6AL_55646	NA	NA	NA
contig_6AL_1087	AL.H088.E09	93	124	tag6AL_153368;tag6AL_154141;tag6AL_83435;tag6AL_150762;tag6AL_84272;tag6AL_84067;tag6AL_84559;tag6AL_83469	384449_6al;5752425_6al	at_scaffold17673	NA
contig_6AL_1097	AL.H088.E08	225	244	tag6AL_52201;tag6AL_102827;tag6AL_18849;tag6AL_104609;tag6AL_92811	NA	NA	NA
contig_6AL_950	AL.H117.L03	165	196	tag6AL_212930;tag6AL_46441;tag6AL_48067;tag6AL_42629	NA	NA	NA
contig_6AL_17	AL.H117.L02	1	31	tag6AL_210686;tag6AL_155531;tag6AL_212515;tag6AL_212170;tag6AL_155227;tag6AL_156182;tag6AL_195368;tag6AL_212800;tag6AL_212717	5788091_6al	NA	NA
contig_6AL_667	AL.H117.L01	13	20	tag6AL_74781;tag6AL_123495;tag6AL_201606;tag6AL_183165;tag6AL_14267;tag6AL_193987	NA	NA	NA
contig_6AL_903	AL.H076.I17	120	156	tag6AL_13699;tag6AL_1810;tag6AL_6557;tag6AL_12244;tag6AL_10350;tag6AL_5860;tag6AL_9314;tag6AL_7525;tag6AL_6819;tag6AL_4983;tag6AL_12145	5788047_6al;3321404_6al	NA	NA
contig_6AL_294	AL.H076.I11	45	52	tag6AL_8541	NA	NA	NA
contig_6AS_384	AS.H052.G10	63	71	tag6AS_96187;tag6AS_71444	NA	NA	NA
contig_6AL_936	AL.H076.I19	227	243	tag6AL_2480;tag6AL_6998;tag6AL_5975;tag6AL_6209;tag6AL_6890;tag6AL_2955;tag6AL_8926	4358710_6as;5765668_6al	NA	NA
contig_6AL_611	AL.H076.I18	122	171	tag6AL_12396;tag6AL_5786;tag6AL_10486	NA	NA	NA
contig_6AS_1082	AS.H054.F20	119	155	tag6AS_67244;tag6AS_67568;tag6AS_104313;tag6AS_21969;tag6AS_1022;tag6AS_28529	4382306_6as	NA	NA
contig_6AS_366	AS.H054.F21	193	209	tag6AS_101539;tag6AS_10361;tag6AS_74476;tag6AS_68904;tag6AS_70179;tag6AS_31927	2541452_6as;4405176_6as	NA	NA
contig_6AS_1188	AS.H054.F22	1496	1529	tag6AS_84533;tag6AS_77802;tag6AS_49713	NA	NA	NA
contig_6AS_836	AS.H054.F23	28	58	tag6AS_68788;tag6AS_77551	NA	NA	NA
contig_6AL_404	AL.H114.N08	51	97	tag6AL_58737;tag6AL_53385;tag6AL_52821;tag6AL_92893;tag6AL_58327;tag6AL_55305;tag6AL_54125	5821717_6al	NA	NA
contig_6AL_201	AL.H114.N09	3	23	tag6AL_31579;tag6AL_31519	5817852_6al	NA	NA
contig_6AL_428	AL.H114.N02	74	109	tag6AL_170921;tag6AL_34341;tag6AL_86680;tag6AL_170948;tag6AL_187792;tag6AL_32490;tag6AL_171373;tag6AL_89467;tag6AL_31202;tag6AL_38819;tag6AL_39915;tag6AL_90936	5741144_6al;444435_6al;4368984_6as	NA	NA
contig_6AL_705	AL.H114.N06	287	328	tag6AL_109427;tag6AL_143609;tag6AL_136654;tag6AL_143711;tag6AL_215674;tag6AL_145084;tag6AL_145315;tag6AL_214578;tag6AL_137454;tag6AL_7639;tag6AL_139547;tag6AL_137419;tag6AL_25838;tag6AL_139021;tag6AL_143760;tag6AL_144645;tag6AL_215186;tag6AL_215923;tag6AL_144303;tag6AL_142296	5686763_6al;5760843_6al;5770357_6al;5781281_6al	NA	NA
contig_6AL_512	AL.H114.N07	113	154	tag6AL_14551;tag6AL_18763;tag6AL_91961;tag6AL_21400;tag6AL_88486;tag6AL_18648;tag6AL_24187;tag6AL_92538;tag6AL_21931;tag6AL_86823;tag6AL_16446;tag6AL_24604	5786897_6al	at_scaffold8878;tu_scaffold151742	5744677_6al;817939_6al
contig_6AL_623	AL.H114.N04	75	113	tag6AL_183922;tag6AL_184346;tag6AL_50452;tag6AL_51423;tag6AL_140784;tag6AL_183870;tag6AL_46261;tag6AL_45548;tag6AL_45608;tag6AL_47064;tag6AL_50527;tag6AL_65671;tag6AL_44987;tag6AL_184557;tag6AL_49437	5829824_6al;5778893_6al;5810001_6al	NA	NA
contig_6AL_411	AL.H114.N05	70	97	tag6AL_118496;tag6AL_230204	NA	NA	NA
contig_6AL_646	AL.H119.B05	39	76	tag6AL_72605;tag6AL_70633;tag6AL_113013;tag6AL_95777;tag6AL_74425;tag6AL_97402;tag6AL_77463;tag6AL_78160;tag6AL_72628	5804457_6al;5806722_6al	at_scaffold87834;tu_scaffold689;at_scaffold35328	2498054_6al;5806722_6al;5808698_6al;5804457_6al;5767968_6al;5765227_6al;5771682_6al
contig_6AL_633	AL.H083.M04	66	102	tag6AL_83887;tag6AL_84023;tag6AL_85621;tag6AL_80977	5755448_6al	NA	NA
contig_6AL_1106	AL.H083.M06	97	132	tag6AL_153891;tag6AL_151315;tag6AL_66365;tag6AL_152153;tag6AL_88193;tag6AL_150773;tag6AL_66555;tag6AL_150569;tag6AL_150816;tag6AL_151808;tag6AL_150444	5773473_6al;5757872_6al	NA	NA
contig_6AL_960	AL.H083.M07	90	124	tag6AL_115570;tag6AL_152751;tag6AL_112361;tag6AL_115175	NA	NA	NA
contig_6AS_1173	AS.H004.I19	209	271	tag6AS_20703;tag6AS_7755;tag6AS_9029;tag6AS_91833;tag6AS_76924;tag6AS_28053;tag6AS_52968;tag6AS_16579	4346220_6as	NA	NA
contig_6AS_1127	AS.H004.I18	54	75	tag6AS_84047;tag6AS_29477;tag6AS_46744;tag6AS_104452;tag6AS_98587;tag6AS_11371	NA	NA	NA
contig_6AL_489	AL.H083.M02	70	97	tag6AL_24084;tag6AL_53524;tag6AL_129663;tag6AL_127242;tag6AL_152717;tag6AL_151965;tag6AL_152677;tag6AL_98950;tag6AL_126682;tag6AL_130625;tag6AL_126561;tag6AL_17704;tag6AL_47247;tag6AL_129842;tag6AL_129534	5807446_6al	NA	NA
contig_6AS_903	AS.H004.I17	17	22	tag6AS_36297;tag6AS_98898	NA	NA	NA
contig_6AS_1186	AS.H004.I16	38	79	tag6AS_35126;tag6AS_4580;tag6AS_64461;tag6AS_69588;tag6AS_37394;tag6AS_18863	4431305_6as	NA	NA
contig_6AL_1112	AL.H083.M08	324	335	tag6AL_2314;tag6AL_10197;tag6AL_9974;tag6AL_109187;tag6AL_7443;tag6AL_5821;tag6AL_3118;tag6AL_10745;tag6AL_84170;tag6AL_12734;tag6AL_152419;tag6AL_3193;tag6AL_151660;tag6AL_6534	5798230_6al;5834083_6al;5780996_6al	NA	NA
contig_6AL_30	AL.H083.M09	16	55	tag6AL_50373;tag6AL_50801;tag6AL_51368;tag6AL_45783;tag6AL_43779	5812283_6al;5830717_6al	tu_scaffold9952	5029297_6al;5830717_6al;5803995_6al;5730089_6al
contig_6AS_651	AS.H004.I13	693	743	tag6AS_36240;tag6AS_62843;tag6AS_68890;tag6AS_63100;tag6AS_82514;tag6AS_88155;tag6AS_91014;tag6AS_87543;tag6AS_19977	4350939_6as;4377590_6as	NA	NA
contig_6AS_383	AS.H009.M21	99	136	tag6AS_77200;tag6AS_56303;tag6AS_53083;tag6AS_44636;tag6AS_32573;tag6AS_33918;tag6AS_83905;tag6AS_7031	4430521_6as	NA	NA
contig_6AS_1178	AS.H009.M20	672	722	tag6AS_94226;tag6AS_38441;tag6AS_43626;tag6AS_103024;tag6AS_14135;tag6AS_10596	4346300_6as;4345418_6as	tu_scaffold16464	4345418_6as
contig_6AS_1179	AS.H009.M23	211	244	tag6AS_6501;tag6AS_49801;tag6AS_47677;tag6AS_99666	4420392_6as	NA	NA
contig_6AS_658	AS.H009.M24	371	437	tag6AS_75053;tag6AS_102777;tag6AS_46654;tag6AS_85675;tag6AS_101126;tag6AS_102531;tag6AS_67214	4430302_6as	NA	NA
contig_6AS_366	AS.H056.P09	1	46	tag6AS_68218;tag6AS_63884;tag6AS_3636;tag6AS_103250	NA	NA	NA
contig_6AS_849	AS.H030.E10	82	120	tag6AS_56116;tag6AS_71888	NA	NA	NA
contig_6AL_1089	AL.H123.K24	485	527	tag6AL_117059;tag6AL_41493;tag6AL_112758;tag6AL_110681;tag6AL_110877;tag6AL_40886;tag6AL_32225;tag6AL_110064;tag6AL_32363;tag6AL_112106;tag6AL_112468	5772358_6al	NA	NA
contig_6AL_64	AL.H123.K23	24	59	tag6AL_15483;tag6AL_17999;tag6AL_22504;tag6AL_21986;tag6AL_15111;tag6AL_18076;tag6AL_47257	5753765_6al	tu_scaffold65017	5829383_6al;4215066_6al;5744453_6al
contig_6AL_605	AL.H123.K20	328	380	tag6AL_103320;tag6AL_105271;tag6AL_104184	2776164_6al	NA	NA
contig_6AL_426	AL.H114.G18	125	157	tag6AL_116315	NA	NA	NA
contig_6AL_1047	AL.H114.G11	126	149	tag6AL_1870;tag6AL_120745;tag6AL_120775;tag6AL_4379;tag6AL_2938	911739_6al	NA	NA
contig_6AL_753	AL.H114.G12	17	31	tag6AL_37426;tag6AL_31689;tag6AL_41280;tag6AL_235883;tag6AL_40573;tag6AL_40643;tag6AL_31230;tag6AL_36386;tag6AL_36185	5827519_6al	NA	NA
contig_6AL_630	AL.H114.G14	73	105	tag6AL_66900;tag6AL_54770;tag6AL_123005;tag6AL_190374;tag6AL_76784;tag6AL_72036;tag6AL_62891	5817698_6al;4409790_6as	NA	NA
contig_6AL_1018	AL.H114.G15	9	62	tag6AL_107267;tag6AL_91672;tag6AL_86158;tag6AL_90115;tag6AL_86481;tag6AL_88428;tag6AL_70339;tag6AL_104367;tag6AL_90212;tag6AL_91209;tag6AL_64368;tag6AL_89870	5782332_6al;5774723_6al;4469067_6al	tu_scaffold37125	5831630_6al
contig_6AL_939	AL.H114.G16	503	527	tag6AL_153412;tag6AL_153890;tag6AL_173771;tag6AL_153920;tag6AL_218133;tag6AL_215217;tag6AL_150652;tag6AL_218553;tag6AL_151233;tag6AL_153834	5812910_6al	NA	NA
contig_6AL_868	AL.H114.G17	283	301	tag6AL_41012;tag6AL_69342;tag6AL_78812;tag6AL_31497;tag6AL_31763;tag6AL_69474;tag6AL_64846	5727706_6al	NA	NA
contig_6AS_1127	AS.H029.D10	500	544	tag6AS_59536;tag6AS_44010;tag6AS_43791	NA	NA	NA
contig_6AS_831	AS.H057.F18	113	137	tag6AS_24235;tag6AS_110211;tag6AS_99883;tag6AS_105226;tag6AS_50190;tag6AS_102017;tag6AS_101019;tag6AS_35088	4423025_6as	NA	NA
contig_6AS_689	AS.H057.F19	196	235	tag6AS_83442;tag6AS_51395;tag6AS_108461;tag6AS_108460;tag6AS_42973	NA	NA	NA
contig_6AS_1196	AS.H057.F12	758	791	tag6AS_65594;tag6AS_62767;tag6AS_9405;tag6AS_95853	NA	NA	NA
contig_6AS_853	AS.H057.F13	10	59	tag6AS_14352;tag6AS_33284;tag6AS_62907;tag6AS_87914;tag6AS_86480;tag6AS_20490;tag6AS_46049;tag6AS_99853;tag6AS_12947;tag6AS_3856	4402572_6as;4418841_6as	NA	NA
contig_6AS_699	AS.H057.F10	100	134	tag6AS_67720;tag6AS_53602;tag6AS_65271;tag6AS_94947;tag6AS_48221;tag6AS_48024;tag6AS_3706;tag6AS_11602;tag6AS_51991;tag6AS_48019;tag6AS_53758	4387929_6as	NA	NA
contig_6AS_2	AS.H057.F16	29	68	tag6AS_67879;tag6AS_84776;tag6AS_16822;tag6AS_53413;tag6AS_67259;tag6AS_66120;tag6AS_29149	4412812_6as	tu_scaffold1925	5028017_6al;4348172_6as;4428752_6as;4429040_6as
contig_6AS_388	AS.H057.F17	76	110	tag6AS_40125;tag6AS_73858;tag6AS_69544;tag6AS_30295	NA	NA	NA
contig_6AS_1215	AS.H057.F14	131	147	tag6AS_2584;tag6AS_75426;tag6AS_10384;tag6AS_25788;tag6AS_43818;tag6AS_60808;tag6AS_99680	4426621_6as	NA	NA
contig_6AS_691	AS.H057.F15	269	290	tag6AS_103191;tag6AS_61119;tag6AS_49402	NA	NA	NA
contig_6AL_1020	AL.H089.F23	122	162	tag6AL_98745;tag6AL_100061;tag6AL_50994;tag6AL_42414;tag6AL_96285;tag6AL_98976	4000418_6al	NA	NA
contig_6AL_824	AL.H089.F21	22	32	tag6AL_65397;tag6AL_3678;tag6AL_170151;tag6AL_52674;tag6AL_132000;tag6AL_42137	NA	NA	NA
contig_6AS_866	AS.H051.I24	23	58	tag6AS_73711;tag6AS_86661;tag6AS_35995;tag6AS_33136;tag6AS_91217;tag6AS_63437;tag6AS_63993;tag6AS_9932	NA	NA	NA
contig_6AS_849	AS.H051.I22	18	59	tag6AS_74521;tag6AS_10709;tag6AS_86156;tag6AS_104168;tag6AS_54139;tag6AS_11861;tag6AS_5611;tag6AS_46948;tag6AS_11432;tag6AS_54769;tag6AS_67518;tag6AS_70013;tag6AS_31338;tag6AS_50942	4360738_6as;4356324_6as	NA	NA
contig_6AS_1188	AS.H051.I23	1227	1278	tag6AS_94670;tag6AS_53734;tag6AS_26663;tag6AS_50783;tag6AS_95562;tag6AS_57267;tag6AS_45551;tag6AS_89217;tag6AS_25977	5793556_6al	NA	NA
contig_6AS_1111	AS.H051.I20	863	908	tag6AS_20390;tag6AS_75538;tag6AS_42093;tag6AS_15847;tag6AS_9361	4429308_6as	NA	NA
contig_6AS_1109	AS.H051.I21	162	186	tag6AS_10235;tag6AS_102577;tag6AS_11648;tag6AS_61279;tag6AS_105595;tag6AS_26445;tag6AS_42436;tag6AS_95675	4414755_6as	NA	NA
contig_6AS_1210	AS.H032.C08	157	196	tag6AS_14469;tag6AS_57017	NA	NA	NA
contig_6AS_1111	AS.H032.C06	580	624	tag6AS_81596;tag6AS_18705;tag6AS_81557;tag6AS_2546	4430132_6as	NA	NA
contig_6AS_873	AS.H032.C05	279	284	tag6AS_67251;tag6AS_66151;tag6AS_30345	4424135_6as	NA	NA
contig_6AS_599	AS.H032.C04	14	24	tag6AS_66032;tag6AS_11537;tag6AS_72777;tag6AS_87660;tag6AS_81648	NA	NA	NA
contig_6AS_658	AS.H032.C03	122	179	tag6AS_108524;tag6AS_66954;tag6AS_52044;tag6AS_26292;tag6AS_42957;tag6AS_82582;tag6AS_77627	4419344_6as;4413493_6as	NA	NA
contig_6AS_598	AS.H032.C01	4	26	tag6AS_56288;tag6AS_77763;tag6AS_105948;tag6AS_2325;tag6AS_30843;tag6AS_29500;tag6AS_44032;tag6AS_110246;tag6AS_56977;tag6AS_106368;tag6AS_33806;tag6AS_14900	NA	NA	NA
contig_6AS_695	AS.H025.M05	81	143	tag6AS_93740;tag6AS_31003;tag6AS_73964;tag6AS_27497;tag6AS_43183;tag6AS_12597;tag6AS_7174;tag6AS_33016;tag6AS_24393;tag6AS_3444;tag6AS_45141;tag6AS_97842;tag6AS_21332;tag6AS_50445;tag6AS_99526;tag6AS_54123	4349084_6as;4386788_6as;4410103_6as	NA	NA
contig_6AS_1178	AS.H025.M04	731	762	tag6AS_72405;tag6AS_48861;tag6AS_35138;tag6AS_70129;tag6AS_95456;tag6AS_14813	4406749_6as;4413370_6as	NA	NA
contig_6AS_1162	AS.H025.M07	174	216	tag6AS_73066;tag6AS_63641;tag6AS_88462;tag6AS_74328;tag6AS_21159	4431759_6as;4340692_6as	NA	NA
contig_6AS_1077	AS.H025.M06	78	112	tag6AS_74306;tag6AS_101164	NA	NA	NA
contig_6AS_237	AS.H025.M03	1	35	tag6AS_49281;tag6AS_100821;tag6AS_91524;tag6AS_88401;tag6AS_35927;tag6AS_47014;tag6AS_79625;tag6AS_32456;tag6AS_5683;tag6AS_109407;tag6AS_96703;tag6AS_42917;tag6AS_30406	NA	NA	NA
contig_6AS_853	AS.H025.M02	145	172	tag6AS_22158;tag6AS_72094;tag6AS_65627	NA	NA	NA
contig_6AS_569	AS.H025.M09	11	28	tag6AS_78586;tag6AS_98800;tag6AS_102067;tag6AS_45000;tag6AS_59247;tag6AS_79320;tag6AS_50793;tag6AS_9440;tag6AS_8215;tag6AS_103317	NA	NA	NA
contig_6AS_11	AS.H025.M08	1	27	tag6AS_64258;tag6AS_109854;tag6AS_41718;tag6AS_47645;tag6AS_54656;tag6AS_44471;tag6AS_15739;tag6AS_108861;tag6AS_21565;tag6AS_6275;tag6AS_20437;tag6AS_74432;tag6AS_99431	NA	NA	NA
contig_6AL_1020	AL.H102.G11	54	95	tag6AL_171569;tag6AL_102268;tag6AL_173157;tag6AL_134730;tag6AL_132684;tag6AL_127370;tag6AL_126736;tag6AL_174839;tag6AL_131934;tag6AL_131117	NA	NA	NA
contig_6AL_899	AL.H102.G13	166	212	tag6AL_121455;tag6AL_123030;tag6AL_118743;tag6AL_105663;tag6AL_207018;tag6AL_207178;tag6AL_35869;tag6AL_107808;tag6AL_139413;tag6AL_118429	5800739_6al;5822103_6al	NA	NA
contig_6AL_13	AL.H102.G12	148	189	tag6AL_44673;tag6AL_132147;tag6AL_130967;tag6AL_132126	5812751_6al;5801599_6al;5785911_6al	NA	NA
contig_6AL_946	AL.H102.G14	12	27	tag6AL_154598;tag6AL_158011;tag6AL_91570;tag6AL_122427	5827195_6al	NA	NA
contig_6AL_889	AL.H102.G16	119	167	tag6AL_80052;tag6AL_82665;tag6AL_80766;tag6AL_83463	NA	NA	NA
contig_6AS_1215	AS.H035.O08	95	123	tag6AS_37824;tag6AS_17363;tag6AS_25984;tag6AS_52440;tag6AS_8198;tag6AS_106705;tag6AS_27199	4409861_6as	NA	NA
contig_6AS_1075	AS.H035.O09	179	213	tag6AS_85435;tag6AS_13723;tag6AS_73802;tag6AS_104726	NA	NA	NA
contig_6AL_597	AL.H075.M21	129	164	tag6AL_10392;tag6AL_18486;tag6AL_2303;tag6AL_16809;tag6AL_16523;tag6AL_20735;tag6AL_1139;tag6AL_17512;tag6AL_15341;tag6AL_23360;tag6AL_11751	4393162_6as;5815474_6al;2708308_6al	NA	NA
contig_6AS_1175	AS.H026.K19	26	84	tag6AS_70349;tag6AS_88833;tag6AS_92493;tag6AS_49213;tag6AS_5715;tag6AS_77623;tag6AS_53873;tag6AS_106043	4423600_6as;4353895_6as	tu_scaffold18805	4362083_6as;4423600_6as
contig_6AS_861	AS.H002.P13	158	201	tag6AS_70170;tag6AS_25623;tag6AS_110328;tag6AS_87169;tag6AS_75243;tag6AS_94108;tag6AS_41119	NA	NA	NA
contig_6AS_930	AS.H026.K17	18	28	tag6AS_40269;tag6AS_17075;tag6AS_55949;tag6AS_4761;tag6AS_73631;tag6AS_14440	NA	NA	NA
contig_6AS_831	AS.H026.K16	239	283	tag6AS_65834;tag6AS_44258;tag6AS_49137	1156844_6as	NA	NA
contig_6AS_1118	AS.H026.K15	27	41	tag6AS_68767;tag6AS_76719;tag6AS_36456;tag6AS_30667	NA	NA	NA
contig_6AS_1179	AS.H026.K14	231	264	tag6AS_19003;tag6AS_6000;tag6AS_105129;tag6AS_6849;tag6AS_108563;tag6AS_11344	4403950_6as;4430037_6as;4361257_6as	NA	NA
contig_6AS_841	AS.H026.K13	503	557	tag6AS_95513;tag6AS_34584;tag6AS_2994;tag6AS_31944;tag6AS_3264	NA	NA	NA
contig_6AS_841	AS.H026.K12	111	138	tag6AS_108121;tag6AS_46933;tag6AS_61428;tag6AS_67495;tag6AS_95082;tag6AS_24298;tag6AS_6963;tag6AS_74740	NA	NA	NA
contig_6AS_246	AS.H026.K11	1	29	tag6AS_71607;tag6AS_110558;tag6AS_91538;tag6AS_74917;tag6AS_26185	5827839_6al;5786887_6al	tu_scaffold41573	NA
contig_6AS_1196	AS.H026.K10	855	894	tag6AS_25720	NA	NA	NA
contig_6AS_865	AS.H037.C07	343	349	tag6AS_36951;tag6AS_33700;tag6AS_51222;tag6AS_67028;tag6AS_96748;tag6AS_110310;tag6AS_22343;tag6AS_68071;tag6AS_73152;tag6AS_52695;tag6AS_64291;tag6AS_46850	4390419_6as;4339406_6as	NA	NA
contig_6AS_366	AS.H037.C04	105	138	tag6AS_57734;tag6AS_48866;tag6AS_110153;tag6AS_34265	4380525_6as	NA	NA
contig_6AS_401	AS.H037.C05	14	65	tag6AS_48670;tag6AS_33481;tag6AS_106963;tag6AS_49951;tag6AS_9422;tag6AS_40102;tag6AS_61092	4360130_6as	at_scaffold18273;tu_scaffold80636	4351880_6as
contig_6AS_350	AS.H037.C02	134	168	tag6AS_18435;tag6AS_51982;tag6AS_67394;tag6AS_32297;tag6AS_33021;tag6AS_63665;tag6AS_5602	4384727_6as;4350314_6as	NA	NA
contig_6AS_1111	AS.H037.C03	936	973	tag6AS_39578;tag6AS_32975;tag6AS_69914;tag6AS_35918;tag6AS_50471;tag6AS_17559;tag6AS_109531;tag6AS_107839	NA	NA	NA
contig_6AS_705	AS.H037.C01	108	115	tag6AS_11081;tag6AS_28794;tag6AS_85906;tag6AS_105958;tag6AS_23603	4369404_6as;5820888_6al	NA	NA
contig_6AS_1145	AS.H007.G20	232	241	tag6AS_77694;tag6AS_54530	NA	NA	NA
contig_6AS_442	AS.H007.G23	6	51	tag6AS_88552;tag6AS_6981;tag6AS_91037;tag6AS_94227;tag6AS_3012;tag6AS_30692;tag6AS_99822;tag6AS_44665;tag6AS_107725;tag6AS_62091;tag6AS_26387;tag6AS_28571;tag6AS_91477	NA	NA	NA
contig_6AS_1214	AS.H037.C09	560	599	tag6AS_22535;tag6AS_25795;tag6AS_24641;tag6AS_78779	4421261_6as	NA	NA
contig_6AL_881	AL.H092.L21	95	132	tag6AL_40584;tag6AL_96949;tag6AL_39453;tag6AL_101519;tag6AL_154394	707564_6al	NA	NA
contig_6AL_287	AL.H092.L20	47	94	tag6AL_161745;tag6AL_128384;tag6AL_129906;tag6AL_129707;tag6AL_158920;tag6AL_129763;tag6AL_128241;tag6AL_128023;tag6AL_127279;tag6AL_129185;tag6AL_130796;tag6AL_126841	5834393_6al	NA	NA
contig_6AL_484	AL.H092.L23	1	52	tag6AL_51572;tag6AL_112739;tag6AL_119933;tag6AL_46280;tag6AL_120464;tag6AL_43886;tag6AL_41991;tag6AL_45532;tag6AL_99399;tag6AL_51460;tag6AL_43145	5817574_6al;2591685_6al	NA	NA
contig_6AL_877	AL.H092.L22	239	267	tag6AL_165809;tag6AL_165991;tag6AL_66264;tag6AL_107100;tag6AL_106542;tag6AL_165362;tag6AL_73201	5749003_6al	tu_scaffold21091	NA
contig_6AL_1108	AL.H092.L24	64	89	tag6AL_82914;tag6AL_24405;tag6AL_18875;tag6AL_22447;tag6AL_24303;tag6AL_24302;tag6AL_22125;tag6AL_182380;tag6AL_19588	5468697_6al	NA	NA
contig_6AS_1087	AS.H035.O04	326	363	tag6AS_10362;tag6AS_32790;tag6AS_76096;tag6AS_74592;tag6AS_81419;tag6AS_61831	NA	NA	NA
contig_6AL_477	AL.H068.O14	1	19	tag6AL_103606;tag6AL_103614;tag6AL_105976;tag6AL_106593;tag6AL_107163	5742014_6al	NA	NA
contig_6AL_936	AL.H068.O15	70	102	tag6AL_21702;tag6AL_103239;tag6AL_105347;tag6AL_107036;tag6AL_107642	NA	NA	NA
contig_6AL_1111	AL.H068.O16	92	120	tag6AL_2930;tag6AL_12571;tag6AL_5787;tag6AL_104032;tag6AL_12463	5811001_6al	NA	NA
contig_6AL_877	AL.H068.O10	217	245	tag6AL_28238;tag6AL_17793;tag6AL_74396;tag6AL_72135;tag6AL_68131;tag6AL_29988;tag6AL_104779	5791971_6al;5762210_6al	NA	NA
contig_6AL_747	AL.H068.O11	16	60	tag6AL_104891;tag6AL_21989;tag6AL_104465;tag6AL_104836;tag6AL_104684;tag6AL_21008;tag6AL_102838;tag6AL_22825;tag6AL_100626;tag6AL_23156;tag6AL_21324;tag6AL_16028;tag6AL_21498;tag6AL_107706;tag6AL_106689	5811153_6al;5753215_6al	NA	NA
contig_6AL_898	AL.H068.O12	135	163	tag6AL_75968;tag6AL_105104	5752550_6al	NA	NA
contig_6AL_581	AL.H068.O13	42	77	tag6AL_7084;tag6AL_39217;tag6AL_9141;tag6AL_3592;tag6AL_5895;tag6AL_38633;tag6AL_13289	5828691_6al;1416974_6al	NA	NA
contig_6AL_620	AL.H068.O18	213	252	tag6AL_28545;tag6AL_69547;tag6AL_6356	NA	NA	NA
contig_6AL_208	AL.H068.O19	110	132	tag6AL_104220;tag6AL_107410	NA	NA	NA
contig_6AS_877	AS.H055.O06	48	98	tag6AS_80607;tag6AS_12908;tag6AS_66747;tag6AS_84550;tag6AS_65013;tag6AS_61663;tag6AS_64927;tag6AS_76228;tag6AS_88080;tag6AS_101438;tag6AS_31640;tag6AS_99905	1167279_6as	NA	NA
contig_6AS_659	AS.H055.O04	30	58	tag6AS_69446;tag6AS_104797;tag6AS_67296;tag6AS_94243	NA	NA	NA
contig_6AS_702	AS.H055.O05	48	77	tag6AS_20284;tag6AS_35650;tag6AS_110123;tag6AS_26532;tag6AS_42333;tag6AS_37854;tag6AS_37242;tag6AS_70693;tag6AS_80152;tag6AS_57921	NA	NA	NA
contig_6AS_659	AS.H055.O02	68	96	tag6AS_68741;tag6AS_92287;tag6AS_77342;tag6AS_37687;tag6AS_104699;tag6AS_31304;tag6AS_47406;tag6AS_49368	4367965_6as;4348752_6as	NA	NA
contig_6AS_867	AS.H046.I09	248	285	tag6AS_5910;tag6AS_77032;tag6AS_27623	4423704_6as	NA	NA
contig_6AS_830	AS.H055.O01	384	443	tag6AS_7619;tag6AS_21874;tag6AS_19572;tag6AS_73611;tag6AS_72852	4430141_6as	NA	NA
contig_6AS_1079	AS.H046.I05	90	135	tag6AS_35846;tag6AS_34544;tag6AS_90270;tag6AS_24923;tag6AS_75574	4426553_6as;4401412_6as	NA	NA
contig_6AS_849	AS.H046.I01	102	126	tag6AS_93531;tag6AS_99533;tag6AS_60943;tag6AS_102052;tag6AS_87651;tag6AS_22316;tag6AS_62806;tag6AS_55043	4381622_6as;4412625_6as;4347135_6as	NA	NA
contig_6AS_1034	AS.H055.O09	1	19	tag6AS_69924;tag6AS_85846;tag6AS_107056;tag6AS_66055;tag6AS_21823;tag6AS_48846;tag6AS_93346;tag6AS_12912;tag6AS_43070	4390179_6as	NA	NA
contig_6AL_1083	AL.H117.D14	1	37	tag6AL_92478;tag6AL_90927;tag6AL_85971	5828576_6al	NA	NA
contig_6AS_438	AS.H043.I04	1	43	tag6AS_63398;tag6AS_108137;tag6AS_48953;tag6AS_73444;tag6AS_59076;tag6AS_17454;tag6AS_2636;tag6AS_102752;tag6AS_68584;tag6AS_104587;tag6AS_67770;tag6AS_54055;tag6AS_91000;tag6AS_85716;tag6AS_56115;tag6AS_105712	NA	NA	NA
contig_6AS_104	AS.H043.I07	15	51	tag6AS_74876;tag6AS_1042;tag6AS_80326;tag6AS_94926;tag6AS_74861	NA	NA	NA
contig_6AL_1107	AL.H064.F09	245	292	tag6AL_77985;tag6AL_94382;tag6AL_95471;tag6AL_95135;tag6AL_93596;tag6AL_94194;tag6AL_72824;tag6AL_86176;tag6AL_95160;tag6AL_92760;tag6AL_83305	NA	NA	NA
contig_6AS_769	AS.H043.I01	13	49	tag6AS_36938;tag6AS_21163;tag6AS_70594;tag6AS_102066;tag6AS_96514;tag6AS_91834;tag6AS_58912;tag6AS_32258;tag6AS_82863;tag6AS_91692;tag6AS_77328;tag6AS_54384;tag6AS_95043;tag6AS_102499	5835310_6al	NA	NA
contig_6AL_177	AL.H101.A24	1	17	tag6AL_73987;tag6AL_42654;tag6AL_75268;tag6AL_76369;tag6AL_76380;tag6AL_76073;tag6AL_70768	NA	NA	NA
contig_6AS_44	AS.H043.I03	1	39	tag6AS_88591;tag6AS_87039;tag6AS_69845;tag6AS_83035;tag6AS_51892;tag6AS_42185;tag6AS_63936;tag6AS_68097;tag6AS_83638	5789709_6al	NA	NA
contig_6AL_952	AL.H064.F02	5	44	tag6AL_122781;tag6AL_120342;tag6AL_121718;tag6AL_120427;tag6AL_72494;tag6AL_117942;tag6AL_120826;tag6AL_119203;tag6AL_117944;tag6AL_122624;tag6AL_28969;tag6AL_119193;tag6AL_120436;tag6AL_2068;tag6AL_120405;tag6AL_120003	3706288_6al	NA	NA
contig_6AL_605	AL.H064.F03	227	241	tag6AL_5824;tag6AL_2098;tag6AL_8913	5767144_6al	NA	NA
contig_6AL_907	AL.H064.F01	292	337	tag6AL_118735;tag6AL_121445;tag6AL_123078;tag6AL_123331;tag6AL_122657;tag6AL_8674;tag6AL_120945;tag6AL_119012	5802887_6al	NA	NA
contig_6AS_904	AS.H043.I09	65	114	tag6AS_69534;tag6AS_46901;tag6AS_17950;tag6AS_59465;tag6AS_39479;tag6AS_91999	NA	NA	NA
contig_6AL_1046	AL.H064.F07	31	60	tag6AL_13949;tag6AL_16266;tag6AL_20505;tag6AL_22766	3891073_6al;5808628_6al;5772153_6al	NA	NA
contig_6AL_1079	AL.H064.F04	518	556	tag6AL_8868;tag6AL_9872;tag6AL_7875;tag6AL_11655;tag6AL_13171	NA	NA	NA
contig_6AL_28	AL.H064.F05	11	54	tag6AL_121300;tag6AL_36505;tag6AL_105605;tag6AL_68272	5759037_6al	NA	NA
contig_6AL_1110	AL.H114.M09	24	57	tag6AL_184441;tag6AL_183902;tag6AL_191901;tag6AL_183686;tag6AL_60158;tag6AL_184327;tag6AL_193612;tag6AL_100959;tag6AL_192014;tag6AL_183509	5773679_6al;2930878_6al;5824173_6al	tu_scaffold84412	5798394_6al;5799320_6al;5799866_6al;5773679_6al
contig_6AS_226	AS.H026.B05	1	26	tag6AS_20055;tag6AS_92589;tag6AS_69687;tag6AS_88629;tag6AS_17255;tag6AS_30035;tag6AS_87829;tag6AS_68428;tag6AS_43940;tag6AS_70765;tag6AS_10991;tag6AS_64426	NA	NA	NA
contig_6AS_1160	AS.H026.B07	169	230	tag6AS_74805;tag6AS_17470;tag6AS_17769;tag6AS_27323;tag6AS_2843	NA	NA	NA
contig_6AS_348	AS.H026.B06	18	30	tag6AS_94286;tag6AS_45245	NA	NA	NA
contig_6AS_931	AS.H029.I07	13	23	tag6AS_41236;tag6AS_54661;tag6AS_31563;tag6AS_87740	NA	NA	NA
contig_6AS_467	AS.H029.J03	207	213	tag6AS_95402;tag6AS_17809;tag6AS_12551;tag6AS_36193;tag6AS_26443;tag6AS_31786	4390214_6as	NA	NA
contig_6AS_831	AS.H031.F19	115	139	tag6AS_32188;tag6AS_55069;tag6AS_15575;tag6AS_79166;tag6AS_17831;tag6AS_47949	NA	NA	NA
contig_6AS_335	AS.H031.F12	299	343	tag6AS_65727;tag6AS_101892;tag6AS_93639;tag6AS_74278;tag6AS_11328;tag6AS_72927;tag6AS_86573	NA	NA	NA
contig_6AS_1162	AS.H031.F13	151	193	tag6AS_44143;tag6AS_42674;tag6AS_31587;tag6AS_70042	NA	NA	NA
contig_6AS_713	AS.H031.F17	24	32	tag6AS_52408;tag6AS_53381;tag6AS_77144;tag6AS_92852;tag6AS_83764	NA	NA	NA
contig_6AS_393	AS.H031.F14	1	17	tag6AS_17753;tag6AS_81676;tag6AS_69699;tag6AS_93572;tag6AS_17127;tag6AS_89500;tag6AS_10040;tag6AS_99420	5742952_6al;5828821_6al;5787245_6al	NA	NA
contig_6AS_1173	AS.H052.J19	478	516	tag6AS_11286;tag6AS_69247;tag6AS_69674;tag6AS_10901;tag6AS_52010;tag6AS_89179;tag6AS_37079;tag6AS_35087;tag6AS_13408;tag6AS_58528;tag6AS_9014	4375694_6as;4412512_6as	NA	NA
contig_6AS_1124	AS.H052.J13	71	105	tag6AS_63947;tag6AS_67410;tag6AS_63948;tag6AS_26527	4315423_6as	at_scaffold19905	NA
contig_6AS_287	AS.H052.J11	1	18	tag6AS_79652;tag6AS_7710;tag6AS_106447;tag6AS_87935;tag6AS_64354;tag6AS_46278;tag6AS_103237;tag6AS_89758	4418827_6as	NA	NA
contig_6AS_653	AS.H052.J10	301	350	tag6AS_45729;tag6AS_81567;tag6AS_29110;tag6AS_56539;tag6AS_78858;tag6AS_43603	226810_6as;4376239_6as	NA	NA
contig_6AS_846	AS.H052.J17	574	617	tag6AS_23952;tag6AS_7734;tag6AS_20525;tag6AS_72549;tag6AS_109672;tag6AS_95286	NA	NA	NA
contig_6AS_893	AS.H052.J15	32	74	tag6AS_74532;tag6AS_66230;tag6AS_25173;tag6AS_36674;tag6AS_85021;tag6AS_6125;tag6AS_77426;tag6AS_54211	4388211_6as;4399072_6as	NA	NA
contig_6AS_929	AS.H052.J14	2	47	tag6AS_100516;tag6AS_38414;tag6AS_99815;tag6AS_81144;tag6AS_25543;tag6AS_7030	4368257_6as	NA	NA
contig_6AS_1191	AS.H048.I20	261	314	tag6AS_105370	NA	NA	NA
contig_6AS_934	AS.H048.I21	1	39	tag6AS_84801;tag6AS_36229;tag6AS_11163;tag6AS_84116;tag6AS_101225;tag6AS_6255;tag6AS_12053;tag6AS_85102;tag6AS_12200;tag6AS_19112;tag6AS_102305;tag6AS_26119;tag6AS_60037;tag6AS_4849;tag6AS_20470	4350230_6as;4349186_6as	NA	NA
contig_6AS_347	AS.H058.B17	123	172	tag6AS_57797;tag6AS_65330;tag6AS_10655;tag6AS_1930;tag6AS_30023	NA	NA	NA
contig_6AS_649	AS.H058.B16	19	73	tag6AS_16462;tag6AS_81799;tag6AS_60022;tag6AS_109415;tag6AS_103632;tag6AS_21938	NA	NA	NA
contig_6AS_1127	AS.H058.B11	854	866	tag6AS_41683;tag6AS_109957	NA	NA	NA
contig_6AS_429	AS.H058.B10	7	25	tag6AS_76263;tag6AS_17649;tag6AS_4909	NA	NA	NA
contig_6AS_1200	AS.H058.B13	337	362	tag6AS_103896;tag6AS_39591;tag6AS_38247;tag6AS_15858;tag6AS_15071;tag6AS_55822;tag6AS_67192;tag6AS_98336;tag6AS_26401	4372936_6as;4384420_6as;4359794_6as	tu_scaffold8291;at_scaffold8755	4430118_6as;4414848_6as
contig_6AS_654	AS.H058.B12	112	144	tag6AS_104709;tag6AS_108095;tag6AS_64842;tag6AS_47969;tag6AS_40284;tag6AS_2943;tag6AS_63713;tag6AS_98271;tag6AS_98270;tag6AS_34137;tag6AS_81201;tag6AS_21433;tag6AS_104392;tag6AS_89198;tag6AS_101087;tag6AS_76245;tag6AS_16325;tag6AS_4995	4428933_6as;4414821_6as;4429105_6as;4338585_6as;4415274_6as	tu_scaffold25445;at_scaffold115856;at_scaffold93622;at_scaffold27535	4428933_6as;4425960_6as;4351563_6as;4361812_6as;2578224_6as;4407827_6as;4393913_6as;4414396_6as;4408022_6as;4429105_6as;4340069_6as;4382815_6as;4421416_6as;4410752_6as;4406542_6as;4429106_6as;4332288_6as;5795563_6al;4414821_6as;4367597_6as
contig_6AS_1126	AS.H058.B19	127	156	tag6AS_109842;tag6AS_35499	NA	NA	NA
contig_6AS_869	AS.H058.B18	66	122	tag6AS_91478;tag6AS_101465;tag6AS_96354;tag6AS_9533;tag6AS_14012	NA	NA	NA
contig_6AS_1091	AS.H059.O20	270	320	tag6AS_37534;tag6AS_100512;tag6AS_33152;tag6AS_46087;tag6AS_26830;tag6AS_37565;tag6AS_25568;tag6AS_98192;tag6AS_35581	3498537_6as	NA	NA
contig_6AS_380	AS.H059.O23	105	121	tag6AS_4554;tag6AS_65524;tag6AS_40188;tag6AS_110321	4385187_6as	tu_scaffold12410	4385187_6as
contig_6AS_1163	AS.H036.M04	78	141	tag6AS_67840;tag6AS_21116;tag6AS_66302;tag6AS_68434;tag6AS_15752;tag6AS_79383;tag6AS_58106	NA	NA	NA
contig_6AS_1184	AS.H032.K21	314	345	tag6AS_44347	NA	NA	NA
contig_6AS_75	AS.H032.K20	1	22	tag6AS_106032;tag6AS_41589;tag6AS_54454	NA	NA	NA
contig_6AS_913	AS.H032.K23	32	40	tag6AS_63313;tag6AS_24837;tag6AS_74711;tag6AS_38484;tag6AS_10788;tag6AS_94360	1015335_6al	NA	NA
contig_6AS_43	AS.H045.G20	39	94	tag6AS_79037;tag6AS_28849;tag6AS_98431;tag6AS_107565;tag6AS_23232;tag6AS_78415;tag6AS_20240;tag6AS_93923;tag6AS_43312;tag6AS_64376;tag6AS_10273;tag6AS_53484;tag6AS_2526;tag6AS_85814	5756706_6al;5825633_6al	tu_scaffold4566	5811502_6al;5829470_6al;5825633_6al
contig_6AS_46	AS.H032.K24	19	69	tag6AS_35528;tag6AS_31869;tag6AS_101640;tag6AS_51486;tag6AS_62127;tag6AS_69380;tag6AS_92057;tag6AS_13093;tag6AS_57331;tag6AS_72924	4350917_6as	NA	NA
contig_6AS_1123	AS.H008.K14	141	197	tag6AS_79995;tag6AS_21771;tag6AS_16292;tag6AS_94096	NA	NA	NA
contig_6AL_627	AL.H062.H20	570	618	tag6AL_74843;tag6AL_73301;tag6AL_73823;tag6AL_71127;tag6AL_75166;tag6AL_70587;tag6AL_74817;tag6AL_73136;tag6AL_77591;tag6AL_77488;tag6AL_74571;tag6AL_77376;tag6AL_7381;tag6AL_72743;tag6AL_75678	5827956_6al	NA	NA
contig_6AL_1000	AL.H062.H21	348	379	tag6AL_74076;tag6AL_5427;tag6AL_7091;tag6AL_5239;tag6AL_4658;tag6AL_10610;tag6AL_12798	5782561_6al	NA	NA
contig_6AL_628	AL.H062.H22	18	27	tag6AL_75037;tag6AL_61367;tag6AL_74331;tag6AL_77260	4410725_6as	NA	NA
contig_6AL_629	AL.H062.H24	177	207	tag6AL_59905;tag6AL_76531;tag6AL_59417;tag6AL_75874;tag6AL_57431;tag6AL_57095	5812451_6al;5776597_6al	NA	NA
contig_6AL_684	AL.H105.O05	1	31	tag6AL_91871;tag6AL_87635;tag6AL_91780;tag6AL_87599;tag6AL_88003	5763165_6al	tu_scaffold1479	5832115_6al;5777933_6al;5829494_6al;5763165_6al;5831522_6al;5818333_6al;5795158_6al;5831523_6al;5785873_6al;5768372_6al;5785596_6al;5834227_6al;5815560_6al;5832116_6al;3811773_6as;5802182_6al;5831554_6al;5824003_6al
contig_6AL_727	AL.H105.O04	69	83	tag6AL_55201;tag6AL_146974;tag6AL_58940;tag6AL_147948;tag6AL_216036;tag6AL_111401;tag6AL_13058	NA	NA	NA
contig_6AL_1090	AL.H105.O07	301	315	tag6AL_79408;tag6AL_113141;tag6AL_59602;tag6AL_131166;tag6AL_131950;tag6AL_131138	NA	NA	NA
contig_6AL_869	AL.H105.O06	257	287	tag6AL_89644;tag6AL_89777;tag6AL_91383;tag6AL_91382;tag6AL_90852;tag6AL_206911	NA	NA	NA
contig_6AL_938	AL.H105.O01	109	142	tag6AL_21003;tag6AL_41901;tag6AL_13895;tag6AL_18650;tag6AL_18051;tag6AL_19862;tag6AL_16064	5751877_6al	NA	NA
contig_6AS_1074	AS.H008.K11	1247	1289	tag6AS_54295;tag6AS_107214;tag6AS_84262	4384565_6as	NA	NA
contig_6AL_30	AL.H064.O11	32	62	tag6AL_118124;tag6AL_57301;tag6AL_47864;tag6AL_46171;tag6AL_51166;tag6AL_48096	NA	NA	NA
contig_6AL_1065	AL.H064.O13	1	24	tag6AL_115569;tag6AL_116825;tag6AL_114881;tag6AL_112465;tag6AL_112791;tag6AL_117506	NA	NA	NA
contig_6AL_620	AL.H064.O14	29	61	tag6AL_27033;tag6AL_120694;tag6AL_28717;tag6AL_29878;tag6AL_121127;tag6AL_26514;tag6AL_26375;tag6AL_28317;tag6AL_119477;tag6AL_27624	5808010_6al;3367930_6al	NA	NA
contig_6AL_171	AL.H064.O15	95	138	tag6AL_68745;tag6AL_121931;tag6AL_69028;tag6AL_61603;tag6AL_65499;tag6AL_61776;tag6AL_65091;tag6AL_36504;tag6AL_60941;tag6AL_65486;tag6AL_66992;tag6AL_118026	5834566_6al;5789230_6al	NA	NA
contig_6AL_216	AL.H064.O16	41	101	tag6AL_120445;tag6AL_122272;tag6AL_117947;tag6AL_121428;tag6AL_120624;tag6AL_120757;tag6AL_122774;tag6AL_119373;tag6AL_119529;tag6AL_119155;tag6AL_119140;tag6AL_26668;tag6AL_120159;tag6AL_118013;tag6AL_121191;tag6AL_122933;tag6AL_123079;tag6AL_121112;tag6AL_121540;tag6AL_121301	5784971_6al;5775879_6al;5814986_6al;5801183_6al	tu_scaffold95233;tu_scaffold36656	4290266_6al;5787761_6al;5742260_6al;5751710_6al;5750843_6al;5741449_6al;5766372_6al;5775879_6al;5761936_6al
contig_6AL_921	AL.H064.O17	1	10	tag6AL_70082;tag6AL_45180;tag6AL_121057	NA	NA	NA
contig_6AL_955	AL.H068.F14	125	140	tag6AL_15204;tag6AL_19710;tag6AL_12104	NA	NA	NA
contig_6AL_939	AL.H068.F17	282	298	tag6AL_21438;tag6AL_101504;tag6AL_64247;tag6AL_99394;tag6AL_31515;tag6AL_64534;tag6AL_99390	NA	NA	NA
contig_6AS_659	AS.H009.C17	1	11	tag6AS_96112;tag6AS_31746;tag6AS_57502;tag6AS_76223;tag6AS_16033	4385426_6as	NA	NA
contig_6AL_1104	AL.H115.G19	236	266	tag6AL_95234;tag6AL_95729;tag6AL_94057;tag6AL_176108;tag6AL_132257	5807786_6al	NA	NA
contig_6AL_1097	AL.H108.H12	149	178	tag6AL_143700;tag6AL_111247;tag6AL_115547;tag6AL_143699;tag6AL_111476;tag6AL_117590	5772363_6al	tu_scaffold14567	5772363_6al;5834231_6al
contig_6AL_826	AL.H108.H13	6	29	tag6AL_158122;tag6AL_154048;tag6AL_226868;tag6AL_225903;tag6AL_10951;tag6AL_224877;tag6AL_46673;tag6AL_93353;tag6AL_224785;tag6AL_12251	NA	NA	NA
contig_6AL_616	AL.H118.C21	435	486	tag6AL_78757;tag6AL_81441;tag6AL_82420;tag6AL_84890;tag6AL_80782;tag6AL_81706	NA	NA	NA
contig_6AL_595	AL.H118.C20	303	338	tag6AL_101634;tag6AL_26310;tag6AL_97121	5816754_6al;5797553_6al	NA	NA
contig_6AL_699	AL.H108.H16	89	112	tag6AL_142676;tag6AL_141867;tag6AL_144521;tag6AL_181519;tag6AL_145923;tag6AL_144607;tag6AL_144143	5751069_6al	NA	NA
contig_6AL_958	AL.H118.C22	23	61	tag6AL_153959;tag6AL_128538;tag6AL_23844;tag6AL_20527;tag6AL_8941;tag6AL_15835	5833128_6al	NA	NA
contig_6AL_598	AL.H108.H18	22	69	tag6AL_83188;tag6AL_26073;tag6AL_115097;tag6AL_116007;tag6AL_111054	NA	NA	NA
contig_6AL_698	AL.H108.H19	54	97	tag6AL_10084;tag6AL_3824;tag6AL_174860;tag6AL_32249;tag6AL_6940;tag6AL_9632;tag6AL_10223;tag6AL_225715;tag6AL_12189	NA	NA	NA
contig_6AS_1184	AS.H009.C19	898	919	tag6AS_76984;tag6AS_74414	NA	NA	NA
contig_6AL_165	AL.H121.O18	131	169	tag6AL_1791;tag6AL_108347	NA	NA	NA
contig_6AL_1085	AL.H121.O19	118	144	tag6AL_104391;tag6AL_91216;tag6AL_104956;tag6AL_171874	5750199_6al	tu_scaffold110238	5832914_6al
contig_6AL_1061	AL.H121.O14	58	102	tag6AL_152595;tag6AL_70594;tag6AL_74405;tag6AL_150273	395931_6al;5799503_6al	tu_scaffold24689	5812320_6al;5777106_6al;5694058_6al;5799503_6al
contig_6AL_1064	AL.H121.O15	42	102	tag6AL_117727;tag6AL_117793;tag6AL_134755;tag6AL_117135;tag6AL_115452;tag6AL_114526;tag6AL_140897;tag6AL_114318;tag6AL_139709;tag6AL_137615;tag6AL_113858;tag6AL_139191;tag6AL_140614;tag6AL_138456;tag6AL_115904;tag6AL_114742;tag6AL_137008;tag6AL_138328	5786034_6al;2840695_6al;5779844_6al	NA	NA
contig_6AL_612	AL.H121.O17	109	141	tag6AL_63334;tag6AL_31469;tag6AL_38691;tag6AL_28635;tag6AL_61798;tag6AL_63046;tag6AL_21015;tag6AL_65666;tag6AL_232773;tag6AL_68482	4328685_6al;5805987_6al	NA	NA
contig_6AL_491	AL.H121.O11	62	105	tag6AL_237064;tag6AL_143173;tag6AL_257971;tag6AL_185128;tag6AL_257397;tag6AL_193909	NA	NA	NA
contig_6AL_1045	AL.H121.O12	156	168	tag6AL_250653;tag6AL_68280;tag6AL_17165;tag6AL_50183;tag6AL_44856	NA	NA	NA
contig_6AL_593	AL.H121.O13	87	130	tag6AL_21858;tag6AL_22343;tag6AL_15377;tag6AL_17253;tag6AL_22192;tag6AL_20413;tag6AL_24464;tag6AL_14271	5748476_6al;3337846_6al;5834921_6al	NA	NA
contig_6AL_1038	AL.H119.N18	200	238	tag6AL_5026;tag6AL_135381;tag6AL_63052;tag6AL_134170;tag6AL_133233;tag6AL_3723;tag6AL_78855;tag6AL_91526;tag6AL_4797;tag6AL_134431	1024444_6al;5804063_6al;5811874_6al	NA	NA
contig_6AL_596	AL.H119.N19	121	126	tag6AL_15877;tag6AL_177322;tag6AL_20525;tag6AL_175289;tag6AL_23534;tag6AL_96350	5766827_6al	NA	NA
contig_6AS_1165	AS.H047.D19	24	42	tag6AS_10330;tag6AS_8592;tag6AS_61719	4341688_6as	NA	NA
contig_6AL_380	AL.H119.N12	6	37	tag6AL_11261;tag6AL_11010;tag6AL_10968;tag6AL_78359;tag6AL_5163;tag6AL_42358;tag6AL_10379;tag6AL_4201;tag6AL_4345;tag6AL_6122;tag6AL_6120;tag6AL_13014;tag6AL_5750;tag6AL_13011	5750934_6al	at_scaffold67949;tu_scaffold1264	5791569_6al;5778145_6al;5833369_6al;5750934_6al;5754657_6al;5754658_6al
contig_6AL_618	AL.H119.N13	51	85	tag6AL_208880;tag6AL_208613;tag6AL_7988;tag6AL_207666;tag6AL_210259;tag6AL_242528;tag6AL_8322;tag6AL_209837;tag6AL_141331;tag6AL_207984;tag6AL_11965;tag6AL_11593;tag6AL_210111;tag6AL_147939;tag6AL_207342	5765323_6al	NA	NA
contig_6AL_398	AL.H119.N15	8	29	tag6AL_74284;tag6AL_78153;tag6AL_16553	NA	NA	NA
contig_6AL_427	AL.H119.N16	93	136	tag6AL_154191;tag6AL_118255;tag6AL_74238;tag6AL_160603;tag6AL_73614	5744666_6al	NA	NA
contig_6AL_49	AL.H119.N17	8	38	tag6AL_11674;tag6AL_59453;tag6AL_53474;tag6AL_58985;tag6AL_55586;tag6AL_56476	5782889_6al;5802827_6al	NA	NA
contig_6AS_902	AS.H028.A13	8	52	tag6AS_20098;tag6AS_91521;tag6AS_19531;tag6AS_50530;tag6AS_103101	4426492_6as	NA	NA
contig_6AL_576	AL.H097.M17	22	59	tag6AL_126620;tag6AL_131306;tag6AL_129216;tag6AL_172576;tag6AL_174588;tag6AL_175014;tag6AL_172056;tag6AL_172713;tag6AL_129841	5834867_6al	NA	NA
contig_6AS_1184	AS.H021.K07	173	226	tag6AS_32693;tag6AS_14411;tag6AS_53465;tag6AS_97697;tag6AS_60268;tag6AS_80701;tag6AS_16126;tag6AS_51094	4344555_6as;4430702_6as	NA	NA
contig_6AS_347	AS.H021.K05	159	180	tag6AS_71907;tag6AS_82014	4350811_6as	NA	NA
contig_6AS_831	AS.H021.K02	545	578	tag6AS_14972;tag6AS_10513;tag6AS_60979;tag6AS_40975	4410720_6as	NA	NA
contig_6AS_858	AS.H021.K01	268	305	tag6AS_74162;tag6AS_75326;tag6AS_44878;tag6AS_13647	NA	NA	NA
contig_6AS_1084	AS.H021.K09	83	124	tag6AS_47846;tag6AS_86827;tag6AS_12154	NA	NA	NA
contig_6AS_658	AS.H021.K08	260	279	tag6AS_17418;tag6AS_100052;tag6AS_37110;tag6AS_91332	4345814_6as	NA	NA
contig_6AL_939	AL.H118.N23	472	496	tag6AL_88482;tag6AL_82899;tag6AL_27742;tag6AL_81399;tag6AL_87900;tag6AL_27049;tag6AL_140874;tag6AL_80411;tag6AL_92633;tag6AL_81324;tag6AL_88840	NA	NA	NA
contig_6AS_1105	AS.H028.A19	105	136	tag6AS_84321;tag6AS_3533;tag6AS_88624	NA	NA	NA
contig_6AL_887	AL.H072.L05	33	62	tag6AL_45874;tag6AL_51145	5782781_6al	tu_scaffold24773	5832102_6al;5788937_6al;5772132_6al;5782781_6al
contig_6AL_475	AL.H072.L04	30	63	tag6AL_88804;tag6AL_86826;tag6AL_88803;tag6AL_33888;tag6AL_87048;tag6AL_91369;tag6AL_87076	NA	NA	NA
contig_6AL_1107	AL.H072.L07	279	328	tag6AL_71970;tag6AL_90959;tag6AL_76470;tag6AL_88373;tag6AL_71305	5788814_6al;5817786_6al	NA	NA
contig_6AS_1200	AS.H051.F13	261	298	tag6AS_41143;tag6AS_49890;tag6AS_84919;tag6AS_48096;tag6AS_72527;tag6AS_103042;tag6AS_9080;tag6AS_54527;tag6AS_16133	4415317_6as;1044455_6as	NA	NA
contig_6AL_464	AL.H072.L03	102	142	tag6AL_28570;tag6AL_28551;tag6AL_89332;tag6AL_29879;tag6AL_90028;tag6AL_20467;tag6AL_29387;tag6AL_26926;tag6AL_86013;tag6AL_28772;tag6AL_86179;tag6AL_26123;tag6AL_29783;tag6AL_27715	1287184_6al;5727698_6al;5747858_6al	NA	NA
contig_6AL_278	AL.H072.L08	15	29	tag6AL_89595;tag6AL_13702;tag6AL_87948	5795474_6al	tu_scaffold18429	5755041_6al
contig_6AS_890	AS.H027.C24	27	42	tag6AS_51951;tag6AS_2724;tag6AS_47319	NA	NA	NA
contig_6AS_1191	AS.H018.F17	239	266	tag6AS_95061;tag6AS_93683	4341876_6as;4390603_6as	NA	NA
contig_6AL_34	AL.H109.O08	28	44	tag6AL_35578;tag6AL_133789	NA	NA	NA
contig_6AL_874	AL.H102.L03	96	135	tag6AL_120595;tag6AL_98273;tag6AL_55221	NA	NA	NA
contig_6AS_1214	AS.H018.G18	1155	1185	tag6AS_6493;tag6AS_108118;tag6AS_39571;tag6AS_56380;tag6AS_5243	NA	NA	NA
contig_6AL_382	AL.H109.O01	208	228	tag6AL_108852;tag6AL_109251;tag6AL_188835;tag6AL_152824;tag6AL_189481;tag6AL_109076;tag6AL_189921	5773383_6al	NA	NA
contig_6AL_712	AL.H109.O03	66	106	tag6AL_37833;tag6AL_38740;tag6AL_30740;tag6AL_31931	5822374_6al;5758449_6al	NA	NA
contig_6AL_434	AL.H109.O04	166	197	tag6AL_205202;tag6AL_225816;tag6AL_202159;tag6AL_203759	NA	NA	NA
contig_6AL_1030	AL.H109.O07	14	53	tag6AL_30419;tag6AL_29870;tag6AL_26598;tag6AL_173173;tag6AL_29531;tag6AL_26309;tag6AL_28283;tag6AL_220706;tag6AL_28849;tag6AL_39013;tag6AL_26262;tag6AL_28539	5834825_6al	NA	NA
contig_6AL_647	AL.H109.O06	119	160	tag6AL_2447	NA	NA	NA
contig_6AS_1162	AS.H017.F23	309	341	tag6AS_62443;tag6AS_39112;tag6AS_9095	4404893_6as	at_scaffold77783	NA
contig_6AS_1121	AS.H017.F21	257	303	tag6AS_24910;tag6AS_31276;tag6AS_5972;tag6AS_65075;tag6AS_47388;tag6AS_97056;tag6AS_107096;tag6AS_58017;tag6AS_107548;tag6AS_5933	4378569_6as;4357660_6as;4418473_6as	tu_scaffold15736	4322804_6as;4384148_6as;4366527_6as;4374478_6as;4418473_6as;4424915_6as;4368493_6as;4389378_6as;4381652_6as;4405219_6as
contig_6AS_335	AS.H017.F20	195	228	tag6AS_20747;tag6AS_46349;tag6AS_13289;tag6AS_90905;tag6AS_46526;tag6AS_61475	NA	NA	NA
contig_6AS_1084	AS.H050.I23	158	215	tag6AS_29910;tag6AS_66107;tag6AS_91820;tag6AS_64682;tag6AS_93237	NA	NA	NA
contig_6AS_1214	AS.H050.I22	560	594	tag6AS_6957;tag6AS_106885;tag6AS_6575;tag6AS_48936	NA	NA	NA
contig_6AS_1097	AS.H050.I20	68	91	tag6AS_4745;tag6AS_5035;tag6AS_54937;tag6AS_6146	4346346_6as	NA	NA
contig_6AL_963	AL.H096.H08	229	263	tag6AL_58963;tag6AL_52346;tag6AL_59588;tag6AL_53861;tag6AL_58196	NA	NA	NA
contig_6AS_658	AS.H039.B24	1	37	tag6AS_63031;tag6AS_32635	NA	NA	NA
contig_6AS_647	AS.H039.B23	52	92	tag6AS_60694;tag6AS_55370;tag6AS_89799;tag6AS_66676;tag6AS_6638;tag6AS_73281;tag6AS_5554;tag6AS_78420;tag6AS_32364;tag6AS_41840;tag6AS_23397;tag6AS_76896	4386213_6as;4376643_6as	NA	NA
contig_6AL_477	AL.H078.B17	29	52	tag6AL_27806;tag6AL_102510;tag6AL_29841;tag6AL_98844;tag6AL_29417	NA	NA	NA
contig_6AL_699	AL.H078.B14	186	236	tag6AL_39694;tag6AL_32560;tag6AL_34483;tag6AL_40456	NA	NA	NA
contig_6AL_576	AL.H078.B12	125	157	tag6AL_55213;tag6AL_54966;tag6AL_57702;tag6AL_53613;tag6AL_54468;tag6AL_59708;tag6AL_54929;tag6AL_58575	5779865_6al;5828553_6al	NA	NA
contig_6AL_684	AL.H078.B13	136	161	tag6AL_97435;tag6AL_96593;tag6AL_96332;tag6AL_96961;tag6AL_97853;tag6AL_97781;tag6AL_102555;tag6AL_97659;tag6AL_83468	NA	NA	NA
contig_6AL_640	AL.H078.B10	31	63	tag6AL_100815;tag6AL_98589;tag6AL_100372;tag6AL_98515;tag6AL_100909;tag6AL_97525;tag6AL_97531;tag6AL_99206;tag6AL_101167;tag6AL_69601;tag6AL_97914;tag6AL_67129;tag6AL_66859;tag6AL_101885	5780995_6al	NA	NA
contig_6AL_953	AL.H078.B11	377	418	tag6AL_95977;tag6AL_102077;tag6AL_101890;tag6AL_101228;tag6AL_100350;tag6AL_101389;tag6AL_80768;tag6AL_100869;tag6AL_96452	5822281_6al	NA	NA
contig_6AL_416	AL.H078.B19	122	158	tag6AL_97171;tag6AL_101200;tag6AL_98214;tag6AL_98476;tag6AL_97861;tag6AL_98661;tag6AL_100737;tag6AL_37613;tag6AL_99241;tag6AL_99342;tag6AL_102484;tag6AL_98163	5768803_6al	NA	NA
contig_6AL_812	AL.H097.I03	1	15	tag6AL_150015;tag6AL_195216;tag6AL_167274;tag6AL_194962;tag6AL_28462;tag6AL_193970	NA	NA	NA
contig_6AL_652	AL.H097.I02	229	239	tag6AL_13314;tag6AL_80637;tag6AL_75924;tag6AL_83266;tag6AL_80865;tag6AL_82681;tag6AL_84689;tag6AL_138919;tag6AL_80843;tag6AL_76416;tag6AL_193682	NA	NA	NA
contig_6AL_582	AL.H097.I01	26	39	tag6AL_11245;tag6AL_11238	NA	NA	NA
contig_6AL_1000	AL.H097.I07	337	368	tag6AL_66121;tag6AL_2652;tag6AL_8164;tag6AL_8165;tag6AL_9636;tag6AL_7412;tag6AL_2359;tag6AL_5326	NA	NA	NA
contig_6AL_379	AL.H097.I06	143	189	tag6AL_26985;tag6AL_33614;tag6AL_36019;tag6AL_41507;tag6AL_35387;tag6AL_2046;tag6AL_60246;tag6AL_53000;tag6AL_37888	5806411_6al	NA	NA
contig_6AL_1055	AL.H097.I05	97	130	tag6AL_132635;tag6AL_132927;tag6AL_131552;tag6AL_136054;tag6AL_194862;tag6AL_131914;tag6AL_131684	5795269_6al;5773852_6al;5760595_6al	tu_scaffold12227	5741538_6al;5773851_6al
contig_6AL_512	AL.H097.I04	23	62	tag6AL_157529;tag6AL_151546;tag6AL_145417;tag6AL_114580	5768852_6al	NA	NA
contig_6AL_1048	AL.H097.I08	441	475	tag6AL_63068;tag6AL_104571;tag6AL_103392;tag6AL_102865;tag6AL_154420	NA	NA	NA
contig_6AL_1044	AL.H080.P06	148	176	tag6AL_140647;tag6AL_137816;tag6AL_139957;tag6AL_137957;tag6AL_139048;tag6AL_138921	5829702_6al;5763944_6al	NA	NA
contig_6AL_970	AL.H080.P03	1	12	tag6AL_38279;tag6AL_110931;tag6AL_42571;tag6AL_139751	NA	NA	NA
contig_6AL_1025	AL.H080.P08	112	142	tag6AL_28029;tag6AL_47681;tag6AL_42334;tag6AL_30526;tag6AL_110449;tag6AL_45120	5826904_6al	NA	NA
contig_6AS_725	AS.H049.F19	1	27	tag6AS_52538;tag6AS_13767;tag6AS_102704;tag6AS_66689;tag6AS_40947;tag6AS_7744;tag6AS_56202;tag6AS_87340;tag6AS_75127	NA	NA	NA
contig_6AS_670	AS.H049.F18	83	112	tag6AS_2856;tag6AS_42955;tag6AS_6003;tag6AS_29656;tag6AS_78027	4428444_6as	NA	NA
contig_6AS_305	AS.H049.F13	1	34	tag6AS_78862;tag6AS_30870;tag6AS_31663;tag6AS_107703;tag6AS_30194;tag6AS_82419;tag6AS_12209;tag6AS_40385;tag6AS_33944;tag6AS_106962;tag6AS_101740;tag6AS_9139;tag6AS_36507;tag6AS_35593;tag6AS_78692;tag6AS_66258;tag6AS_83625	NA	NA	NA
contig_6AS_1111	AS.H049.F12	710	740	tag6AS_78787;tag6AS_20290;tag6AS_4902	NA	NA	NA
contig_6AS_1058	AS.H049.F11	25	34	tag6AS_13145;tag6AS_76820;tag6AS_11466	NA	NA	NA
contig_6AS_858	AS.H049.F17	287	317	tag6AS_74162;tag6AS_65247;tag6AS_57739;tag6AS_47444;tag6AS_27621	4431267_6as	at_scaffold17178;tu_scaffold96958	4431267_6as
contig_6AS_40	AS.H049.F16	1	44	tag6AS_91931;tag6AS_47909;tag6AS_51745;tag6AS_20199;tag6AS_60451;tag6AS_66843;tag6AS_42303;tag6AS_36732;tag6AS_101843;tag6AS_23401;tag6AS_81847;tag6AS_5233;tag6AS_61212;tag6AS_23915;tag6AS_100288;tag6AS_22948;tag6AS_66439;tag6AS_72630;tag6AS_31175	NA	NA	NA
contig_6AS_1211	AS.H049.F14	102	162	tag6AS_2944;tag6AS_53544;tag6AS_93909;tag6AS_81423	4358813_6as;2458314_6as	NA	NA
contig_6AL_817	AL.H087.P09	37	63	tag6AL_45771;tag6AL_165700;tag6AL_163578	NA	NA	NA
contig_6AL_653	AL.H087.P08	179	226	tag6AL_34947;tag6AL_35964;tag6AL_79985;tag6AL_98346	NA	NA	NA
contig_6AL_1018	AL.H087.P05	411	457	tag6AL_83438;tag6AL_126311;tag6AL_8049;tag6AL_126415;tag6AL_125468;tag6AL_130059;tag6AL_83291;tag6AL_90572;tag6AL_127235;tag6AL_128113;tag6AL_3748;tag6AL_1874;tag6AL_127490;tag6AL_34710	NA	NA	NA
contig_6AL_903	AL.H087.P07	222	247	tag6AL_24101;tag6AL_20892;tag6AL_22949;tag6AL_148025;tag6AL_23884	4434384_6al	NA	NA
contig_6AL_953	AL.H087.P03	68	110	tag6AL_164580;tag6AL_108143;tag6AL_93042;tag6AL_133211;tag6AL_133338;tag6AL_133700;tag6AL_164963;tag6AL_103721;tag6AL_133196;tag6AL_9796;tag6AL_134979;tag6AL_131870	5759534_6al	tu_scaffold24179;at_scaffold4886	NA
contig_6AL_216	AL.H087.P02	1	43	tag6AL_116029;tag6AL_115964;tag6AL_164520;tag6AL_115611;tag6AL_117052;tag6AL_166259;tag6AL_164868;tag6AL_166287;tag6AL_114029;tag6AL_10559;tag6AL_165602;tag6AL_164335;tag6AL_116747;tag6AL_164645;tag6AL_113697;tag6AL_165925;tag6AL_113336	5820339_6al;5833039_6al	at_scaffold5242	NA
contig_6AL_1059	AL.H107.F19	13	18	tag6AL_1800;tag6AL_6364	NA	NA	NA
contig_6AS_1173	AS.H050.B15	283	337	tag6AS_70496;tag6AS_51106;tag6AS_85427;tag6AS_97294	NA	NA	NA
contig_6AS_388	AS.H050.B14	43	77	tag6AS_40201;tag6AS_10764;tag6AS_96074;tag6AS_12445;tag6AS_13033	4394864_6as	NA	NA
contig_6AS_1119	AS.H050.B16	210	253	tag6AS_11191;tag6AS_13804;tag6AS_74240;tag6AS_97038;tag6AS_104591;tag6AS_71442;tag6AS_94536	4430774_6as;4340946_6as	NA	NA
contig_6AS_1162	AS.H050.B10	71	113	tag6AS_18044	NA	NA	NA
contig_6AS_363	AS.H050.B13	93	139	tag6AS_38400;tag6AS_41686;tag6AS_79906;tag6AS_51731;tag6AS_52970;tag6AS_41770	4386036_6as	NA	NA
contig_6AS_1107	AS.H050.B12	163	175	tag6AS_96156;tag6AS_107072;tag6AS_106544;tag6AS_32029;tag6AS_59407;tag6AS_89135;tag6AS_49458;tag6AS_79843;tag6AS_19927;tag6AS_105166;tag6AS_61482;tag6AS_39983	4370472_6as;4400437_6as;4363645_6as;4349713_6as	tu_scaffold35436	NA
contig_6AL_710	AL.H066.I08	193	228	tag6AL_56647;tag6AL_11690;tag6AL_133817;tag6AL_5989;tag6AL_53034;tag6AL_53095	5748694_6al	NA	NA
contig_6AL_720	AL.H066.I06	21	43	tag6AL_12006;tag6AL_42386;tag6AL_49978;tag6AL_7218	5394119_6al	NA	NA
contig_6AL_1080	AL.H066.I05	334	361	tag6AL_64843;tag6AL_133220;tag6AL_74280	NA	NA	NA
contig_6AL_446	AL.H066.I04	4	27	tag6AL_91649;tag6AL_134895;tag6AL_38920;tag6AL_134554;tag6AL_134499;tag6AL_135466;tag6AL_88308	NA	NA	NA
contig_6AL_914	AL.H066.I03	97	137	tag6AL_77485;tag6AL_109617;tag6AL_110083;tag6AL_102932;tag6AL_75064;tag6AL_110184;tag6AL_34711	NA	NA	NA
contig_6AL_868	AL.H066.I01	221	266	tag6AL_133952;tag6AL_134939;tag6AL_132760;tag6AL_133810;tag6AL_132452;tag6AL_132455;tag6AL_32936;tag6AL_31923;tag6AL_34443;tag6AL_135588	5812877_6al	NA	NA
contig_6AL_887	AL.H075.G05	252	272	tag6AL_2478;tag6AL_2924;tag6AL_6184;tag6AL_19922;tag6AL_13592;tag6AL_14105;tag6AL_13485;tag6AL_13046;tag6AL_8812;tag6AL_1372;tag6AL_10039	5762190_6al	NA	NA
contig_6AL_937	AL.H075.G04	188	223	tag6AL_18971;tag6AL_14781;tag6AL_22619;tag6AL_23892;tag6AL_9274;tag6AL_18331;tag6AL_16300;tag6AL_17288;tag6AL_16573;tag6AL_18154;tag6AL_16392;tag6AL_15857;tag6AL_14925;tag6AL_16078	5806336_6al;5750468_6al;5802500_6al;5758606_6al;5807150_6al	at_scaffold28441	NA
contig_6AL_934	AL.H075.G07	65	105	tag6AL_14127;tag6AL_25172;tag6AL_21403;tag6AL_14385;tag6AL_20223;tag6AL_18803;tag6AL_16488;tag6AL_19871;tag6AL_20661;tag6AL_22004;tag6AL_20429;tag6AL_18026	NA	NA	NA
contig_6AL_658	AL.H075.G06	83	118	tag6AL_23678;tag6AL_21911;tag6AL_20945;tag6AL_15725;tag6AL_20766;tag6AL_23315	NA	NA	NA
contig_6AL_775	AL.H075.G01	5	27	tag6AL_17109;tag6AL_17844;tag6AL_15886;tag6AL_23205;tag6AL_16661;tag6AL_19254;tag6AL_21870;tag6AL_16499;tag6AL_15652;tag6AL_22283;tag6AL_23293	5784329_6al	NA	NA
contig_6AL_479	AL.H075.G08	76	136	tag6AL_20090;tag6AL_23769;tag6AL_20550;tag6AL_15848;tag6AL_17494;tag6AL_22229;tag6AL_15901;tag6AL_14862;tag6AL_17401;tag6AL_18407;tag6AL_22991;tag6AL_23582;tag6AL_18743;tag6AL_18425;tag6AL_21329	4413575_6as;3170308_6al;5766649_6al;5743966_6al	tu_scaffold43456	5688227_6al;5766649_6al
contig_6AL_586	AL.H081.L20	3	32	tag6AL_25328;tag6AL_143600;tag6AL_27979	NA	NA	NA
contig_6AS_122	AS.H044.N02	1	40	tag6AS_59595;tag6AS_25052;tag6AS_93865;tag6AS_72280;tag6AS_61244;tag6AS_4565;tag6AS_44981;tag6AS_72976;tag6AS_12929;tag6AS_32852;tag6AS_81834;tag6AS_73233;tag6AS_42752;tag6AS_72200;tag6AS_40745;tag6AS_81819;tag6AS_79167	NA	NA	NA
contig_6AS_1216	AS.H044.N04	214	255	tag6AS_95450	NA	NA	NA
contig_6AS_383	AS.H044.N07	76	113	tag6AS_18701;tag6AS_83060;tag6AS_63652;tag6AS_64156;tag6AS_51686	4418487_6as;4401234_6as	NA	NA
contig_6AS_185	AS.H044.N06	1	49	tag6AS_58227;tag6AS_42685;tag6AS_108933;tag6AS_64968;tag6AS_19166;tag6AS_22162;tag6AS_21962;tag6AS_29470;tag6AS_42081;tag6AS_47678;tag6AS_56498;tag6AS_58072;tag6AS_14044;tag6AS_12094;tag6AS_61369;tag6AS_92113;tag6AS_92246;tag6AS_101356;tag6AS_86622;tag6AS_107630;tag6AS_73658;tag6AS_80993;tag6AS_15927;tag6AS_1931;tag6AS_3121;tag6AS_90050;tag6AS_74993;tag6AS_45467;tag6AS_101770;tag6AS_26187;tag6AS_…	4358628_6as	NA	NA
contig_6AS_1173	AS.H019.L23	496	534	tag6AS_3538;tag6AS_22597;tag6AS_62642;tag6AS_101492;tag6AS_51418;tag6AS_98928	4417408_6as;4341087_6as	NA	NA
contig_6AS_1128	AS.H019.L22	84	136	tag6AS_95249;tag6AS_8368;tag6AS_77470;tag6AS_79863;tag6AS_96941;tag6AS_102627;tag6AS_59763;tag6AS_98178;tag6AS_64257	4405119_6as;4376799_6as	NA	NA
contig_6AS_816	AS.H019.L21	100	113	tag6AS_88860;tag6AS_100687;tag6AS_97260;tag6AS_42153;tag6AS_90784;tag6AS_94416;tag6AS_26855;tag6AS_47863;tag6AS_50782;tag6AS_64824;tag6AS_32760;tag6AS_56178;tag6AS_31326	4089650_6as;4422873_6as;4374620_6as	tu_scaffold50306;at_scaffold42319;tu_scaffold15994	NA
contig_6AS_658	AS.H019.L24	323	375	tag6AS_2438;tag6AS_15668;tag6AS_33606;tag6AS_110418;tag6AS_5307	4419318_6as;4375897_6as	NA	NA
contig_6AS_1163	AS.H003.K03	145	208	tag6AS_105534;tag6AS_70706;tag6AS_44973;tag6AS_108849;tag6AS_7424;tag6AS_81958;tag6AS_17309;tag6AS_4036	4387738_6as;4392670_6as	NA	NA
contig_6AL_1010	AL.H063.I07	123	164	tag6AL_59950;tag6AL_55553;tag6AL_48853;tag6AL_57525;tag6AL_55413;tag6AL_52466;tag6AL_82889	5787382_6al;5806086_6al	NA	NA
contig_6AL_674	AL.H063.I04	61	115	tag6AL_84138;tag6AL_84497;tag6AL_59265;tag6AL_85579;tag6AL_81398;tag6AL_79706;tag6AL_81568;tag6AL_85099;tag6AL_83450;tag6AL_85436;tag6AL_82522;tag6AL_85125;tag6AL_85259;tag6AL_84912	5796110_6al;5813211_6al;5818361_6al	NA	NA
contig_6AL_382	AL.H063.I05	14	44	tag6AL_15711	NA	NA	NA
contig_6AL_633	AL.H063.I02	86	122	tag6AL_84988;tag6AL_85399;tag6AL_83240;tag6AL_85621;tag6AL_83470;tag6AL_80819	NA	NA	NA
contig_6AS_1103	AS.H003.K06	138	172	tag6AS_30596;tag6AS_88562;tag6AS_50205;tag6AS_77067;tag6AS_109903;tag6AS_9604;tag6AS_16265;tag6AS_22026;tag6AS_49376;tag6AS_90035;tag6AS_92168	4414966_6as;4398557_6as;4394987_6as	tu_scaffold86566	NA
contig_6AL_424	AL.H063.I01	96	133	tag6AL_83312;tag6AL_23557;tag6AL_21101;tag6AL_14739;tag6AL_14738;tag6AL_78236;tag6AL_79582;tag6AL_81667;tag6AL_78325;tag6AL_18294;tag6AL_84069;tag6AL_47726	5788947_6al	NA	NA
contig_6AS_1205	AS.H003.K08	107	136	tag6AS_108853	4379763_6as	NA	NA
contig_6AL_675	AL.H063.I08	49	80	tag6AL_2374;tag6AL_5793;tag6AL_77077;tag6AL_80931;tag6AL_9573	NA	NA	NA
contig_6AL_966	AL.H063.I09	22	31	tag6AL_82381;tag6AL_81093	4340855_6as	NA	NA
contig_6AL_429	AL.H080.I15	6	34	tag6AL_7511;tag6AL_45570;tag6AL_140284;tag6AL_139813;tag6AL_140776	NA	NA	NA
contig_6AL_761	AL.H080.I16	43	79	tag6AL_115802	NA	NA	NA
contig_6AL_1078	AL.H080.I17	145	177	tag6AL_29469;tag6AL_109324;tag6AL_28714;tag6AL_26768;tag6AL_26854;tag6AL_26283;tag6AL_25626;tag6AL_28473;tag6AL_27626;tag6AL_31047	4012451_6al	NA	NA
contig_6AL_1012	AL.H080.I10	23	62	tag6AL_14731;tag6AL_111595;tag6AL_16806;tag6AL_112015;tag6AL_136340;tag6AL_77496;tag6AL_111594;tag6AL_24093;tag6AL_23159;tag6AL_112459;tag6AL_17335;tag6AL_21143;tag6AL_113994;tag6AL_24597;tag6AL_115077;tag6AL_111124	4025923_6al;5831627_6al	NA	NA
contig_6AL_1051	AL.H080.I11	117	183	tag6AL_138948;tag6AL_132433;tag6AL_4320;tag6AL_127910;tag6AL_135404;tag6AL_131333;tag6AL_133461;tag6AL_140638;tag6AL_135899;tag6AL_130608;tag6AL_126478;tag6AL_137642;tag6AL_135109;tag6AL_126881;tag6AL_137103;tag6AL_128947	NA	NA	NA
contig_6AL_443	AL.H080.I12	39	69	tag6AL_139361;tag6AL_140478;tag6AL_137254;tag6AL_138223;tag6AL_140131;tag6AL_138958;tag6AL_136492;tag6AL_140144;tag6AL_140420;tag6AL_138352;tag6AL_136326;tag6AL_137037	5755658_6al	NA	NA
contig_6AL_921	AL.H080.I13	152	188	tag6AL_72418;tag6AL_74268;tag6AL_61988;tag6AL_98616;tag6AL_101495	NA	NA	NA
contig_6AL_616	AL.H080.I19	268	313	tag6AL_126284;tag6AL_139339;tag6AL_34640;tag6AL_136496;tag6AL_126805;tag6AL_138914;tag6AL_129927	5760858_6al	NA	NA
contig_6AL_1102	AL.H099.H24	367	375	tag6AL_73139;tag6AL_76096	NA	NA	NA
contig_6AL_1075	AL.H099.H22	64	77	tag6AL_17691;tag6AL_18073;tag6AL_16077	NA	NA	NA
contig_6AL_1045	AL.H099.H20	24	36	tag6AL_64732;tag6AL_60966;tag6AL_175125;tag6AL_76836	NA	NA	NA
contig_6AL_616	AL.H099.H21	228	244	tag6AL_55820;tag6AL_78346;tag6AL_52361;tag6AL_55143	2770108_6al	NA	NA
contig_6AL_1106	AL.H094.P20	87	103	tag6AL_186361;tag6AL_186947;tag6AL_134913;tag6AL_187550	NA	NA	NA
contig_6AL_1063	AL.H094.P24	222	253	tag6AL_74337	NA	NA	NA
contig_6AS_335	AS.H009.P15	131	155	tag6AS_90886;tag6AS_49144;tag6AS_60900;tag6AS_39576;tag6AS_1428	4373194_6as	NA	NA
contig_6AS_1079	AS.H009.P14	74	128	tag6AS_14531;tag6AS_52274;tag6AS_23743;tag6AS_36996;tag6AS_56357;tag6AS_51896;tag6AS_82714;tag6AS_94504	4428805_6as	NA	NA
contig_6AS_651	AS.H009.P16	704	737	tag6AS_81438;tag6AS_85905;tag6AS_81258;tag6AS_90897;tag6AS_42592	4351021_6as	tu_scaffold31490	4427395_6as
contig_6AS_1162	AS.H009.P11	274	318	tag6AS_75922;tag6AS_6894;tag6AS_105400;tag6AS_35740;tag6AS_99454;tag6AS_80495;tag6AS_39014;tag6AS_101762;tag6AS_26007;tag6AS_90052	4383714_6as	tu_scaffold32801	4383714_6as
contig_6AS_653	AS.H009.P13	201	250	tag6AS_78840;tag6AS_102556;tag6AS_89776;tag6AS_18483;tag6AS_76055;tag6AS_50193	4416809_6as	NA	NA
contig_6AS_670	AS.H009.P12	10	40	tag6AS_44824;tag6AS_71697;tag6AS_42612;tag6AS_110023;tag6AS_69262;tag6AS_99224	NA	NA	NA
contig_6AL_660	AL.H110.C24	16	23	tag6AL_84629;tag6AL_132405;tag6AL_82644;tag6AL_51152	NA	NA	NA
contig_6AS_831	AS.H009.P19	1182	1235	tag6AS_91651;tag6AS_30761;tag6AS_84315;tag6AS_41073;tag6AS_91341;tag6AS_62081;tag6AS_86953;tag6AS_13583;tag6AS_39094;tag6AS_28387;tag6AS_32980;tag6AS_57816;tag6AS_15828;tag6AS_16113;tag6AS_33958;tag6AS_62727;tag6AS_87259	4406898_6as;4422115_6as;4386543_6as;4346441_6as	NA	NA
contig_6AS_1074	AS.H009.P18	1484	1518	tag6AS_80894;tag6AS_72910;tag6AS_71509;tag6AS_100666;tag6AS_108376;tag6AS_72097;tag6AS_90810;tag6AS_23417;tag6AS_47141	NA	NA	NA
contig_6AL_486	AL.H110.C23	57	101	tag6AL_16867;tag6AL_18766;tag6AL_22348;tag6AL_17245;tag6AL_178775;tag6AL_93570;tag6AL_177652	NA	NA	NA
contig_6AL_1018	AL.H107.J15	385	418	tag6AL_222224;tag6AL_223383;tag6AL_136542;tag6AL_173635;tag6AL_173271;tag6AL_173270;tag6AL_175022;tag6AL_143856;tag6AL_161637;tag6AL_173959	NA	NA	NA
contig_6AL_1084	AL.H107.J14	6	21	tag6AL_140507;tag6AL_199513;tag6AL_200175;tag6AL_138403;tag6AL_199279;tag6AL_198548;tag6AL_155619	5750185_6al;2046120_6al	tu_scaffold108888	217989_6al;5830070_6al;5796111_6al;2313541_6al;5749953_6al;3452883_6as;5831215_6al;5817988_6al;5815347_6al;1844866_6al;5807462_6al;5726422_6al;2119601_6al;5750185_6al;5770072_6al
contig_6AL_58	AL.H107.J17	61	90	tag6AL_222832;tag6AL_222142;tag6AL_223345;tag6AL_38747;tag6AL_34921;tag6AL_221733;tag6AL_91971;tag6AL_222982;tag6AL_221218;tag6AL_221099;tag6AL_35575;tag6AL_222346;tag6AL_223553;tag6AL_40689	5764378_6al;5769084_6al	at_scaffold31303	NA
contig_6AL_479	AL.H107.J16	104	151	tag6AL_23109;tag6AL_23574;tag6AL_15194;tag6AL_18800;tag6AL_15848;tag6AL_147394;tag6AL_147663;tag6AL_221681;tag6AL_20088;tag6AL_17106;tag6AL_19060;tag6AL_223301;tag6AL_147844;tag6AL_21311;tag6AL_148097;tag6AL_149610;tag6AL_197119;tag6AL_21171;tag6AL_24488	5816959_6al;5780750_6al	NA	NA
contig_6AL_183	AL.H107.J11	101	118	tag6AL_118579;tag6AL_220500	NA	NA	NA
contig_6AL_681	AL.H107.J10	77	108	tag6AL_49917;tag6AL_220734;tag6AL_52672;tag6AL_220736;tag6AL_43635	NA	NA	NA
contig_6AL_424	AL.H107.J13	9	36	tag6AL_133625;tag6AL_221581;tag6AL_176747;tag6AL_178715;tag6AL_178217;tag6AL_178728;tag6AL_178064;tag6AL_147422;tag6AL_136036;tag6AL_146247;tag6AL_222003;tag6AL_133073;tag6AL_146168;tag6AL_178034;tag6AL_178783	5833534_6al;5834890_6al	tu_scaffold108288;at_scaffold49513	5833944_6al;558699_6al;5783251_6al;5776796_6al;5791857_6al;5834890_6al
contig_6AS_360	AS.H017.N19	89	124	tag6AS_84685;tag6AS_106846;tag6AS_98443;tag6AS_28256;tag6AS_45046	NA	NA	NA
contig_6AS_1127	AS.H017.N17	676	730	tag6AS_83496;tag6AS_36254	NA	NA	NA
contig_6AS_1189	AS.H017.N15	15	27	tag6AS_50208;tag6AS_102331;tag6AS_19370;tag6AS_5882;tag6AS_15011;tag6AS_27920;tag6AS_82822	4420999_6as;4360565_6as	at_scaffold112038;tu_scaffold52113	4420999_6as
contig_6AS_1188	AS.H017.N12	584	628	tag6AS_75623;tag6AS_53341;tag6AS_50700;tag6AS_5766;tag6AS_38307;tag6AS_90209	NA	NA	NA
contig_6AS_858	AS.H017.N13	377	429	tag6AS_15409;tag6AS_43420;tag6AS_94790;tag6AS_61550;tag6AS_99890;tag6AS_104731;tag6AS_83091;tag6AS_73595;tag6AS_30967;tag6AS_2051;tag6AS_72734;tag6AS_42530;tag6AS_59649;tag6AS_34400;tag6AS_108302;tag6AS_102918;tag6AS_28246;tag6AS_72879	4404444_6as;4338789_6as;4423725_6as;4401969_6as;4375437_6as	tu_scaffold6407;tu_scaffold36329	1173983_6as;2026237_6as;1295863_6as;4355625_6as;4338789_6as;4387352_6as
contig_6AS_1074	AS.H017.N10	991	1020	tag6AS_64810;tag6AS_45323;tag6AS_61423	4321778_6as;4427682_6as	NA	NA
contig_6AL_247	AL.H077.N13	89	109	tag6AL_67303;tag6AL_62370;tag6AL_62734;tag6AL_69789;tag6AL_68352;tag6AL_40337;tag6AL_70320	NA	NA	NA
contig_6AL_627	AL.H077.N12	342	397	tag6AL_24827;tag6AL_63567;tag6AL_24369;tag6AL_24975	NA	NA	NA
contig_6AL_1073	AL.H077.N15	165	184	tag6AL_62179;tag6AL_69217;tag6AL_4818;tag6AL_53565;tag6AL_62486	5810356_6al;5805367_6al	NA	NA
contig_6AL_1057	AL.H077.N14	1	16	tag6AL_63255;tag6AL_68598;tag6AL_67931;tag6AL_66627	5759386_6al	tu_C167170000	NA
contig_6AL_1038	AL.H077.N17	257	294	tag6AL_55894;tag6AL_54679	4734272_6al	NA	NA
contig_6AL_889	AL.H077.N16	45	87	tag6AL_69967;tag6AL_64934;tag6AL_69206	NA	NA	NA
contig_6AL_1106	AL.H077.N18	143	178	tag6AL_67194;tag6AL_62919;tag6AL_69729	5812361_6al	tu_scaffold111356;at_scaffold5706	5723372_6al;5812361_6al;5764388_6al;2610587_6al
contig_6AL_1111	AL.H086.J21	66	103	tag6AL_10588;tag6AL_2509;tag6AL_8475	NA	NA	NA
contig_6AL_1109	AL.H063.P14	364	422	tag6AL_32214;tag6AL_32777;tag6AL_32605;tag6AL_30889;tag6AL_41365;tag6AL_35373;tag6AL_41126;tag6AL_32165;tag6AL_37199;tag6AL_35374;tag6AL_40633;tag6AL_36343;tag6AL_39736;tag6AL_40066;tag6AL_40587;tag6AL_37481;tag6AL_33969;tag6AL_34485;tag6AL_9842;tag6AL_1920	5794111_6al;5795113_6al;5816582_6al;5811508_6al;962820_6al;5801417_6al;5833152_6al;463432_6al	NA	NA
contig_6AL_449	AL.H063.P15	125	182	tag6AL_78969;tag6AL_82828;tag6AL_85741;tag6AL_81292;tag6AL_83026;tag6AL_85560;tag6AL_47318;tag6AL_78309;tag6AL_83430;tag6AL_80367;tag6AL_80021;tag6AL_85293;tag6AL_83295;tag6AL_81544;tag6AL_83933;tag6AL_84287;tag6AL_80350;tag6AL_85264;tag6AL_85341;tag6AL_80539;tag6AL_80336;tag6AL_37498	5767457_6al;5766993_6al;833510_6al;5820379_6al	tu_scaffold2270	5803127_6al;3059718_6al;5767457_6al;5724994_6al;1401830_6as;5823956_6al;5793251_6al
contig_6AL_617	AL.H063.P16	25	53	tag6AL_49352;tag6AL_63998;tag6AL_48370;tag6AL_47613;tag6AL_43715;tag6AL_66906;tag6AL_47173;tag6AL_42008;tag6AL_43121;tag6AL_46586;tag6AL_48666;tag6AL_46009;tag6AL_47359;tag6AL_43602;tag6AL_43055	5804670_6al	NA	NA
contig_6AL_887	AL.H063.P17	138	173	tag6AL_23307	NA	NA	NA
contig_6AL_203	AL.H063.P10	3	48	tag6AL_24375;tag6AL_17587;tag6AL_61367;tag6AL_21339;tag6AL_17208;tag6AL_84274;tag6AL_24004;tag6AL_17642;tag6AL_83475;tag6AL_81147;tag6AL_18397;tag6AL_16031;tag6AL_15779;tag6AL_22419;tag6AL_14936	5781066_6al;5821921_6al;5835081_6al	NA	NA
contig_6AL_684	AL.H063.P12	188	220	tag6AL_82664;tag6AL_83578;tag6AL_83639;tag6AL_82571;tag6AL_83171;tag6AL_79268;tag6AL_81066	5793385_6al;4871953_6al;5834402_6al;5751442_6al	tu_scaffold13406	931169_6al;5694654_6al;5746628_6al;5784243_6al;5758735_6al;5831079_6al;5760815_6al;4472859_6al;5829701_6al;5770335_6al
contig_6AL_997	AL.H063.P18	130	171	tag6AL_82244;tag6AL_83123;tag6AL_85155;tag6AL_30430	5775617_6al;5754548_6al	NA	NA
contig_6AL_417	AL.H063.P19	25	57	tag6AL_3876;tag6AL_80212;tag6AL_80580;tag6AL_3749;tag6AL_8190;tag6AL_80243;tag6AL_4344;tag6AL_11313	NA	NA	NA
contig_6AS_1191	AS.H014.K21	86	145	tag6AS_89391	NA	NA	NA
contig_6AS_1166	AS.H014.K20	25	68	tag6AS_108123;tag6AS_66487;tag6AS_6500;tag6AS_90843;tag6AS_94694;tag6AS_101002;tag6AS_9325;tag6AS_34371;tag6AS_66443;tag6AS_79157;tag6AS_39249;tag6AS_9729;tag6AS_9448	4339674_6as	NA	NA
contig_6AS_166	AS.H014.K22	1	31	tag6AS_74781;tag6AS_109660;tag6AS_74270;tag6AS_51764;tag6AS_70106;tag6AS_58789;tag6AS_39405;tag6AS_65931;tag6AS_70561;tag6AS_72948;tag6AS_50370;tag6AS_104658;tag6AS_7471;tag6AS_56505;tag6AS_24768;tag6AS_22327;tag6AS_30024;tag6AS_23225	NA	NA	NA
contig_6AS_461	AS.H009.C01	7	21	tag6AS_21396;tag6AS_87839;tag6AS_6996;tag6AS_17038;tag6AS_23543	5751938_6al	tu_scaffold15709	934437_6al;1686366_6al
contig_6AS_914	AS.H009.C03	97	131	tag6AS_24382;tag6AS_95141;tag6AS_48391;tag6AS_13044;tag6AS_3656;tag6AS_98857;tag6AS_63615;tag6AS_89698;tag6AS_45306;tag6AS_87400	NA	NA	NA
contig_6AL_610	AL.H107.C08	135	158	tag6AL_79758;tag6AL_79242;tag6AL_85025;tag6AL_81631;tag6AL_80136;tag6AL_80273;tag6AL_79463	NA	NA	NA
contig_6AS_1197	AS.H009.C05	82	109	tag6AS_34470;tag6AS_66685;tag6AS_7240	NA	NA	NA
contig_6AS_1184	AS.H009.C04	853	882	tag6AS_24719;tag6AS_29292;tag6AS_104655;tag6AS_21148	NA	NA	NA
contig_6AS_13	AS.H009.C07	1	23	tag6AS_76600;tag6AS_39006;tag6AS_50514;tag6AS_33625;tag6AS_82223;tag6AS_98442	4424354_6as	at_scaffold63066;tu_scaffold25808	597122_6as;4370423_6as;1722199_6as;4430172_6as;4367114_6as;3624435_6as;4356814_6as;4385311_6as
contig_6AS_1195	AS.H009.C06	184	221	tag6AS_11472;tag6AS_52512;tag6AS_20292;tag6AS_12781;tag6AS_26501;tag6AS_50938;tag6AS_106535;tag6AS_90427	4339383_6as	NA	NA
contig_6AS_1116	AS.H009.C09	22	81	tag6AS_52360;tag6AS_99587;tag6AS_52422;tag6AS_45056;tag6AS_18008;tag6AS_11963;tag6AS_105987;tag6AS_74144;tag6AS_44029;tag6AS_62815	4362235_6as	NA	NA
contig_6AL_32	AL.H107.C02	68	124	tag6AL_171639;tag6AL_28180;tag6AL_30403;tag6AL_134300;tag6AL_12659;tag6AL_5000;tag6AL_29001;tag6AL_29647;tag6AL_25809	NA	NA	NA
contig_6AL_1095	AL.H107.C07	93	117	tag6AL_96486;tag6AL_96624;tag6AL_99467;tag6AL_190359;tag6AL_210344	2636806_6al	NA	NA
contig_6AL_647	AL.H107.C06	33	51	tag6AL_220379;tag6AL_1087;tag6AL_220048;tag6AL_217848	NA	NA	NA
contig_6AL_595	AL.H107.C05	223	253	tag6AL_134905;tag6AL_105968;tag6AL_134259;tag6AL_58224;tag6AL_104903;tag6AL_104170;tag6AL_133315;tag6AL_135737;tag6AL_222712;tag6AL_132022	5806583_6al	NA	NA
contig_6AL_468	AL.H107.C04	137	174	tag6AL_64217;tag6AL_60919;tag6AL_14437;tag6AL_220533;tag6AL_21695	NA	NA	NA
contig_6AL_451	AL.H083.D04	22	55	tag6AL_30775;tag6AL_35579;tag6AL_152024;tag6AL_39294;tag6AL_151267	5753340_6al	at_scaffold84185	NA
contig_6AL_942	AL.H083.D07	59	86	tag6AL_59310;tag6AL_56422;tag6AL_55099;tag6AL_55863;tag6AL_52710	5764692_6al	NA	NA
contig_6AL_895	AL.H083.D06	290	330	tag6AL_59866;tag6AL_37576;tag6AL_59035;tag6AL_32568;tag6AL_147889;tag6AL_60796	5792689_6al;5811711_6al	tu_scaffold1718	5691506_6al;5787470_6al;706962_6al;5744354_6al;5751773_6al;5792337_6al;4408262_6as;5792689_6al;3910905_6al;2029487_6al;5790617_6al;5774589_6al;5811978_6al;1391097_6al;5766138_6al;5799143_6al
contig_6AL_903	AL.H083.D01	211	234	tag6AL_9103;tag6AL_15688;tag6AL_93535;tag6AL_94001;tag6AL_92895;tag6AL_94123	5835224_6al;5811871_6al	NA	NA
contig_6AL_1069	AL.H083.D03	89	127	tag6AL_71862;tag6AL_30919;tag6AL_36780	NA	NA	NA
contig_6AL_1038	AL.H083.D02	230	288	tag6AL_55102;tag6AL_53604;tag6AL_59903;tag6AL_56925;tag6AL_56327	NA	NA	NA
contig_6AL_1110	AL.H083.D09	107	149	tag6AL_40055;tag6AL_38930;tag6AL_151729;tag6AL_142147;tag6AL_32144;tag6AL_149111;tag6AL_141706;tag6AL_38859;tag6AL_34804	5757338_6al	tu_scaffold126752;at_scaffold73557	3157142_6as;2326641_6al;3873352_6al;4429537_6as;3438682_6al;1636693_6al;3431497_6al;3174520_6al
contig_6AL_625	AL.H079.P02	51	99	tag6AL_116411;tag6AL_102926;tag6AL_114306;tag6AL_116412;tag6AL_115612;tag6AL_116612;tag6AL_103187;tag6AL_112601;tag6AL_113816;tag6AL_112590;tag6AL_117389;tag6AL_111226;tag6AL_106533	NA	NA	NA
contig_6AL_681	AL.H124.B13	80	111	tag6AL_48975;tag6AL_220970;tag6AL_95889;tag6AL_48489;tag6AL_192383	NA	NA	NA
contig_6AS_853	AS.H007.H19	116	148	tag6AS_71417;tag6AS_74271;tag6AS_79059;tag6AS_99131;tag6AS_40699;tag6AS_106147;tag6AS_36573	NA	NA	NA
contig_6AS_1074	AS.H007.H18	817	843	tag6AS_108476;tag6AS_42632;tag6AS_46951;tag6AS_50966;tag6AS_46570;tag6AS_23582;tag6AS_72141	4402544_6as	NA	NA
contig_6AS_1107	AS.H007.H17	171	183	tag6AS_56570;tag6AS_103783;tag6AS_52551;tag6AS_55655;tag6AS_83985	NA	NA	NA
contig_6AS_720	AS.H007.H15	1	8	tag6AS_31043;tag6AS_5268;tag6AS_85745;tag6AS_63793	4410102_6as	NA	NA
contig_6AS_423	AS.H021.E13	16	71	tag6AS_77580;tag6AS_90090;tag6AS_14115;tag6AS_86645;tag6AS_60613	4338692_6as	NA	NA
contig_6AS_1196	AS.H007.H12	160	196	tag6AS_37756;tag6AS_95719	2703730_6as	NA	NA
contig_6AS_1184	AS.H007.H10	435	473	tag6AS_80663;tag6AS_45495;tag6AS_4306;tag6AS_58394;tag6AS_62718;tag6AS_99960	4369409_6as;4342660_6as;4386813_6as	NA	NA
contig_6AL_1088	AL.H088.K12	72	106	tag6AL_121763;tag6AL_118975;tag6AL_119803;tag6AL_121265;tag6AL_118088	5775299_6al	tu_scaffold39213	5799609_6al;5797177_6al;5829943_6al
contig_6AL_694	AL.H088.K13	29	59	tag6AL_11802;tag6AL_88229;tag6AL_5392;tag6AL_13654;tag6AL_1653;tag6AL_20797;tag6AL_92488;tag6AL_85859	5796135_6al;5802392_6al	tu_scaffold77125	NA
contig_6AL_762	AL.H088.K10	136	198	tag6AL_46211;tag6AL_44478;tag6AL_43469	NA	NA	NA
contig_6AL_1063	AL.H088.K16	155	194	tag6AL_83320;tag6AL_78465;tag6AL_102823;tag6AL_62933;tag6AL_103316;tag6AL_62644;tag6AL_82952;tag6AL_68358;tag6AL_84856;tag6AL_65768;tag6AL_70028;tag6AL_81792;tag6AL_69313;tag6AL_62568;tag6AL_63748;tag6AL_82142	5748414_6al;5803927_6al	NA	NA
contig_6AL_629	AL.H088.K17	15	58	tag6AL_91673;tag6AL_91943;tag6AL_90388;tag6AL_90183	5808248_6al;5778647_6al	NA	NA
contig_6AL_412	AL.H117.J18	24	40	tag6AL_131709;tag6AL_132292;tag6AL_59201;tag6AL_131278;tag6AL_132124;tag6AL_60447;tag6AL_132337;tag6AL_135955;tag6AL_134028;tag6AL_135202;tag6AL_57933;tag6AL_132092	5818213_6al;5774036_6al	NA	NA
contig_6AL_448	AL.H088.K15	5	42	tag6AL_133575;tag6AL_104228;tag6AL_133493;tag6AL_135838;tag6AL_133169;tag6AL_133166;tag6AL_168013;tag6AL_165217;tag6AL_133401;tag6AL_167924;tag6AL_132033;tag6AL_133961	5774325_6al;5749772_6al	NA	NA
contig_6AL_963	AL.H117.J16	198	244	tag6AL_244122	NA	NA	NA
contig_6AL_1030	AL.H117.J15	33	72	tag6AL_28006;tag6AL_29853;tag6AL_86998;tag6AL_30239;tag6AL_90124;tag6AL_204718;tag6AL_88302;tag6AL_27986	724978_6al;5749749_6al	NA	NA
contig_6AL_1051	AL.H117.J13	66	79	tag6AL_111840;tag6AL_16262;tag6AL_20634	5793527_6al	NA	NA
contig_6AL_907	AL.H117.J10	186	234	tag6AL_65777;tag6AL_67460;tag6AL_69860;tag6AL_91684;tag6AL_61565	NA	NA	NA
contig_6AL_455	AL.H117.J11	1	42	tag6AL_154091;tag6AL_23814;tag6AL_198575;tag6AL_180222;tag6AL_181017;tag6AL_164296;tag6AL_192834;tag6AL_182855;tag6AL_198663;tag6AL_24847;tag6AL_181094;tag6AL_23178;tag6AL_21610;tag6AL_181470;tag6AL_192556;tag6AL_182101;tag6AL_181678;tag6AL_183004;tag6AL_181712;tag6AL_183005;tag6AL_182335	5756871_6al;5745658_6al;5835352_6al;5751978_6al;3098216_6al	NA	NA
contig_6AS_647	AS.H058.P18	81	107	tag6AS_12319;tag6AS_104632;tag6AS_107324;tag6AS_62455;tag6AS_21097	5742373_6al	NA	NA
contig_6AS_848	AS.H032.M24	101	142	tag6AS_11484;tag6AS_39962;tag6AS_24745;tag6AS_76412;tag6AS_13703;tag6AS_4743	4349232_6as	NA	NA
contig_6AS_603	AS.H032.M23	14	26	tag6AS_72951;tag6AS_99369;tag6AS_90873;tag6AS_80312;tag6AS_26480	5824788_6al	NA	NA
contig_6AS_1127	AS.H032.M22	111	158	tag6AS_15401;tag6AS_63730;tag6AS_66140;tag6AS_75433	NA	NA	NA
contig_6AS_923	AS.H032.M21	1	19	tag6AS_44164;tag6AS_22569;tag6AS_42943	NA	NA	NA
contig_6AS_1086	AS.H032.M20	106	136	tag6AS_2576;tag6AS_93130;tag6AS_63829;tag6AS_82146;tag6AS_31541	2355757_6as	NA	NA
contig_6AS_1074	AS.H034.E24	602	647	tag6AS_12365;tag6AS_77322;tag6AS_47908;tag6AS_110358;tag6AS_22246	NA	NA	NA
contig_6AL_586	AL.H090.C15	91	112	tag6AL_81967;tag6AL_123200	NA	NA	NA
contig_6AL_1080	AL.H090.C14	314	336	tag6AL_66497;tag6AL_61747;tag6AL_61658;tag6AL_66282;tag6AL_66919	5791633_6al;5822582_6al	NA	NA
contig_6AL_616	AL.H090.C17	49	97	tag6AL_96381;tag6AL_98951;tag6AL_95926;tag6AL_96916;tag6AL_97006;tag6AL_96406;tag6AL_102477;tag6AL_97209;tag6AL_98775;tag6AL_98412	5746786_6al;5743932_6al	NA	NA
contig_6AL_580	AL.H090.C16	41	76	tag6AL_59229;tag6AL_52769;tag6AL_59958;tag6AL_10878;tag6AL_53147;tag6AL_53424	5748411_6al	tu_scaffold26101	5745248_6al;5708144_6al;5766163_6al;5707622_6al;5790615_6al;5763848_6al;3782540_6al;5796674_6al;5793335_6al;5820835_6al;5763117_6al;5832896_6al
contig_6AL_936	AL.H090.C11	40	80	tag6AL_45834	NA	NA	NA
contig_6AL_937	AL.H090.C10	340	383	tag6AL_47964;tag6AL_118948;tag6AL_140884;tag6AL_121578;tag6AL_121194;tag6AL_139404	5760346_6al;5791540_6al	NA	NA
contig_6AL_440	AL.H090.C13	11	55	tag6AL_29748;tag6AL_27084;tag6AL_26540	5783077_6al;5834862_6al	NA	NA
contig_6AL_684	AL.H090.C19	153	178	tag6AL_78959;tag6AL_120766;tag6AL_102466;tag6AL_80431;tag6AL_101541;tag6AL_100690;tag6AL_80442;tag6AL_100829	5741021_6al;5809549_6al	tu_scaffold4180;tu_scaffold58372;at_scaffold587	5801034_6al;5805042_6al;5796923_6al;5770324_6al;679036_6al;5818539_6al;934354_6al;1200601_6al;5769089_6al;5809549_6al
contig_6AS_1173	AS.H007.A09	458	487	tag6AS_19875;tag6AS_88211;tag6AS_45974;tag6AS_54524;tag6AS_1273	NA	NA	NA
contig_6AS_1196	AS.H007.A04	836	875	tag6AS_85470;tag6AS_62410;tag6AS_63481;tag6AS_84808;tag6AS_19637;tag6AS_107190;tag6AS_46858;tag6AS_94460;tag6AS_62482	4344056_6as;5833634_6al	at_scaffold7455	NA
contig_6AS_1074	AS.H032.L19	351	395	tag6AS_54723;tag6AS_94128;tag6AS_98013;tag6AS_66024	4396001_6as	NA	NA
contig_6AS_1201	AS.H007.A03	17	54	tag6AS_83132;tag6AS_99179;tag6AS_106298	4398042_6as	NA	NA
contig_6AS_865	AS.H032.L18	233	271	tag6AS_26259;tag6AS_64413;tag6AS_76638;tag6AS_43328;tag6AS_102498;tag6AS_79826	4429834_6as	NA	NA
contig_6AL_1017	AL.H115.I06	99	148	tag6AL_30928;tag6AL_37429;tag6AL_39311;tag6AL_26525;tag6AL_8204	4410184_6as	tu_scaffold36428	5777258_6al
contig_6AS_124	AS.H032.L13	1	25	tag6AS_47608;tag6AS_110225;tag6AS_50476;tag6AS_84978;tag6AS_31280;tag6AS_76597;tag6AS_8932;tag6AS_60058;tag6AS_70519;tag6AS_5032;tag6AS_9499;tag6AS_6527;tag6AS_17424	NA	NA	NA
contig_6AL_738	AL.H106.K07	274	304	tag6AL_161200;tag6AL_161753;tag6AL_160072;tag6AL_160306;tag6AL_161632;tag6AL_219070	NA	NA	NA
contig_6AS_235	AS.H025.J15	9	45	tag6AS_26818;tag6AS_105104;tag6AS_15928;tag6AS_101435;tag6AS_23236;tag6AS_18565	5747080_6al	NA	NA
contig_6AL_428	AL.H124.J12	70	105	tag6AL_169428;tag6AL_39599;tag6AL_229458;tag6AL_39915;tag6AL_32314;tag6AL_188051;tag6AL_40455;tag6AL_37252;tag6AL_41338;tag6AL_170235;tag6AL_40842;tag6AL_170149	5819245_6al;1299807_6al;5790553_6al	tu_scaffold62377	5755637_6al;5819245_6al;5742250_6al;5805963_6al
contig_6AS_654	AS.H032.L16	35	67	tag6AS_70484;tag6AS_66678;tag6AS_48467;tag6AS_49953;tag6AS_98432;tag6AS_84918;tag6AS_110271;tag6AS_76915;tag6AS_79007;tag6AS_94469;tag6AS_34339	4427995_6as;4381935_6as	tu_scaffold32446;at_scaffold27082;tu_scaffold3015	4427995_6as;4381935_6as
contig_6AS_1116	AS.H025.J16	400	437	tag6AS_68769;tag6AS_23853;tag6AS_78030;tag6AS_59598;tag6AS_54424;tag6AS_32632;tag6AS_43259;tag6AS_18219	4416927_6as	NA	NA
contig_6AS_1211	AS.H032.L14	532	559	tag6AS_19931;tag6AS_74654;tag6AS_29490;tag6AS_12454;tag6AS_60838;tag6AS_71547	NA	NA	NA
contig_6AL_881	AL.H124.J15	156	166	tag6AL_114894;tag6AL_126155;tag6AL_78972;tag6AL_113431;tag6AL_174433;tag6AL_115282;tag6AL_117673;tag6AL_115214;tag6AL_215267;tag6AL_124943	5828297_6al	NA	NA
contig_6AS_821	AS.H025.J12	1	16	tag6AS_94144;tag6AS_34115;tag6AS_98015;tag6AS_77301;tag6AS_50374;tag6AS_42404;tag6AS_80127;tag6AS_96408	NA	NA	NA
contig_6AL_477	AL.H103.E09	49	60	tag6AL_30487;tag6AL_27029;tag6AL_22042	5775303_6al	NA	NA
contig_6AL_809	AL.H103.E08	1	27	tag6AL_143486;tag6AL_106788;tag6AL_141561;tag6AL_143525;tag6AL_145480;tag6AL_143102;tag6AL_31052;tag6AL_141743;tag6AL_142090	NA	NA	NA
contig_6AL_1056	AL.H103.E01	27	59	tag6AL_97303;tag6AL_98993;tag6AL_100898;tag6AL_96085;tag6AL_97728	NA	NA	NA
contig_6AL_1075	AL.H103.E02	40	53	tag6AL_169214;tag6AL_17136	NA	NA	NA
contig_6AL_942	AL.H103.E04	10	28	tag6AL_32473;tag6AL_94938;tag6AL_93961;tag6AL_93261;tag6AL_93713;tag6AL_93685	5758399_6al	NA	NA
contig_6AL_1029	AL.H103.E07	90	111	tag6AL_138837	NA	NA	NA
contig_6AL_119	AL.H103.E06	1	22	tag6AL_160434;tag6AL_160033;tag6AL_118179;tag6AL_159896;tag6AL_64967;tag6AL_162659;tag6AL_160001;tag6AL_162080;tag6AL_162278;tag6AL_161290	NA	NA	NA
contig_6AS_359	AS.H046.C11	101	132	tag6AS_109833;tag6AS_25606;tag6AS_79464	NA	NA	NA
contig_6AS_1127	AS.H046.C13	355	392	tag6AS_55808;tag6AS_47091;tag6AS_82075;tag6AS_63608;tag6AS_94605	3457222_6as;4382539_6as	NA	NA
contig_6AS_670	AS.H046.C12	141	170	tag6AS_74791;tag6AS_62163;tag6AS_99109;tag6AS_59501;tag6AS_80909;tag6AS_9273;tag6AS_69470;tag6AS_100712;tag6AS_9253	4406396_6as;4417145_6as	at_scaffold12729;at_scaffold31781	NA
contig_6AS_1214	AS.H046.C15	771	818	tag6AS_67521;tag6AS_5114;tag6AS_86738;tag6AS_83675;tag6AS_53828;tag6AS_32400;tag6AS_27334;tag6AS_1744	4392714_6as	NA	NA
contig_6AS_867	AS.H046.C16	97	132	tag6AS_100137;tag6AS_46067;tag6AS_56784;tag6AS_19401	4344703_6as	NA	NA
contig_6AS_867	AS.H046.C18	35	65	tag6AS_69709;tag6AS_7758	NA	NA	NA
contig_6AS_21	AS.H056.F23	72	119	tag6AS_4518;tag6AS_48306;tag6AS_58381;tag6AS_76870;tag6AS_98552;tag6AS_38221;tag6AS_30730	NA	NA	NA
contig_6AS_1074	AS.H056.F20	1714	1751	tag6AS_14568;tag6AS_4089;tag6AS_95516;tag6AS_46767	NA	NA	NA
contig_6AS_1194	AS.H056.F21	105	142	tag6AS_97124;tag6AS_78657;tag6AS_13270;tag6AS_93067	NA	NA	NA
contig_6AS_831	AS.H056.F24	1406	1470	tag6AS_76601;tag6AS_18260;tag6AS_4194;tag6AS_61963;tag6AS_81106;tag6AS_46731;tag6AS_98607;tag6AS_83812	NA	NA	NA
contig_6AS_1117	AS.H027.E09	92	134	tag6AS_32430;tag6AS_37956;tag6AS_81910;tag6AS_30292;tag6AS_69266	4346911_6as;4388469_6as	NA	NA
contig_6AS_577	AS.H027.E08	1	24	tag6AS_36212;tag6AS_9020;tag6AS_2378;tag6AS_89449;tag6AS_44180;tag6AS_98542;tag6AS_69443;tag6AS_75616;tag6AS_55662;tag6AS_56600;tag6AS_12259;tag6AS_2375	NA	NA	NA
contig_6AS_848	AS.H027.E07	316	355	tag6AS_56915;tag6AS_80308;tag6AS_71970	4402629_6as;4403186_6as	tu_scaffold42064	4402629_6as
contig_6AS_1162	AS.H027.E06	132	177	tag6AS_27088;tag6AS_51657;tag6AS_22802;tag6AS_43628;tag6AS_69001	NA	NA	NA
contig_6AS_1204	AS.H027.E04	83	107	tag6AS_11863;tag6AS_55250;tag6AS_33181;tag6AS_65817;tag6AS_15576;tag6AS_82606;tag6AS_110434	NA	NA	NA
contig_6AS_427	AS.H027.E03	6	34	tag6AS_46940;tag6AS_64567;tag6AS_46593;tag6AS_32757;tag6AS_10743;tag6AS_82031;tag6AS_29825;tag6AS_12315	NA	NA	NA
contig_6AS_13	AS.H027.E02	3	41	tag6AS_100945;tag6AS_8284;tag6AS_50336;tag6AS_13717;tag6AS_9227;tag6AS_59169;tag6AS_104822	4356814_6as;4414693_6as	tu_scaffold1439;at_scaffold50316;at_scaffold69717	676818_6as;1991767_6as;4323652_6as
contig_6AS_848	AS.H058.P17	616	657	tag6AS_107666;tag6AS_4470	NA	NA	NA
contig_6AS_1177	AS.H038.F19	213	270	tag6AS_84717;tag6AS_38521;tag6AS_40707;tag6AS_68184;tag6AS_44723;tag6AS_80503;tag6AS_7388;tag6AS_90699;tag6AS_38602;tag6AS_12531;tag6AS_52438;tag6AS_68489;tag6AS_22080	1551174_6as	NA	NA
contig_6AS_858	AS.H038.F13	147	177	tag6AS_35340;tag6AS_92199	NA	NA	NA
contig_6AS_1074	AS.H038.F12	751	803	tag6AS_107819;tag6AS_107754;tag6AS_34750;tag6AS_90557;tag6AS_23548;tag6AS_28406	4361097_6as	NA	NA
contig_6AS_723	AS.H038.F11	6	35	tag6AS_55360;tag6AS_28191;tag6AS_52403;tag6AS_65114;tag6AS_51659;tag6AS_87018;tag6AS_103167;tag6AS_77446;tag6AS_38503	NA	NA	NA
contig_6AS_1014	AS.H038.F10	1	38	tag6AS_28452;tag6AS_7517;tag6AS_89752;tag6AS_63354;tag6AS_74445;tag6AS_98426;tag6AS_6945;tag6AS_47992;tag6AS_42952;tag6AS_27098;tag6AS_64089;tag6AS_85016;tag6AS_41547;tag6AS_27097;tag6AS_59189	NA	NA	NA
contig_6AS_693	AS.H038.F16	1	23	tag6AS_77401;tag6AS_20644;tag6AS_52666;tag6AS_57117;tag6AS_28160;tag6AS_50110;tag6AS_17639;tag6AS_108782;tag6AS_87003	4415746_6as	NA	NA
contig_6AS_858	AS.H038.F15	241	270	tag6AS_48393;tag6AS_106490;tag6AS_84471;tag6AS_89684;tag6AS_62244;tag6AS_23384;tag6AS_31728;tag6AS_22772	NA	NA	NA
contig_6AS_878	AS.H038.F14	95	145	tag6AS_70194;tag6AS_61698;tag6AS_107910;tag6AS_75117	4369474_6as	NA	NA
contig_6AS_1120	AS.H041.F02	518	564	tag6AS_19607;tag6AS_61177;tag6AS_53798;tag6AS_76357;tag6AS_80856	4414240_6as	NA	NA
contig_6AS_658	AS.H041.F04	287	312	tag6AS_94507;tag6AS_47138;tag6AS_43156;tag6AS_88203;tag6AS_41870	4408832_6as	NA	NA
contig_6AS_697	AS.H041.F05	1	28	tag6AS_30066;tag6AS_14694;tag6AS_105305;tag6AS_86973;tag6AS_99253	4374335_6as	NA	NA
contig_6AS_1149	AS.H041.F07	47	95	tag6AS_7720;tag6AS_46433;tag6AS_17874;tag6AS_102856;tag6AS_13334;tag6AS_107207;tag6AS_34740;tag6AS_2290;tag6AS_48840;tag6AS_47026	4337475_6as;4370003_6as;5807298_6al	NA	NA
contig_6AS_907	AS.H041.F08	25	46	tag6AS_5179;tag6AS_7589;tag6AS_106220	NA	NA	NA
contig_6AS_902	AS.H057.D21	161	213	tag6AS_58911;tag6AS_65750;tag6AS_46506;tag6AS_68993;tag6AS_4703;tag6AS_83663;tag6AS_10291;tag6AS_46060;tag6AS_32132;tag6AS_82833	3994805_6as	NA	NA
contig_6AS_1211	AS.H057.D23	437	466	tag6AS_30304;tag6AS_22848;tag6AS_67802;tag6AS_104584	NA	NA	NA
contig_6AS_848	AS.H057.D22	585	638	tag6AS_82043;tag6AS_10306;tag6AS_74673;tag6AS_61129;tag6AS_44096;tag6AS_95434;tag6AS_92960;tag6AS_49057;tag6AS_34830;tag6AS_25411;tag6AS_83309;tag6AS_31990;tag6AS_6058;tag6AS_56985	4350816_6as;4354345_6as;4393701_6as	NA	NA
contig_6AS_1120	AS.H057.D24	22	70	tag6AS_33982;tag6AS_63800;tag6AS_84290;tag6AS_65593;tag6AS_68326;tag6AS_87491	4377242_6as	NA	NA
contig_6AS_1181	AS.H032.E19	44	95	tag6AS_18745;tag6AS_13086;tag6AS_57140	NA	NA	NA
contig_6AS_869	AS.H032.E16	84	140	tag6AS_25865;tag6AS_3114;tag6AS_58088;tag6AS_26144;tag6AS_70964;tag6AS_98181;tag6AS_37284	4348286_6as;4400860_6as	NA	NA
contig_6AS_1126	AS.H032.E17	359	395	tag6AS_26907;tag6AS_55692;tag6AS_42666	4431807_6as	NA	NA
contig_6AS_1210	AS.H032.E14	181	222	tag6AS_26200;tag6AS_57618;tag6AS_15188;tag6AS_107792;tag6AS_1490	NA	NA	NA
contig_6AS_1127	AS.H032.E15	9	51	tag6AS_31744;tag6AS_60877;tag6AS_54763;tag6AS_40030;tag6AS_54783;tag6AS_105568;tag6AS_38295;tag6AS_104315;tag6AS_110588;tag6AS_74506	4397656_6as	NA	NA
contig_6AS_1210	AS.H032.E10	110	159	tag6AS_3278;tag6AS_91081;tag6AS_36872;tag6AS_110200;tag6AS_70709;tag6AS_4337;tag6AS_68076;tag6AS_1152;tag6AS_91490	3096515_6as;4391382_6as	NA	NA
contig_6AS_870	AS.H032.E11	36	54	tag6AS_85956;tag6AS_89934;tag6AS_106980;tag6AS_37308;tag6AS_29174;tag6AS_26099	NA	NA	NA
contig_6AS_830	AS.H025.O14	258	278	tag6AS_82200	NA	NA	NA
contig_6AS_844	AS.H025.O15	43	88	tag6AS_93846;tag6AS_86959	NA	NA	NA
contig_6AS_701	AS.H025.O16	124	165	tag6AS_3612;tag6AS_7418;tag6AS_12949;tag6AS_14824	481708_6as	NA	NA
contig_6AS_658	AS.H025.O17	579	594	tag6AS_3923	NA	NA	NA
contig_6AS_564	AS.H025.O10	1	12	tag6AS_25020;tag6AS_15960	NA	NA	NA
contig_6AS_1116	AS.H025.O12	494	505	tag6AS_48771;tag6AS_33121;tag6AS_58196;tag6AS_25001	4344158_6as;3287274_6as	NA	NA
contig_6AS_856	AS.H025.O13	1	12	tag6AS_105506	NA	NA	NA
contig_6AS_1187	AS.H025.O18	134	175	tag6AS_12556;tag6AS_47237;tag6AS_107868;tag6AS_12421;tag6AS_8600;tag6AS_99868	4415316_6as	NA	NA
contig_6AS_818	AS.H025.O19	86	94	tag6AS_101517;tag6AS_102612;tag6AS_31013;tag6AS_14069;tag6AS_88754;tag6AS_62218;tag6AS_90515;tag6AS_83082;tag6AS_102681;tag6AS_14739;tag6AS_79255;tag6AS_71767;tag6AS_58374;tag6AS_54046;tag6AS_39902;tag6AS_77017;tag6AS_63257;tag6AS_48851	NA	NA	NA
contig_6AL_623	AL.H106.N10	181	210	tag6AL_10287;tag6AL_200109;tag6AL_195417;tag6AL_5760;tag6AL_75638;tag6AL_199560	5834788_6al	NA	NA
contig_6AL_941	AL.H120.L24	62	96	tag6AL_103999;tag6AL_16009;tag6AL_217752;tag6AL_113101;tag6AL_113514;tag6AL_114517;tag6AL_113532	5824284_6al	NA	NA
contig_6AL_1086	AL.H120.L23	140	168	tag6AL_47841;tag6AL_193797;tag6AL_133568;tag6AL_45160;tag6AL_220696;tag6AL_195213;tag6AL_132274;tag6AL_51390;tag6AL_135100;tag6AL_132500;tag6AL_79292;tag6AL_133265;tag6AL_135755	NA	NA	NA
contig_6AL_1112	AL.H120.L22	59	96	tag6AL_5143;tag6AL_149378;tag6AL_147971;tag6AL_9731;tag6AL_7428;tag6AL_8468;tag6AL_40628	5828042_6al	NA	NA
contig_6AL_756	AL.H120.L21	80	116	tag6AL_158526;tag6AL_3874;tag6AL_169802;tag6AL_171173;tag6AL_169818;tag6AL_168251;tag6AL_167471;tag6AL_252289;tag6AL_170672;tag6AL_251155;tag6AL_253608;tag6AL_169529;tag6AL_171109;tag6AL_170389;tag6AL_169921;tag6AL_252183;tag6AL_167121;tag6AL_255373;tag6AL_252057;tag6AL_171359;tag6AL_171290	5799082_6al;5760594_6al;5773139_6al;5810765_6al	NA	NA
contig_6AL_433	AL.H106.N11	24	65	tag6AL_87522;tag6AL_87520;tag6AL_88689;tag6AL_87086;tag6AL_202709;tag6AL_82657;tag6AL_88456;tag6AL_84608;tag6AL_90685	5764211_6al	NA	NA
contig_6AS_1217	AS.H030.F20	177	223	tag6AS_8838;tag6AS_41879;tag6AS_11650;tag6AS_82524;tag6AS_69184;tag6AS_49379;tag6AS_3285;tag6AS_102291;tag6AS_100549;tag6AS_71385;tag6AS_2247;tag6AS_83028;tag6AS_28325	4373471_6as	NA	NA
contig_6AS_660	AS.H013.M19	260	299	tag6AS_65331;tag6AS_94403;tag6AS_2429;tag6AS_15261;tag6AS_45455;tag6AS_12646	4400658_6as	at_scaffold6556;tu_scaffold92557	4400658_6as
contig_6AL_681	AL.H106.N13	79	102	tag6AL_42546;tag6AL_42660;tag6AL_50008;tag6AL_191476	NA	NA	NA
contig_6AS_1075	AS.H013.M11	180	214	tag6AS_4113	NA	NA	NA
contig_6AS_369	AS.H013.M10	106	160	tag6AS_71784;tag6AS_25064;tag6AS_88973;tag6AS_90082;tag6AS_43824;tag6AS_30162;tag6AS_70764;tag6AS_7266;tag6AS_15519;tag6AS_29305;tag6AS_34096	4355635_6as;4358828_6as	NA	NA
contig_6AS_879	AS.H013.M13	205	240	tag6AS_29430;tag6AS_68629;tag6AS_1723;tag6AS_106609;tag6AS_105614;tag6AS_88363;tag6AS_39121;tag6AS_39343	NA	NA	NA
contig_6AS_749	AS.H013.M12	54	63	tag6AS_71543;tag6AS_31434;tag6AS_19949;tag6AS_38988	NA	NA	NA
contig_6AS_1126	AS.H013.M14	168	201	tag6AS_57279;tag6AS_107493;tag6AS_60918;tag6AS_4869;tag6AS_32706;tag6AS_73656;tag6AS_79836;tag6AS_60377	4369016_6as	NA	NA
contig_6AL_631	AL.H106.N17	27	47	tag6AL_219176	NA	NA	NA
contig_6AS_202	AS.H026.I08	1	27	tag6AS_65133;tag6AS_92257;tag6AS_30465	NA	NA	NA
contig_6AS_2	AS.H026.I06	92	117	tag6AS_56197;tag6AS_95142;tag6AS_41752;tag6AS_4637;tag6AS_8286;tag6AS_81223;tag6AS_64019;tag6AS_50957	1774353_6as;828527_6as;5811208_6al;4353077_6as	tu_scaffold46756;at_scaffold31734	5834381_6al
contig_6AS_1196	AS.H025.L08	596	633	tag6AS_46485;tag6AS_102762;tag6AS_74245	NA	NA	NA
contig_6AS_1196	AS.H026.I05	815	851	tag6AS_83475;tag6AS_62188;tag6AS_85946;tag6AS_30433	NA	NA	NA
contig_6AS_1098	AS.H026.I02	87	137	tag6AS_2200;tag6AS_51778;tag6AS_90614;tag6AS_22686;tag6AS_26983;tag6AS_101426;tag6AS_17043;tag6AS_39808	2597317_6as;4342707_6as	NA	NA
contig_6AS_863	AS.H026.I03	28	93	tag6AS_66210;tag6AS_60538;tag6AS_7683;tag6AS_1890;tag6AS_13489;tag6AS_95951;tag6AS_34296;tag6AS_105873;tag6AS_35291;tag6AS_70011;tag6AS_101667;tag6AS_73317;tag6AS_67749	4346259_6as;4420790_6as;4355017_6as;4413151_6as	NA	NA
contig_6AS_653	AS.H025.L09	103	146	tag6AS_45377;tag6AS_8350;tag6AS_69690;tag6AS_10639;tag6AS_1298;tag6AS_47950;tag6AS_97572;tag6AS_97047;tag6AS_64037	4357084_6as	tu_scaffold2290	4357084_6as
contig_6AS_997	AS.H043.K15	1	11	tag6AS_39024	NA	NA	NA
contig_6AS_786	AS.H043.K16	1	32	tag6AS_12131;tag6AS_15738;tag6AS_75266;tag6AS_80873	5783940_6al	tu_scaffold10443	5752255_6al;5830281_6al;5819652_6al
contig_6AS_1197	AS.H043.K17	58	104	tag6AS_79209;tag6AS_83260;tag6AS_59030;tag6AS_40092;tag6AS_106397;tag6AS_22817;tag6AS_38102	4431325_6as;4376362_6as;4404347_6as;4378416_6as	tu_scaffold22082	4345742_6as
contig_6AS_902	AS.H043.K10	94	122	tag6AS_62558;tag6AS_18941;tag6AS_43920;tag6AS_83141;tag6AS_41937	4346173_6as	NA	NA
contig_6AS_651	AS.H043.K11	220	253	tag6AS_59916;tag6AS_89685;tag6AS_97994;tag6AS_92662;tag6AS_64000	NA	NA	NA
contig_6AS_954	AS.H043.K12	16	23	tag6AS_106012;tag6AS_80329;tag6AS_99377;tag6AS_6055;tag6AS_25294	NA	NA	NA
contig_6AS_1161	AS.H043.K18	52	89	tag6AS_109885;tag6AS_57454;tag6AS_9406;tag6AS_69099;tag6AS_66004;tag6AS_58275;tag6AS_51167;tag6AS_38255;tag6AS_94068	4397053_6as;4413073_6as	NA	NA
contig_6AS_1205	AS.H043.K19	159	202	tag6AS_90824	NA	NA	NA
contig_6AL_275	AL.H084.C24	51	92	tag6AL_49264;tag6AL_48962;tag6AL_45498;tag6AL_45883;tag6AL_48003;tag6AL_43353;tag6AL_25680;tag6AL_42880;tag6AL_49163;tag6AL_141285	4352612_6as;5741676_6al	NA	NA
contig_6AL_1061	AL.H084.C23	183	214	tag6AL_156092;tag6AL_155161;tag6AL_156640;tag6AL_133523	5744888_6al	NA	NA
contig_6AL_887	AL.H084.C22	59	99	tag6AL_125795;tag6AL_125559;tag6AL_124966;tag6AL_125553;tag6AL_125068	5834140_6al;5770857_6al	NA	NA
contig_6AL_1113	AL.H084.C21	91	130	tag6AL_45923;tag6AL_42101	NA	NA	NA
contig_6AL_645	AL.H084.C20	163	195	tag6AL_148265;tag6AL_33169;tag6AL_147833;tag6AL_146983;tag6AL_147794;tag6AL_145973;tag6AL_149543;tag6AL_147386;tag6AL_47697;tag6AL_149262;tag6AL_146668;tag6AL_146485;tag6AL_148826;tag6AL_148624;tag6AL_149666;tag6AL_149755;tag6AL_147320;tag6AL_148372	5770563_6al	NA	NA
contig_6AS_1177	AS.H040.D07	538	603	tag6AS_62288;tag6AS_100897;tag6AS_18912;tag6AS_38660;tag6AS_15534;tag6AS_43490;tag6AS_90401;tag6AS_82221;tag6AS_95974;tag6AS_92275;tag6AS_51063;tag6AS_93103;tag6AS_79834;tag6AS_93285;tag6AS_12701;tag6AS_97655	4340329_6as;4342662_6as	NA	NA
contig_6AS_1145	AS.H040.D06	196	226	tag6AS_81564;tag6AS_10678;tag6AS_73663;tag6AS_68527;tag6AS_70907;tag6AS_71940;tag6AS_20904	1118734_6as;4431910_6as	NA	NA
contig_6AS_1186	AS.H040.D05	19	56	tag6AS_69252;tag6AS_82068;tag6AS_55592;tag6AS_101636;tag6AS_69885;tag6AS_87727;tag6AS_16728;tag6AS_12533	NA	NA	NA
contig_6AS_1081	AS.H040.D04	338	373	tag6AS_9373;tag6AS_34643;tag6AS_37014;tag6AS_24002	4426913_6as	NA	NA
contig_6AS_123	AS.H040.D03	12	45	tag6AS_80379;tag6AS_100364;tag6AS_53284;tag6AS_41253;tag6AS_107958;tag6AS_109811;tag6AS_89887;tag6AS_66159;tag6AS_81262;tag6AS_84590;tag6AS_13383;tag6AS_94534	5791098_6al	NA	NA
contig_6AS_682	AS.H040.D01	44	82	tag6AS_75631;tag6AS_105662;tag6AS_106255;tag6AS_49383;tag6AS_96764;tag6AS_87433	NA	NA	NA
contig_6AS_655	AS.H025.L03	29	50	tag6AS_67493;tag6AS_3727;tag6AS_52114;tag6AS_21720	4407386_6as;4396089_6as	NA	NA
contig_6AS_834	AS.H040.D09	401	429	tag6AS_3269;tag6AS_108019;tag6AS_18353;tag6AS_88279;tag6AS_85049;tag6AS_6605;tag6AS_71499	NA	NA	NA
contig_6AS_965	AS.H040.D08	24	36	tag6AS_61708;tag6AS_37722;tag6AS_102408;tag6AS_36687;tag6AS_5108;tag6AS_66559;tag6AS_54726;tag6AS_66560;tag6AS_108708;tag6AS_76947;tag6AS_96826;tag6AS_34669;tag6AS_28443;tag6AS_51154	NA	NA	NA
contig_6AL_687	AL.H067.J16	128	161	tag6AL_35212;tag6AL_59610;tag6AL_38375;tag6AL_57426;tag6AL_56337;tag6AL_56336;tag6AL_57388	5800655_6al	NA	NA
contig_6AL_724	AL.H067.J17	232	291	tag6AL_1513;tag6AL_2788;tag6AL_5362;tag6AL_9249	5798192_6al	NA	NA
contig_6AL_933	AL.H067.J14	164	200	tag6AL_47453;tag6AL_43407;tag6AL_49794;tag6AL_44909;tag6AL_60337;tag6AL_52829;tag6AL_54730;tag6AL_52092	NA	NA	NA
contig_6AL_895	AL.H067.J12	131	172	tag6AL_53691	NA	NA	NA
contig_6AS_174	AS.H045.L21	1	21	tag6AS_27585;tag6AS_6061;tag6AS_69064;tag6AS_74287;tag6AS_61658;tag6AS_64402;tag6AS_89742;tag6AS_101506;tag6AS_32450	NA	NA	NA
contig_6AL_676	AL.H067.J10	88	107	tag6AL_55136;tag6AL_52160;tag6AL_58948;tag6AL_54775;tag6AL_56188;tag6AL_54260;tag6AL_54599;tag6AL_54069;tag6AL_55632	5799997_6al;1885889_6al	NA	NA
contig_6AS_830	AS.H045.L23	222	248	tag6AS_29192;tag6AS_27971;tag6AS_15319;tag6AS_9220;tag6AS_36442;tag6AS_34104;tag6AS_77915;tag6AS_101346;tag6AS_61791;tag6AS_64341;tag6AS_65683	NA	NA	NA
contig_6AL_1010	AL.H067.J18	133	185	tag6AL_60216;tag6AL_59952;tag6AL_54975;tag6AL_54690;tag6AL_54896;tag6AL_56778;tag6AL_58433;tag6AL_60693;tag6AL_58366;tag6AL_53624;tag6AL_55944;tag6AL_53616;tag6AL_52561;tag6AL_57947;tag6AL_60661	3345424_6al;5820034_6al;5812759_6al;5825304_6al	tu_scaffold53272	5772498_6al;5825304_6al;5145189_6al;5697132_6al;3290981_6al
contig_6AL_868	AL.H067.J19	103	137	tag6AL_53153;tag6AL_58531;tag6AL_56411;tag6AL_56847;tag6AL_52290;tag6AL_58763;tag6AL_54139;tag6AL_53576;tag6AL_54918;tag6AL_59275;tag6AL_58305	5787491_6al	at_scaffold110572	NA
contig_6AS_1081	AS.H023.F01	87	135	tag6AS_85312;tag6AS_54665;tag6AS_20094;tag6AS_100720;tag6AS_73796	NA	NA	NA
contig_6AS_887	AS.H023.F02	164	194	tag6AS_76380;tag6AS_7661;tag6AS_9637;tag6AS_2849;tag6AS_12337;tag6AS_91276;tag6AS_106905;tag6AS_97772	4429751_6as;4373839_6as	NA	NA
contig_6AS_831	AS.H023.F04	1986	1997	tag6AS_65118;tag6AS_92707;tag6AS_56289;tag6AS_5276;tag6AS_104150;tag6AS_69121;tag6AS_79388;tag6AS_49345;tag6AS_26411	4338484_6as	NA	NA
contig_6AS_225	AS.H023.F05	1	37	tag6AS_72131;tag6AS_1301;tag6AS_48246;tag6AS_86871;tag6AS_66584;tag6AS_3946;tag6AS_54907;tag6AS_107426;tag6AS_11675;tag6AS_19074;tag6AS_1187	NA	NA	NA
contig_6AS_694	AS.H023.F06	91	123	tag6AS_61416	4397202_6as	NA	NA
contig_6AS_65	AS.H023.F07	4	51	tag6AS_22744;tag6AS_81463;tag6AS_65392;tag6AS_107911;tag6AS_36990;tag6AS_62224	NA	NA	NA
contig_6AS_561	AS.H023.F08	8	63	tag6AS_76712;tag6AS_34856;tag6AS_58439;tag6AS_2975;tag6AS_83115;tag6AS_49153;tag6AS_54164;tag6AS_18199;tag6AS_104724;tag6AS_71951;tag6AS_46703;tag6AS_97486;tag6AS_3552;tag6AS_65897;tag6AS_70402;tag6AS_48594	5829965_6al;5800104_6al	NA	NA
contig_6AS_117	AS.H023.F09	38	78	tag6AS_102311;tag6AS_52485;tag6AS_42262;tag6AS_67816;tag6AS_96952;tag6AS_96951;tag6AS_82444;tag6AS_31206;tag6AS_22944;tag6AS_105095;tag6AS_22703;tag6AS_45075;tag6AS_42433	1340583_6as;4400581_6as;4412426_6as	tu_scaffold83142	4428029_6as;4405148_6as;4412426_6as
contig_6AL_186	AL.H099.J24	150	198	tag6AL_71525;tag6AL_75230	NA	NA	NA
contig_6AL_889	AL.H099.J21	231	236	tag6AL_7011;tag6AL_8692	NA	NA	NA
contig_6AL_877	AL.H099.J23	45	90	tag6AL_154148;tag6AL_154040;tag6AL_46521;tag6AL_20946;tag6AL_150163;tag6AL_49007;tag6AL_113382;tag6AL_153319;tag6AL_43465;tag6AL_48238;tag6AL_152175;tag6AL_49785;tag6AL_8838;tag6AL_41986;tag6AL_46307	5742028_6al;5754225_6al	NA	NA
contig_6AS_873	AS.H031.D21	74	117	tag6AS_84530;tag6AS_74978;tag6AS_5852;tag6AS_13212;tag6AS_84526;tag6AS_64527;tag6AS_35841	4366083_6as	NA	NA
contig_6AS_842	AS.H031.D20	247	293	tag6AS_52508;tag6AS_105490;tag6AS_108842;tag6AS_12789;tag6AS_8764;tag6AS_4025	4406309_6as;4346038_6as;4372825_6as;4385505_6as	NA	NA
contig_6AS_842	AS.H031.D23	218	264	tag6AS_106250;tag6AS_110533;tag6AS_64052;tag6AS_53762;tag6AS_82888;tag6AS_22309	2704208_6as	NA	NA
contig_6AS_1204	AS.H031.D22	268	279	tag6AS_63217;tag6AS_87337;tag6AS_83681;tag6AS_35019;tag6AS_100025;tag6AS_70832;tag6AS_93304;tag6AS_107744;tag6AS_30061;tag6AS_21292;tag6AS_80049;tag6AS_4129;tag6AS_92474;tag6AS_89947;tag6AS_63865	4430047_6as	NA	NA
contig_6AS_1051	AS.H031.D24	7	22	tag6AS_100245;tag6AS_100267;tag6AS_47996;tag6AS_43826;tag6AS_42936;tag6AS_2691;tag6AS_108695;tag6AS_48123	4930081_6al	NA	NA
contig_6AL_887	AL.H070.E06	225	232	tag6AL_35045;tag6AL_36865;tag6AL_36276;tag6AL_39860;tag6AL_38370;tag6AL_33114;tag6AL_40030;tag6AL_32823;tag6AL_35034;tag6AL_34767;tag6AL_36089;tag6AL_37411;tag6AL_32630;tag6AL_40007	5780796_6al	NA	NA
contig_6AL_741	AL.H070.E05	17	33	tag6AL_22581;tag6AL_40556;tag6AL_33187;tag6AL_37257;tag6AL_35080;tag6AL_41750;tag6AL_34744;tag6AL_31144;tag6AL_34679;tag6AL_35010;tag6AL_34454;tag6AL_29923	5831624_6al	NA	NA
contig_6AL_879	AL.H070.E02	104	145	tag6AL_30768;tag6AL_33261;tag6AL_38327	NA	NA	NA
contig_6AL_594	AL.H070.E08	7	18	tag6AL_38942;tag6AL_38550;tag6AL_35194;tag6AL_37372;tag6AL_38419	NA	NA	NA
contig_6AL_395	AL.H070.E09	1	22	tag6AL_37248;tag6AL_35736;tag6AL_35381;tag6AL_39153;tag6AL_40463;tag6AL_38203;tag6AL_35000	NA	NA	NA
contig_6AL_1107	AL.H073.M08	109	149	tag6AL_92731;tag6AL_95307;tag6AL_95389	5765463_6al	NA	NA
contig_6AL_597	AL.H122.H19	268	307	tag6AL_43945;tag6AL_45046;tag6AL_47488;tag6AL_45309;tag6AL_231760;tag6AL_50022;tag6AL_50983;tag6AL_42787;tag6AL_43797	NA	NA	NA
contig_6AL_598	AL.H073.M01	212	250	tag6AL_81242;tag6AL_82438;tag6AL_81347;tag6AL_81702;tag6AL_81299;tag6AL_79266;tag6AL_80677	5815926_6al	tu_scaffold41257	5804413_6al;5749148_6al
contig_6AL_217	AL.H122.H15	1	11	tag6AL_19507;tag6AL_167798;tag6AL_135133	NA	NA	NA
contig_6AL_1036	AL.H122.H16	13	54	tag6AL_90070;tag6AL_91752;tag6AL_91237;tag6AL_89394;tag6AL_88634;tag6AL_89865;tag6AL_87592	5786365_6al;4797863_6al	NA	NA
contig_6AL_936	AL.H073.M02	409	453	tag6AL_125652;tag6AL_89881;tag6AL_115384;tag6AL_125289;tag6AL_90829;tag6AL_86426;tag6AL_124528;tag6AL_124509;tag6AL_90237;tag6AL_123573;tag6AL_112351;tag6AL_124507;tag6AL_87444	5790411_6al;5825779_6al	NA	NA
contig_6AL_186	AL.H122.H10	76	114	tag6AL_195233;tag6AL_181222;tag6AL_180549;tag6AL_194938;tag6AL_179820;tag6AL_194732;tag6AL_194609;tag6AL_195224;tag6AL_180577;tag6AL_179863;tag6AL_181597;tag6AL_72982;tag6AL_194220;tag6AL_145405;tag6AL_194038;tag6AL_193948	5690885_6al;5834483_6al	at_scaffold62572;tu_scaffold55709	5781035_6al;5810785_6al;5834483_6al
contig_6AS_1208	AS.H013.F21	177	215	tag6AS_86127;tag6AS_50081;tag6AS_18192;tag6AS_10489;tag6AS_109537;tag6AS_7859;tag6AS_57746	3565588_6as;4389305_6as	NA	NA
contig_6AL_571	AL.H122.H12	49	87	tag6AL_121731;tag6AL_212460;tag6AL_122580;tag6AL_119116;tag6AL_119172;tag6AL_119087;tag6AL_118608;tag6AL_119432;tag6AL_118339;tag6AL_212788;tag6AL_211153;tag6AL_122746;tag6AL_120277	5800650_6al;5746377_6al;5751933_6al;5751172_6al	tu_scaffold3323;at_scaffold46539;at_scaffold89314;at_scaffold8862	5751172_6al
contig_6AL_598	AL.H073.M06	186	214	tag6AL_123879;tag6AL_83972;tag6AL_82028;tag6AL_125584	4924003_6al	NA	NA
contig_6AS_653	AS.H058.L04	65	108	tag6AS_48933;tag6AS_4455;tag6AS_31312;tag6AS_102929	NA	NA	NA
contig_6AS_1155	AS.H048.G16	89	103	tag6AS_69987;tag6AS_43370;tag6AS_40540;tag6AS_15944;tag6AS_97172	NA	NA	NA
contig_6AS_734	AS.H048.G15	72	113	tag6AS_42367;tag6AS_69143;tag6AS_101855;tag6AS_31780;tag6AS_15745;tag6AS_66395;tag6AS_82547;tag6AS_95933	4349791_6as	NA	NA
contig_6AS_657	AS.H058.L07	138	164	tag6AS_51623;tag6AS_8229;tag6AS_96087;tag6AS_83417;tag6AS_5236;tag6AS_103128	4432013_6as	NA	NA
contig_6AS_834	AS.H048.G13	170	208	tag6AS_16086;tag6AS_103415;tag6AS_95065;tag6AS_46515;tag6AS_102914;tag6AS_67933;tag6AS_15684;tag6AS_44954;tag6AS_12338	4271504_6as	NA	NA
contig_6AS_1079	AS.H048.G12	321	361	tag6AS_31655;tag6AS_36533;tag6AS_99996;tag6AS_21637;tag6AS_4676;tag6AS_100873;tag6AS_79402	NA	NA	NA
contig_6AS_691	AS.H058.L02	139	169	tag6AS_85372;tag6AS_37968;tag6AS_45435;tag6AS_31459;tag6AS_105747;tag6AS_50461;tag6AS_83750;tag6AS_89879;tag6AS_89881;tag6AS_70585;tag6AS_29834;tag6AS_51407	4396821_6as	tu_scaffold326075	4396821_6as
contig_6AS_1127	AS.H058.L03	506	554	tag6AS_1776;tag6AS_97802;tag6AS_85290;tag6AS_63148;tag6AS_53519;tag6AS_33394;tag6AS_53530	4426998_6as	NA	NA
contig_6AS_199	AS.H048.G19	1	28	tag6AS_17461;tag6AS_52439;tag6AS_71501;tag6AS_3638;tag6AS_85888;tag6AS_35419;tag6AS_71494;tag6AS_60049;tag6AS_61992	NA	NA	NA
contig_6AS_873	AS.H036.G11	102	138	tag6AS_86406;tag6AS_91654;tag6AS_46425;tag6AS_84906;tag6AS_9589;tag6AS_35212;tag6AS_13212;tag6AS_39908;tag6AS_87467	4384418_6as;315545_6as	NA	NA
contig_6AL_872	AL.H118.D22	19	47	tag6AL_90416;tag6AL_37500;tag6AL_31099;tag6AL_30888	5834743_6al	NA	NA
contig_6AL_1075	AL.H118.D23	82	88	tag6AL_16331;tag6AL_15014;tag6AL_17179;tag6AL_19698	NA	NA	NA
contig_6AL_112	AL.H118.D20	1	47	tag6AL_151086;tag6AL_154044;tag6AL_150446;tag6AL_54438;tag6AL_150952;tag6AL_151152;tag6AL_152377;tag6AL_151503;tag6AL_151017;tag6AL_153433;tag6AL_154054;tag6AL_30591;tag6AL_152052;tag6AL_20011;tag6AL_150438;tag6AL_153250;tag6AL_150867;tag6AL_152791;tag6AL_151274;tag6AL_195137;tag6AL_151514;tag6AL_153948	NA	NA	NA
contig_6AL_658	AL.H118.D21	109	144	tag6AL_147189;tag6AL_17376;tag6AL_20945;tag6AL_147669;tag6AL_148878;tag6AL_19918;tag6AL_147463	3397095_6al;5813795_6al	NA	NA
contig_6AS_1216	AS.H036.G13	73	102	tag6AS_66793;tag6AS_37632;tag6AS_75435;tag6AS_39749	NA	NA	NA
contig_6AL_711	AL.H065.B15	41	49	tag6AL_27240;tag6AL_28606;tag6AL_28346	NA	NA	NA
contig_6AS_217	AS.H022.D06	1	38	tag6AS_22665;tag6AS_50924;tag6AS_30613;tag6AS_2979;tag6AS_18578;tag6AS_28943;tag6AS_76666;tag6AS_55834;tag6AS_66613;tag6AS_9755;tag6AS_6176;tag6AS_56191;tag6AS_68613;tag6AS_15983;tag6AS_11680;tag6AS_69803;tag6AS_21727;tag6AS_60963;tag6AS_96089;tag6AS_9191;tag6AS_100907;tag6AS_20379	593210_6as	NA	NA
contig_6AS_1119	AS.H022.D04	49	92	tag6AS_88638;tag6AS_17443	NA	NA	NA
contig_6AS_1163	AS.H022.D02	415	463	tag6AS_12541;tag6AS_85554;tag6AS_29125;tag6AS_54762;tag6AS_107151;tag6AS_84712;tag6AS_65314	4407307_6as	NA	NA
contig_6AS_1085	AS.H049.L21	58	110	tag6AS_85794;tag6AS_31757;tag6AS_26513;tag6AS_37132;tag6AS_110107;tag6AS_17002;tag6AS_89927;tag6AS_17367;tag6AS_79379;tag6AS_33010;tag6AS_37706;tag6AS_4545;tag6AS_109591;tag6AS_106400;tag6AS_98154;tag6AS_31285;tag6AS_30026;tag6AS_74939	4420241_6as;4426874_6as;4410570_6as;3761368_6as;4390094_6as	NA	NA
contig_6AS_1127	AS.H049.L23	720	748	tag6AS_84073;tag6AS_99216	NA	NA	NA
contig_6AL_294	AL.H109.D02	13	23	tag6AL_70555;tag6AL_223266;tag6AL_227780	NA	NA	NA
contig_6AL_679	AL.H109.D03	1	7	tag6AL_170952;tag6AL_219722;tag6AL_190166;tag6AL_133903	NA	NA	NA
contig_6AL_451	AL.H109.D01	73	106	tag6AL_123287;tag6AL_120034;tag6AL_120226	5786938_6al	NA	NA
contig_6AL_917	AL.H109.D06	1	46	tag6AL_222635;tag6AL_221756;tag6AL_222331;tag6AL_222330;tag6AL_221748;tag6AL_222044;tag6AL_222090;tag6AL_223185;tag6AL_221310;tag6AL_222567;tag6AL_222946;tag6AL_222301;tag6AL_220939;tag6AL_223257;tag6AL_223167;tag6AL_221933;tag6AL_221049;tag6AL_221297;tag6AL_222605;tag6AL_222374;tag6AL_223746	5834572_6al;5807836_6al;3319449_6al;5811094_6al	at_scaffold31001;tu_scaffold37452	5757230_6al;5783673_6al;5775753_6al;5753279_6al;1260429_6as;2662117_6as;5810319_6al;5743533_6al;5814371_6al;5770626_6al;5094104_6al;5814992_6al;5748555_6al;5834450_6al
contig_6AL_1100	AL.H109.D07	115	152	tag6AL_103670;tag6AL_106237;tag6AL_197650;tag6AL_104552;tag6AL_195804;tag6AL_103346;tag6AL_106370;tag6AL_106793;tag6AL_102691;tag6AL_106508;tag6AL_72359;tag6AL_106957;tag6AL_72821;tag6AL_196869;tag6AL_227775;tag6AL_195376;tag6AL_198207;tag6AL_22919	5814491_6al;5832108_6al;5755825_6al;5763873_6al;5782395_6al;5797907_6al	NA	NA
contig_6AL_579	AL.H109.D04	39	78	tag6AL_44718;tag6AL_44697;tag6AL_131183;tag6AL_135094;tag6AL_228133;tag6AL_43153;tag6AL_161660;tag6AL_75724;tag6AL_107933;tag6AL_176053;tag6AL_132451;tag6AL_8663;tag6AL_195918;tag6AL_41985	5796243_6al	NA	NA
contig_6AL_845	AL.H105.M17	1	8	tag6AL_217158	NA	NA	NA
contig_6AL_911	AL.H116.K23	94	143	tag6AL_31170;tag6AL_32195;tag6AL_101617;tag6AL_65242;tag6AL_37808	5801242_6al;5832571_6al	tu_scaffold51252	5788032_6al;5713493_6al;5781540_6al
contig_6AL_1011	AL.H116.K22	181	218	tag6AL_171168;tag6AL_240728;tag6AL_11086	5787231_6al	NA	NA
contig_6AL_610	AL.H116.K20	301	331	tag6AL_7217;tag6AL_180558;tag6AL_78672;tag6AL_6571;tag6AL_7380;tag6AL_214095;tag6AL_3264;tag6AL_166178	5718648_6al	NA	NA
contig_6AL_347	AL.H116.K24	1	8	tag6AL_82250	NA	NA	NA
contig_6AL_155	AL.H110.L19	1	28	tag6AL_230516;tag6AL_229704;tag6AL_231337;tag6AL_143685;tag6AL_230227;tag6AL_230084;tag6AL_230610;tag6AL_231129;tag6AL_231369;tag6AL_230481;tag6AL_228760;tag6AL_50192;tag6AL_231056	NA	NA	NA
contig_6AL_446	AL.H110.L18	330	375	tag6AL_87717;tag6AL_59074;tag6AL_209867;tag6AL_54228;tag6AL_56377;tag6AL_60395;tag6AL_58813;tag6AL_55776;tag6AL_59786	5830424_6al	NA	NA
contig_6AL_724	AL.H110.L17	21	58	tag6AL_230800;tag6AL_102405;tag6AL_100697;tag6AL_101581;tag6AL_230574;tag6AL_96931;tag6AL_228435;tag6AL_231280;tag6AL_96204	5769593_6al	NA	NA
contig_6AL_482	AL.H066.G24	27	67	tag6AL_127892;tag6AL_130719;tag6AL_51000;tag6AL_134706;tag6AL_65440;tag6AL_129776;tag6AL_128562;tag6AL_48688;tag6AL_127231;tag6AL_134248;tag6AL_129844;tag6AL_129697	5787048_6al;5830990_6al	NA	NA
contig_6AL_1056	AL.H110.L13	73	103	tag6AL_74727;tag6AL_58537;tag6AL_91976;tag6AL_71568;tag6AL_54924;tag6AL_73889;tag6AL_77368	5778129_6al	NA	NA
contig_6AL_426	AL.H066.G22	81	109	tag6AL_93805;tag6AL_134263;tag6AL_101621;tag6AL_83909	5801828_6al	NA	NA
contig_6AL_604	AL.H066.G21	1	66	tag6AL_135443;tag6AL_135348;tag6AL_69062;tag6AL_49883;tag6AL_131623;tag6AL_130928;tag6AL_131666;tag6AL_132006;tag6AL_133023;tag6AL_132802;tag6AL_135135;tag6AL_131814;tag6AL_135705;tag6AL_135704;tag6AL_132830;tag6AL_133257;tag6AL_134045;tag6AL_133258;tag6AL_135628;tag6AL_132178;tag6AL_133235;tag6AL_133185;tag6AL_133186;tag6AL_18975;tag6AL_132954;tag6AL_134793;tag6AL_135128;tag6AL_135732	NA	NA	NA
contig_6AL_626	AL.H110.L10	305	335	tag6AL_230743;tag6AL_105451;tag6AL_230294;tag6AL_148182;tag6AL_144098;tag6AL_229479;tag6AL_103101;tag6AL_190981	5791682_6al	NA	NA
contig_6AL_899	AL.H080.D20	159	195	tag6AL_120341;tag6AL_118323;tag6AL_122062;tag6AL_121781;tag6AL_119055;tag6AL_119142;tag6AL_121016;tag6AL_104176;tag6AL_122482	5788426_6al;5814528_6al	NA	NA
contig_6AL_1023	AL.H080.D21	1	26	tag6AL_27826;tag6AL_6823;tag6AL_7201;tag6AL_9241;tag6AL_9243	4196998_6as	NA	NA
contig_6AL_1012	AL.H080.D22	119	165	tag6AL_79797;tag6AL_82403;tag6AL_140516;tag6AL_78971;tag6AL_79667;tag6AL_83233;tag6AL_137125;tag6AL_141006;tag6AL_141083	NA	NA	NA
contig_6AL_638	AL.H080.D23	47	68	tag6AL_89617;tag6AL_86489;tag6AL_88922;tag6AL_90379;tag6AL_86436;tag6AL_87157;tag6AL_91222;tag6AL_87847;tag6AL_92267;tag6AL_87386;tag6AL_89772;tag6AL_138695;tag6AL_87514;tag6AL_91447;tag6AL_91240	5791764_6al;5789082_6al	tu_scaffold17788	5742210_6al;3551939_6al;5825590_6al;5799471_6al;5772493_6al;5829989_6al;5830923_6al;5793401_6al;5710614_6al
contig_6AL_520	AL.H109.M17	1	19	tag6AL_92299;tag6AL_128038;tag6AL_171626;tag6AL_19147;tag6AL_130462;tag6AL_127602;tag6AL_67516	NA	NA	NA
contig_6AL_1073	AL.H098.M19	160	186	tag6AL_139428;tag6AL_140939;tag6AL_160849;tag6AL_69766;tag6AL_138093	5821997_6al	NA	NA
contig_6AL_946	AL.H098.M16	322	347	tag6AL_119283;tag6AL_69639;tag6AL_123410;tag6AL_62117;tag6AL_65732;tag6AL_68495;tag6AL_119266	5819840_6al	NA	NA
contig_6AL_665	AL.H098.M14	7	51	tag6AL_197990;tag6AL_198208;tag6AL_105300;tag6AL_198065;tag6AL_197938;tag6AL_196316;tag6AL_197407;tag6AL_197299;tag6AL_195527;tag6AL_197285;tag6AL_197358;tag6AL_197451;tag6AL_197083;tag6AL_197800;tag6AL_197092;tag6AL_196921	665745_6al	NA	NA
contig_6AL_710	AL.H098.M13	35	64	tag6AL_46323;tag6AL_50875;tag6AL_158624;tag6AL_195310;tag6AL_48821;tag6AL_51374;tag6AL_42429;tag6AL_47759;tag6AL_158648;tag6AL_43342;tag6AL_195328;tag6AL_195329;tag6AL_51159;tag6AL_50342;tag6AL_49401;tag6AL_45259	5833404_6al;5835003_6al;5809157_6al	at_scaffold6866;tu_scaffold542	5831656_6al;5743568_6al;5326374_6al
contig_6AL_670	AL.H098.M12	132	160	tag6AL_54078;tag6AL_195311;tag6AL_53591	NA	NA	NA
contig_6AL_746	AL.H098.M11	22	53	tag6AL_44595;tag6AL_44715;tag6AL_44003;tag6AL_42241;tag6AL_47054;tag6AL_104421;tag6AL_43013;tag6AL_48415;tag6AL_47384;tag6AL_102880;tag6AL_49084;tag6AL_42645;tag6AL_51416;tag6AL_50768;tag6AL_45049;tag6AL_102697	4368240_6as;5797977_6al;5765555_6al	tu_scaffold23411	5765555_6al
contig_6AS_1163	AS.H012.C23	388	437	tag6AS_105169	NA	NA	NA
contig_6AS_360	AS.H012.C22	65	100	tag6AS_53821;tag6AS_82952;tag6AS_31106;tag6AS_27571;tag6AS_33058;tag6AS_34111;tag6AS_44868;tag6AS_74192;tag6AS_27684;tag6AS_29833	4340784_6as	tu_scaffold63277	3723067_6as;4342932_6as;4419839_6as;4344284_6as
contig_6AS_963	AS.H012.C21	12	22	tag6AS_87186;tag6AS_69071	NA	NA	NA
contig_6AS_670	AS.H039.I23	105	148	tag6AS_18600;tag6AS_59013;tag6AS_81750;tag6AS_1063;tag6AS_61179	NA	NA	NA
contig_6AS_684	AS.H039.I24	93	125	tag6AS_2846;tag6AS_87250;tag6AS_44168;tag6AS_10079;tag6AS_105554;tag6AS_16874;tag6AS_105435;tag6AS_36480;tag6AS_43544;tag6AS_88663;tag6AS_80019;tag6AS_30492;tag6AS_49699;tag6AS_63681;tag6AS_68395;tag6AS_74795;tag6AS_86326;tag6AS_72449;tag6AS_83722;tag6AS_74590;tag6AS_87768	1471501_6as	NA	NA
contig_6AS_1197	AS.H041.H08	87	118	tag6AS_44286;tag6AS_87636;tag6AS_44211;tag6AS_26694;tag6AS_106397;tag6AS_63267;tag6AS_6211;tag6AS_35116;tag6AS_100336	NA	NA	NA
contig_6AS_1122	AS.H012.C24	50	87	tag6AS_99372;tag6AS_5410;tag6AS_80876;tag6AS_15091;tag6AS_100847;tag6AS_22207;tag6AS_30029;tag6AS_81325;tag6AS_23356	4422961_6as;4417586_6as	NA	NA
contig_6AS_390	AS.H041.H09	87	138	tag6AS_32432;tag6AS_48984;tag6AS_27520	2238286_6as	NA	NA
contig_6AL_633	AL.H084.J22	113	137	tag6AL_156651;tag6AL_22316	5806802_6al;5770415_6al	tu_scaffold20702	5770415_6al
contig_6AL_1089	AL.H084.J23	156	221	tag6AL_57678;tag6AL_84948;tag6AL_77885;tag6AL_94956;tag6AL_81514;tag6AL_84738	NA	NA	NA
contig_6AL_595	AL.H084.J20	212	248	tag6AL_89873	NA	NA	NA
contig_6AL_869	AL.H084.J21	140	181	tag6AL_118271;tag6AL_129682;tag6AL_122421	NA	NA	NA
contig_6AL_888	AL.H084.J24	245	263	tag6AL_61750;tag6AL_11956;tag6AL_92761;tag6AL_94159;tag6AL_139291;tag6AL_154453;tag6AL_93530;tag6AL_136678;tag6AL_154833;tag6AL_137410;tag6AL_138008	5761779_6al;5823739_6al	NA	NA
contig_6AS_1086	AS.H014.D16	61	97	tag6AS_5641;tag6AS_69748;tag6AS_25275;tag6AS_70068;tag6AS_70546;tag6AS_84969;tag6AS_11143;tag6AS_93652	NA	NA	NA
contig_6AS_853	AS.H014.D14	155	182	tag6AS_99979;tag6AS_4835;tag6AS_29086;tag6AS_76676	4402981_6as	tu_scaffold201737	2234906_6as;4340746_6as;4402582_6as;4402981_6as;3695347_6as
contig_6AS_1216	AS.H014.D13	403	427	tag6AS_25480;tag6AS_26735;tag6AS_37655;tag6AS_62085;tag6AS_87279;tag6AS_30161;tag6AS_40052;tag6AS_102811	4358110_6as;4431037_6as	at_scaffold5820	NA
contig_6AS_979	AS.H014.D11	1	37	tag6AS_61638;tag6AS_43720;tag6AS_16034;tag6AS_83741;tag6AS_72360;tag6AS_85574;tag6AS_73381;tag6AS_6737;tag6AS_16358;tag6AS_77332;tag6AS_106741;tag6AS_18475;tag6AS_93375;tag6AS_94853;tag6AS_103544;tag6AS_18476;tag6AS_11807;tag6AS_100523	4404730_6as	NA	NA
contig_6AS_848	AS.H014.D10	159	196	tag6AS_70478;tag6AS_10221;tag6AS_69955;tag6AS_76485;tag6AS_70553;tag6AS_58567;tag6AS_20000;tag6AS_26225;tag6AS_3151;tag6AS_20230	4356561_6as;4404536_6as	NA	NA
contig_6AL_625	AL.H072.N14	142	170	tag6AL_89499;tag6AL_89367	NA	NA	NA
contig_6AL_1045	AL.H072.N15	125	158	tag6AL_16267;tag6AL_91713;tag6AL_87877;tag6AL_91960;tag6AL_17423	NA	NA	NA
contig_6AL_995	AL.H072.N16	127	173	tag6AL_20374;tag6AL_14826;tag6AL_86493;tag6AL_87415;tag6AL_87193;tag6AL_86321;tag6AL_14655;tag6AL_22636;tag6AL_92164;tag6AL_92588;tag6AL_16317;tag6AL_25062;tag6AL_91921;tag6AL_16319;tag6AL_92613	2740140_6al	NA	NA
contig_6AL_420	AL.H072.N17	52	84	tag6AL_50112;tag6AL_44085;tag6AL_74687;tag6AL_51725;tag6AL_43091	NA	NA	NA
contig_6AL_617	AL.H072.N11	50	78	tag6AL_91036;tag6AL_66929;tag6AL_62199;tag6AL_61571;tag6AL_87800;tag6AL_89278;tag6AL_67239;tag6AL_90081;tag6AL_49440;tag6AL_62527;tag6AL_67004;tag6AL_9469;tag6AL_62888;tag6AL_86808;tag6AL_87594	5826890_6al;5749741_6al;5822506_6al	tu_scaffold14402	5835143_6al;5774050_6al
contig_6AL_1065	AL.H072.N12	232	271	tag6AL_91024;tag6AL_49970;tag6AL_84788;tag6AL_43406;tag6AL_46295;tag6AL_92218	5828868_6al	tu_scaffold14882	5741834_6al;5828868_6al;5799109_6al
contig_6AL_977	AL.H072.N18	7	19	tag6AL_87881;tag6AL_9040;tag6AL_88810	NA	NA	NA
contig_6AL_172	AL.H072.N19	7	44	tag6AL_86492;tag6AL_92077;tag6AL_87191;tag6AL_88733;tag6AL_89996;tag6AL_88508;tag6AL_90166;tag6AL_92169	NA	NA	NA
contig_6AL_686	AL.H097.N08	26	38	tag6AL_140879;tag6AL_138529	NA	NA	NA
contig_6AL_995	AL.H097.N04	307	324	tag6AL_70925;tag6AL_4765	NA	NA	NA
contig_6AL_1092	AL.H097.N05	69	103	tag6AL_3510;tag6AL_132045;tag6AL_18944;tag6AL_132533;tag6AL_1902;tag6AL_13652;tag6AL_193998;tag6AL_1456;tag6AL_20277	5746162_6al;5832346_6al;5797424_6al	tu_scaffold12956;tu_scaffold14215	5832346_6al;5804208_6al;5825133_6al;5834028_6al
contig_6AL_1066	AL.H097.N06	102	113	tag6AL_75019;tag6AL_72819;tag6AL_77121;tag6AL_71389;tag6AL_138506;tag6AL_73022;tag6AL_74570;tag6AL_75088	5833424_6al;5825606_6al	NA	NA
contig_6AL_381	AL.H097.N02	1	37	tag6AL_194111;tag6AL_5430;tag6AL_95001;tag6AL_12807;tag6AL_2180;tag6AL_9193;tag6AL_7583;tag6AL_10842;tag6AL_9290;tag6AL_5407;tag6AL_8832;tag6AL_8918;tag6AL_12226;tag6AL_6057;tag6AL_39976;tag6AL_2807;tag6AL_6123;tag6AL_1898;tag6AL_195279;tag6AL_13589;tag6AL_12698;tag6AL_194503;tag6AL_9460	NA	NA	NA
contig_6AL_398	AL.H097.N03	45	66	tag6AL_96535;tag6AL_77800;tag6AL_178472;tag6AL_148408	5833649_6al	NA	NA
contig_6AS_665	AS.H052.E21	97	136	tag6AS_37001;tag6AS_7135;tag6AS_11049;tag6AS_91599;tag6AS_56924	NA	NA	NA
contig_6AS_445	AS.H007.K21	13	26	tag6AS_11655;tag6AS_30630	NA	NA	NA
contig_6AS_625	AS.H052.E22	1	11	tag6AS_84124;tag6AS_32979;tag6AS_107133;tag6AS_98476	NA	NA	NA
contig_6AS_834	AS.H007.K20	455	498	tag6AS_13960;tag6AS_32388;tag6AS_75434;tag6AS_13789;tag6AS_40287;tag6AS_94301;tag6AS_80692;tag6AS_66139;tag6AS_38068;tag6AS_107376;tag6AS_45447;tag6AS_35016;tag6AS_79948;tag6AS_108896;tag6AS_83318;tag6AS_33617	4345406_6as;3367314_6as;4383259_6as;4356173_6as;4346540_6as	NA	NA
contig_6AS_1214	AS.H007.K23	1228	1273	tag6AS_97501	NA	NA	NA
contig_6AL_1045	AL.H079.D23	31	73	tag6AL_103917;tag6AL_105569;tag6AL_65276;tag6AL_105516;tag6AL_104789;tag6AL_105709	5746484_6al	NA	NA
contig_6AS_849	AS.H018.B06	118	142	tag6AS_3504;tag6AS_3379;tag6AS_56802;tag6AS_78906;tag6AS_29573;tag6AS_87552	4352171_6as;4430306_6as	tu_C166421629;at_scaffold32716	NA
contig_6AS_859	AS.H018.B04	130	173	tag6AS_46197;tag6AS_12287;tag6AS_36585	128682_6as	NA	NA
contig_6AS_1196	AS.H003.L08	488	533	tag6AS_100955;tag6AS_12353;tag6AS_54817;tag6AS_33675;tag6AS_102744;tag6AS_103492;tag6AS_60593;tag6AS_95230;tag6AS_30687;tag6AS_89424;tag6AS_8414;tag6AS_99745	4352099_6as;4346750_6as;4432060_6as;4360819_6as;3968585_6as	tu_scaffold9699;tu_scaffold28833;at_scaffold52220	2409185_6as;4384232_6as;4360819_6as;4432060_6as;4426327_6as;4396541_6as
contig_6AS_351	AS.H003.L09	37	96	tag6AS_37677;tag6AS_28230;tag6AS_57549;tag6AS_89537;tag6AS_49121;tag6AS_39677;tag6AS_25226;tag6AS_9749;tag6AS_82575;tag6AS_77271;tag6AS_76704;tag6AS_100332;tag6AS_105934;tag6AS_8779;tag6AS_76618	4430202_6as	NA	NA
contig_6AS_1211	AS.H019.G22	501	525	tag6AS_76730;tag6AS_53346;tag6AS_100007;tag6AS_88820;tag6AS_75905;tag6AS_79397;tag6AS_66368	NA	NA	NA
contig_6AS_861	AS.H019.G23	248	288	tag6AS_83934;tag6AS_4104;tag6AS_83865;tag6AS_19741;tag6AS_76065	4352925_6as	NA	NA
contig_6AS_894	AS.H003.L06	7	24	tag6AS_57771;tag6AS_29798;tag6AS_89965;tag6AS_51363	NA	NA	NA
contig_6AS_1190	AS.H003.L07	263	302	tag6AS_48507	NA	NA	NA
contig_6AS_38	AS.H003.L03	10	36	tag6AS_16162;tag6AS_72401;tag6AS_100846;tag6AS_38564;tag6AS_48778;tag6AS_35611;tag6AS_47252;tag6AS_16685;tag6AS_99389	5814554_6al	tu_scaffold1026;at_scaffold33499	5755523_6al
contig_6AL_867	AL.H121.E21	44	76	tag6AL_34924;tag6AL_15035;tag6AL_33209;tag6AL_15535;tag6AL_33513;tag6AL_35506;tag6AL_22671	5769543_6al;5811630_6al	NA	NA
contig_6AS_1120	AS.H046.M13	235	291	tag6AS_110507;tag6AS_110124;tag6AS_44943;tag6AS_7065;tag6AS_64987;tag6AS_50906;tag6AS_28927;tag6AS_81235;tag6AS_46357;tag6AS_18131;tag6AS_107578	4345379_6as;4427846_6as;4354007_6as	NA	NA
contig_6AS_338	AS.H046.M11	67	104	tag6AS_10806;tag6AS_100383;tag6AS_42998;tag6AS_91707	4370215_6as	NA	NA
contig_6AS_480	AS.H055.K16	42	49	tag6AS_55687;tag6AS_58693	NA	NA	NA
contig_6AL_166	AL.H098.D09	1	12	tag6AL_38164;tag6AL_107483;tag6AL_34588;tag6AL_105477	NA	NA	NA
contig_6AL_998	AL.H098.D08	410	452	tag6AL_174140;tag6AL_35272;tag6AL_174680;tag6AL_38856;tag6AL_31406;tag6AL_36701;tag6AL_173894;tag6AL_36330;tag6AL_173260;tag6AL_29545;tag6AL_40190;tag6AL_38433;tag6AL_28571;tag6AL_25659;tag6AL_35626;tag6AL_179604;tag6AL_171908;tag6AL_28476;tag6AL_173225	5744883_6al	NA	NA
contig_6AL_943	AL.H098.D05	21	41	tag6AL_91762;tag6AL_198228;tag6AL_92021;tag6AL_89346	4428718_6as;4349739_6as	NA	NA
contig_6AL_215	AL.H098.D04	87	136	tag6AL_28080	NA	NA	NA
contig_6AL_668	AL.H098.D07	142	189	tag6AL_198043;tag6AL_135239;tag6AL_61822	NA	NA	NA
contig_6AL_145	AL.H098.D06	6	37	tag6AL_108478;tag6AL_197693;tag6AL_109512;tag6AL_198078;tag6AL_108284;tag6AL_109394;tag6AL_109123;tag6AL_109392;tag6AL_108235;tag6AL_108016;tag6AL_108415;tag6AL_109974;tag6AL_109031;tag6AL_197060;tag6AL_109188;tag6AL_110230;tag6AL_109578;tag6AL_109497	5757133_6al;1498584_6al;5763784_6al	NA	NA
contig_6AL_1018	AL.H098.D01	432	473	tag6AL_127818;tag6AL_6060;tag6AL_9525;tag6AL_11101;tag6AL_127738;tag6AL_10697;tag6AL_13720;tag6AL_6154	5832146_6al;4367837_6as;5834690_6al	NA	NA
contig_6AL_473	AL.H098.D03	1	39	tag6AL_66404;tag6AL_167198;tag6AL_67700;tag6AL_167883;tag6AL_67076;tag6AL_65867;tag6AL_166938;tag6AL_62559;tag6AL_166416	5693806_6al;5835183_6al;5807449_6al;5786024_6al	NA	NA
contig_6AL_78	AL.H098.D02	1	28	tag6AL_176036;tag6AL_103659;tag6AL_104573;tag6AL_151410;tag6AL_175406;tag6AL_177723	NA	NA	NA
contig_6AL_895	AL.H087.H18	1	26	tag6AL_166286;tag6AL_163572;tag6AL_164079;tag6AL_165234;tag6AL_164633;tag6AL_164290;tag6AL_163515;tag6AL_165822;tag6AL_165245;tag6AL_147640;tag6AL_164186;tag6AL_163779;tag6AL_163519;tag6AL_164892;tag6AL_164706	5805205_6al	NA	NA
contig_6AL_1051	AL.H087.H19	377	400	tag6AL_148271;tag6AL_146222;tag6AL_149556;tag6AL_130448;tag6AL_46171;tag6AL_128851;tag6AL_148622;tag6AL_148623	5811128_6al	NA	NA
contig_6AL_404	AL.H087.H13	91	117	tag6AL_58382;tag6AL_163619;tag6AL_55917;tag6AL_165477	NA	NA	NA
contig_6AL_662	AL.H087.H10	1	14	tag6AL_69481;tag6AL_105707;tag6AL_165971;tag6AL_82054;tag6AL_165855	NA	NA	NA
contig_6AL_730	AL.H087.H11	22	30	tag6AL_139532;tag6AL_75467	5806657_6al	NA	NA
contig_6AL_497	AL.H087.H16	172	201	tag6AL_90320;tag6AL_90627	NA	NA	NA
contig_6AL_1079	AL.H087.H17	295	325	tag6AL_118217;tag6AL_67081;tag6AL_120458;tag6AL_66660;tag6AL_119232;tag6AL_121605;tag6AL_118660;tag6AL_73952;tag6AL_122112	5822267_6al;5759243_6al	NA	NA
contig_6AL_938	AL.H087.H14	118	139	tag6AL_33319;tag6AL_163480;tag6AL_37224;tag6AL_36590	4376659_6as;5760120_6al	NA	NA
contig_6AL_889	AL.H087.H15	157	182	tag6AL_80438;tag6AL_89192;tag6AL_81375;tag6AL_82304	NA	NA	NA
contig_6AS_1119	AS.H054.C16	578	597	tag6AS_68911;tag6AS_79807;tag6AS_105136;tag6AS_63233;tag6AS_98649;tag6AS_98988;tag6AS_109260;tag6AS_8542;tag6AS_35152;tag6AS_29415;tag6AS_23496;tag6AS_14902	5798683_6al	NA	NA
contig_6AS_21	AS.H054.C10	33	80	tag6AS_44852;tag6AS_49920;tag6AS_39618;tag6AS_98548;tag6AS_40433;tag6AS_82076;tag6AS_62809;tag6AS_20576;tag6AS_69202;tag6AS_30176;tag6AS_21211;tag6AS_20011;tag6AS_31140;tag6AS_57896;tag6AS_100916	4400645_6as;4396129_6as	tu_scaffold16817;at_scaffold22824;tu_scaffold29230;at_scaffold72682	4400645_6as
contig_6AL_144	AL.H097.G17	1	22	tag6AL_194183;tag6AL_194448;tag6AL_194843;tag6AL_195046;tag6AL_194874;tag6AL_195227;tag6AL_195246;tag6AL_194758	NA	NA	NA
contig_6AL_1087	AL.H097.G19	230	252	tag6AL_109041;tag6AL_116456;tag6AL_109614;tag6AL_19089;tag6AL_108345;tag6AL_60136;tag6AL_108816;tag6AL_108588;tag6AL_116245;tag6AL_108378;tag6AL_109317;tag6AL_108662;tag6AL_108163;tag6AL_110154;tag6AL_23395	5808846_6al;5742931_6al;5827282_6al	NA	NA
contig_6AL_640	AL.H095.F10	131	164	tag6AL_14030;tag6AL_25186;tag6AL_65684;tag6AL_20369	NA	NA	NA
contig_6AL_965	AL.H095.F13	83	97	tag6AL_72706;tag6AL_188481	5757469_6al	NA	NA
contig_6AL_1095	AL.H095.F12	45	76	tag6AL_112497;tag6AL_115987;tag6AL_116550;tag6AL_116527;tag6AL_114866	NA	NA	NA
contig_6AL_259	AL.H095.F15	3	41	tag6AL_124135;tag6AL_124811	5770735_6al;5740943_6al	NA	NA
contig_6AL_909	AL.H095.F17	225	268	tag6AL_40494;tag6AL_38880;tag6AL_40197;tag6AL_139261;tag6AL_36328;tag6AL_37702;tag6AL_34500;tag6AL_36680;tag6AL_35565;tag6AL_35788;tag6AL_30726;tag6AL_32338;tag6AL_39533	5821001_6al	NA	NA
contig_6AL_390	AL.H095.F16	81	93	tag6AL_52620;tag6AL_112923;tag6AL_31568;tag6AL_56339;tag6AL_52923	NA	NA	NA
contig_6AL_889	AL.H095.F19	153	201	tag6AL_79938;tag6AL_80169;tag6AL_79791	5779166_6al	NA	NA
contig_6AL_872	AL.H095.F18	310	322	tag6AL_7864;tag6AL_78035;tag6AL_170140;tag6AL_71925	5806568_6al	NA	NA
contig_6AS_1211	AS.H003.E13	317	365	tag6AS_10691;tag6AS_25360;tag6AS_23908;tag6AS_93889;tag6AS_11171;tag6AS_51604;tag6AS_14433;tag6AS_96719;tag6AS_103478;tag6AS_7201;tag6AS_28379;tag6AS_53518	NA	NA	NA
contig_6AS_1074	AS.H003.E16	1	45	tag6AS_77214;tag6AS_44126;tag6AS_24973;tag6AS_70155;tag6AS_48921;tag6AS_73132;tag6AS_45258;tag6AS_9879;tag6AS_62834;tag6AS_6977;tag6AS_57378;tag6AS_64397;tag6AS_66080;tag6AS_7991;tag6AS_57742;tag6AS_6091;tag6AS_101816;tag6AS_24240	4384718_6as;4406400_6as;1331302_6as	tu_scaffold109491	4384718_6as
contig_6AS_388	AS.H003.E18	139	185	tag6AS_84043;tag6AS_80222;tag6AS_29368	4410184_6as	tu_scaffold36428	NA
contig_6AS_848	AS.H003.E19	347	384	tag6AS_30163;tag6AS_87497;tag6AS_35056;tag6AS_3893;tag6AS_94270	4397084_6as	NA	NA
contig_6AS_82	AS.H007.B24	37	84	tag6AS_46618;tag6AS_64135;tag6AS_29180;tag6AS_74655;tag6AS_24825;tag6AS_51144;tag6AS_8255;tag6AS_14895;tag6AS_97482;tag6AS_22615;tag6AS_35404;tag6AS_27264;tag6AS_88328	5741260_6al;5781904_6al;3292700_6al	NA	NA
contig_6AS_1081	AS.H007.B20	231	269	tag6AS_4653;tag6AS_8654	NA	NA	NA
contig_6AS_1173	AS.H007.B22	263	325	tag6AS_31011;tag6AS_84328;tag6AS_66816;tag6AS_11645;tag6AS_62279;tag6AS_78643;tag6AS_15252;tag6AS_24260;tag6AS_18414;tag6AS_87010;tag6AS_64021	4426298_6as	NA	NA
contig_6AL_414	AL.H066.O18	139	166	tag6AL_76343	NA	NA	NA
contig_6AL_1061	AL.H066.O19	239	288	tag6AL_134833;tag6AL_131355;tag6AL_131807;tag6AL_118874;tag6AL_134118;tag6AL_119468;tag6AL_100703;tag6AL_135515;tag6AL_122765;tag6AL_136167;tag6AL_133852	5767548_6al;5755147_6al	NA	NA
contig_6AL_390	AL.H066.O16	73	95	tag6AL_52431;tag6AL_54614;tag6AL_57656;tag6AL_108644;tag6AL_109134;tag6AL_109474;tag6AL_55748;tag6AL_133146	1829240_6al	NA	NA
contig_6AL_42	AL.H066.O17	34	60	tag6AL_65468;tag6AL_61492;tag6AL_64973;tag6AL_66191	NA	NA	NA
contig_6AL_910	AL.H066.O14	13	49	tag6AL_108718;tag6AL_132297;tag6AL_109306;tag6AL_109978;tag6AL_132100;tag6AL_131036;tag6AL_131538;tag6AL_131876;tag6AL_134549;tag6AL_133965;tag6AL_108524	5796556_6al;5809632_6al;5806954_6al	NA	NA
contig_6AL_443	AL.H066.O15	316	336	tag6AL_61123;tag6AL_63309;tag6AL_45415;tag6AL_51600;tag6AL_69465;tag6AL_69464	NA	NA	NA
contig_6AL_945	AL.H066.O12	77	132	tag6AL_61788;tag6AL_134135;tag6AL_70367;tag6AL_75660;tag6AL_68446;tag6AL_67645;tag6AL_64154	5816663_6al;5751828_6al	NA	NA
contig_6AL_381	AL.H110.D23	73	98	tag6AL_45993;tag6AL_48692;tag6AL_47728;tag6AL_44310;tag6AL_118846;tag6AL_41963	NA	NA	NA
contig_6AL_469	AL.H110.D20	149	168	tag6AL_7187;tag6AL_12177;tag6AL_12129;tag6AL_6868;tag6AL_28068;tag6AL_181882	5802571_6al	NA	NA
contig_6AL_936	AL.H110.D21	17	57	tag6AL_45164;tag6AL_51796;tag6AL_48226;tag6AL_48488;tag6AL_62827;tag6AL_51780;tag6AL_42484;tag6AL_46066;tag6AL_14157;tag6AL_48405;tag6AL_49234;tag6AL_67254;tag6AL_66793;tag6AL_26241;tag6AL_24327;tag6AL_49272;tag6AL_20366	5750855_6al;5818619_6al;5780661_6al	tu_scaffold14258	5780661_6al
contig_6AL_887	AL.H075.E15	109	142	tag6AL_18019;tag6AL_15097;tag6AL_21351;tag6AL_18804;tag6AL_13961;tag6AL_21236;tag6AL_24058;tag6AL_15104;tag6AL_18579;tag6AL_17056;tag6AL_21273	NA	NA	NA
contig_6AL_936	AL.H075.E16	160	201	tag6AL_15371;tag6AL_23736;tag6AL_21482;tag6AL_16463;tag6AL_18558	5779932_6al;5768651_6al	NA	NA
contig_6AL_599	AL.H075.E17	183	209	tag6AL_23643;tag6AL_23963;tag6AL_14054;tag6AL_21195;tag6AL_20205;tag6AL_18642;tag6AL_22641;tag6AL_18229;tag6AL_23712;tag6AL_18814;tag6AL_22299;tag6AL_14159	5783145_6al;5805528_6al	NA	NA
contig_6AL_640	AL.H075.E10	244	292	tag6AL_19524;tag6AL_19423;tag6AL_17971;tag6AL_16131;tag6AL_17865;tag6AL_17808;tag6AL_23407;tag6AL_16592	NA	NA	NA
contig_6AL_673	AL.H075.E11	187	221	tag6AL_20876;tag6AL_18872;tag6AL_14250;tag6AL_15295	3430674_6al	NA	NA
contig_6AL_955	AL.H075.E12	109	138	tag6AL_15728	NA	NA	NA
contig_6AL_640	AL.H075.E13	124	157	tag6AL_23711;tag6AL_15874;tag6AL_24833;tag6AL_18798;tag6AL_23794;tag6AL_18643;tag6AL_22015;tag6AL_20352	5030109_6al;5756503_6al	NA	NA
contig_6AL_581	AL.H075.E18	79	114	tag6AL_22202;tag6AL_24263;tag6AL_23668;tag6AL_18497;tag6AL_17959;tag6AL_18053;tag6AL_19160;tag6AL_18400;tag6AL_17183;tag6AL_21147;tag6AL_16987;tag6AL_24776;tag6AL_18378;tag6AL_17839;tag6AL_8729;tag6AL_14716	5756147_6al;5811047_6al;5775804_6al;5787413_6al	tu_scaffold13015	5822428_6al
contig_6AL_712	AL.H108.M12	103	127	tag6AL_125565;tag6AL_162017;tag6AL_124451;tag6AL_25408;tag6AL_28773	5787477_6al	NA	NA
contig_6AL_1011	AL.H118.F03	147	184	tag6AL_77179;tag6AL_217736;tag6AL_9195;tag6AL_9478;tag6AL_248027	5801658_6al;5786985_6al	tu_scaffold13968	5801658_6al;5779191_6al;5743922_6al
contig_6AL_1044	AL.H108.M16	92	121	tag6AL_18494;tag6AL_22431;tag6AL_145814;tag6AL_43296	4688690_6al	NA	NA
contig_6AS_846	AS.H044.L10	225	274	tag6AS_100016;tag6AS_102875;tag6AS_71343;tag6AS_73719;tag6AS_8120;tag6AS_10566;tag6AS_70577;tag6AS_27923;tag6AS_1174;tag6AS_7113	5808739_6al;4402534_6as	tu_scaffold50465;at_scaffold20058	5763989_6al
contig_6AS_1148	AS.H044.L11	367	431	tag6AS_6985;tag6AS_2963;tag6AS_18058;tag6AS_87080;tag6AS_58289;tag6AS_87158;tag6AS_89755;tag6AS_87591;tag6AS_35199;tag6AS_3210;tag6AS_53251	4393578_6as;4395017_6as	NA	NA
contig_6AS_701	AS.H044.L12	36	83	tag6AS_6580;tag6AS_109068;tag6AS_101982	4367983_6as	NA	NA
contig_6AS_831	AS.H044.L13	1188	1247	tag6AS_40982;tag6AS_3433;tag6AS_56689;tag6AS_106982;tag6AS_37691;tag6AS_98109;tag6AS_17582;tag6AS_108825	NA	NA	NA
contig_6AS_879	AS.H044.L14	57	97	tag6AS_41295;tag6AS_77898;tag6AS_80466;tag6AS_44623;tag6AS_43519;tag6AS_44624;tag6AS_105633;tag6AS_89332;tag6AS_14981;tag6AS_1363;tag6AS_27271;tag6AS_95706	NA	NA	NA
contig_6AS_351	AS.H044.L15	181	222	tag6AS_100101;tag6AS_21681;tag6AS_23573;tag6AS_6340;tag6AS_101750;tag6AS_76742;tag6AS_110304;tag6AS_109067;tag6AS_97690;tag6AS_6336;tag6AS_6525;tag6AS_71862	4337520_6as	NA	NA
contig_6AS_339	AS.H044.L16	57	72	tag6AS_102462;tag6AS_49561;tag6AS_49873;tag6AS_74848;tag6AS_18506;tag6AS_51334	4388809_6as	NA	NA
contig_6AS_1188	AS.H044.L19	817	868	tag6AS_72194;tag6AS_86980;tag6AS_15856;tag6AS_8957;tag6AS_91769	4386506_6as	tu_scaffold13223	4386506_6as;3652771_6as;4431892_6as;4363005_6as
contig_6AL_773	AL.H081.M06	71	112	tag6AL_69061;tag6AL_96427;tag6AL_100330;tag6AL_96108;tag6AL_17759;tag6AL_19992;tag6AL_145391	5749083_6al	NA	NA
contig_6AL_385	AL.H081.M07	16	38	tag6AL_20950;tag6AL_14607;tag6AL_15527;tag6AL_24241;tag6AL_109915	NA	NA	NA
contig_6AL_1102	AL.H081.M05	226	259	tag6AL_28591;tag6AL_30195;tag6AL_29626;tag6AL_27951	NA	NA	NA
contig_6AL_505	AL.H081.M03	101	122	tag6AL_39703;tag6AL_32091;tag6AL_143845;tag6AL_39597;tag6AL_143227;tag6AL_34653;tag6AL_37254;tag6AL_145685;tag6AL_35975;tag6AL_35134	5823298_6al;4345931_6as	NA	NA
contig_6AL_1092	AL.H081.M01	4	25	tag6AL_118073;tag6AL_122962;tag6AL_56193;tag6AL_119238;tag6AL_120895;tag6AL_120958;tag6AL_118268	5808818_6al;5824810_6al	NA	NA
contig_6AL_420	AL.H081.M08	24	46	tag6AL_105434;tag6AL_104471;tag6AL_104781;tag6AL_81689;tag6AL_123843;tag6AL_37104;tag6AL_105462	5792814_6al;5752220_6al	NA	NA
contig_6AL_941	AL.H081.M09	38	59	tag6AL_117443;tag6AL_144556	NA	NA	NA
contig_6AL_1058	AL.H103.E17	1	47	tag6AL_42572;tag6AL_60230;tag6AL_58971;tag6AL_49644;tag6AL_57848;tag6AL_213386;tag6AL_53555;tag6AL_71317;tag6AL_46770;tag6AL_211214;tag6AL_46696;tag6AL_135850;tag6AL_46236	5753110_6al	NA	NA
contig_6AL_439	AL.H117.P03	31	40	tag6AL_80396;tag6AL_81269;tag6AL_81973;tag6AL_85246;tag6AL_84783;tag6AL_84140;tag6AL_82941;tag6AL_94073;tag6AL_78785;tag6AL_81217;tag6AL_81871;tag6AL_16825;tag6AL_81008	5822520_6al;5810589_6al	NA	NA
contig_6AL_1070	AL.H117.P02	87	121	tag6AL_107731;tag6AL_118733;tag6AL_104488;tag6AL_119056;tag6AL_224102;tag6AL_104062;tag6AL_63390;tag6AL_120972;tag6AL_122533	5756578_6al;5801835_6al	NA	NA
contig_6AL_957	AL.H117.P01	185	210	tag6AL_155694;tag6AL_107846;tag6AL_106305;tag6AL_156259;tag6AL_155925;tag6AL_156276;tag6AL_156211;tag6AL_104848;tag6AL_105328;tag6AL_104427;tag6AL_155967;tag6AL_105364;tag6AL_157714;tag6AL_235347;tag6AL_103887;tag6AL_105416;tag6AL_104627;tag6AL_106212;tag6AL_71580;tag6AL_157113;tag6AL_220548;tag6AL_104067	5764302_6al;5767198_6al;5806965_6al	NA	NA
contig_6AL_645	AL.H117.P07	67	106	tag6AL_130939;tag6AL_134210;tag6AL_131885;tag6AL_159817;tag6AL_135937;tag6AL_243531	5782052_6al;5775923_6al	NA	NA
contig_6AL_591	AL.H117.P06	149	174	tag6AL_70748;tag6AL_70654;tag6AL_76752;tag6AL_71113	NA	NA	NA
contig_6AL_385	AL.H117.P04	31	54	tag6AL_80104;tag6AL_171565;tag6AL_145905;tag6AL_23674;tag6AL_133098;tag6AL_109451;tag6AL_64719	5758324_6al;5700700_6al	NA	NA
contig_6AS_853	AS.H014.L24	258	273	tag6AS_86786;tag6AS_48332;tag6AS_4594;tag6AS_91043;tag6AS_85477;tag6AS_88410;tag6AS_46611;tag6AS_36336;tag6AS_104308;tag6AS_50580;tag6AS_102490;tag6AS_59006;tag6AS_55509;tag6AS_59766;tag6AS_52612;tag6AS_56469;tag6AS_77191;tag6AS_57930	4397039_6as;4358576_6as	at_scaffold71253	NA
contig_6AL_655	AL.H117.P08	241	275	tag6AL_245132;tag6AL_68684;tag6AL_220075;tag6AL_219565;tag6AL_165409;tag6AL_243771;tag6AL_218675;tag6AL_191027;tag6AL_245160;tag6AL_219584;tag6AL_245005;tag6AL_164055;tag6AL_206539;tag6AL_245309	5762305_6al;5790510_6al	NA	NA
contig_6AS_1108	AS.H014.L22	96	150	tag6AS_102971;tag6AS_30264;tag6AS_74697;tag6AS_90120;tag6AS_81931	4384746_6as;4354597_6as	NA	NA
contig_6AS_842	AS.H014.L23	181	235	tag6AS_31336;tag6AS_64981	NA	NA	NA
contig_6AS_1204	AS.H057.B21	1	37	tag6AS_93108;tag6AS_53329;tag6AS_46729;tag6AS_76162	4372423_6as	NA	NA
contig_6AS_841	AS.H057.B20	533	587	tag6AS_1415;tag6AS_16364;tag6AS_87102;tag6AS_23364;tag6AS_42116	NA	NA	NA
contig_6AL_586	AL.H093.K05	306	333	tag6AL_137294;tag6AL_55144;tag6AL_138246;tag6AL_138663;tag6AL_140835;tag6AL_51863	5758759_6al	NA	NA
contig_6AL_688	AL.H093.K07	1	28	tag6AL_91190;tag6AL_8891;tag6AL_147275;tag6AL_147004	5799387_6al	NA	NA
contig_6AL_877	AL.H093.K06	211	249	tag6AL_27378;tag6AL_75231;tag6AL_71098;tag6AL_103232;tag6AL_28030;tag6AL_71284;tag6AL_27158;tag6AL_26521;tag6AL_27597	5752870_6al	NA	NA
contig_6AL_401	AL.H093.K01	1	55	tag6AL_76581;tag6AL_72802;tag6AL_77421;tag6AL_73658	5820546_6al	NA	NA
contig_6AL_623	AL.H093.K02	59	104	tag6AL_139918;tag6AL_49656;tag6AL_44577;tag6AL_184620;tag6AL_184156;tag6AL_77658;tag6AL_45548;tag6AL_71448;tag6AL_51527;tag6AL_184648;tag6AL_183572	5750806_6al;5834650_6al;5832595_6al;5810536_6al	NA	NA
contig_6AL_1102	AL.H093.K08	339	358	tag6AL_67275;tag6AL_184341;tag6AL_4612;tag6AL_8566	NA	NA	NA
contig_6AL_946	AL.H107.D04	19	34	tag6AL_157465;tag6AL_86636	NA	NA	NA
contig_6AL_887	AL.H107.D05	239	246	tag6AL_61794;tag6AL_65065	NA	NA	NA
contig_6AL_872	AL.H124.K17	172	202	tag6AL_28521;tag6AL_159186;tag6AL_26441;tag6AL_29532;tag6AL_30278;tag6AL_108488;tag6AL_26129;tag6AL_29822;tag6AL_117520;tag6AL_27335	5813973_6al;5753405_6al;5754652_6al	NA	NA
contig_6AL_1097	AL.H107.D07	165	194	tag6AL_143700;tag6AL_143341;tag6AL_114221;tag6AL_115722	5791002_6al	NA	NA
contig_6AL_625	AL.H124.K11	25	48	tag6AL_80235;tag6AL_143009	NA	NA	NA
contig_6AL_451	AL.H107.D01	137	145	tag6AL_205121;tag6AL_202973;tag6AL_223212;tag6AL_154900;tag6AL_199167;tag6AL_221412;tag6AL_221411;tag6AL_203956	5013751_6al	NA	NA
contig_6AL_761	AL.H124.K13	134	166	tag6AL_84995;tag6AL_172743;tag6AL_171704;tag6AL_4096;tag6AL_174465;tag6AL_10536;tag6AL_12345;tag6AL_4989;tag6AL_173461;tag6AL_138762	5823413_6al	tu_scaffold38826	5802433_6al;5823413_6al;5755131_6al;5823412_6al;5780190_6al;5795074_6al;5759882_6al
contig_6AL_361	AL.H124.K12	1	31	tag6AL_204252;tag6AL_204867;tag6AL_202158;tag6AL_202972;tag6AL_203487;tag6AL_202964;tag6AL_34853;tag6AL_205146;tag6AL_202010	NA	NA	NA
contig_6AS_652	AS.H017.L24	86	122	tag6AS_1372;tag6AS_14418	NA	NA	NA
contig_6AL_1012	AL.H107.D08	129	175	tag6AL_81112;tag6AL_136293;tag6AL_140516;tag6AL_79727;tag6AL_136262;tag6AL_137125;tag6AL_141152;tag6AL_83165	5772644_6al;5775787_6al;5830327_6al	tu_scaffold187573;at_scaffold56166	211924_6al;5760226_6al;530419_6al;5702173_6al;5831862_6al;1015886_6al;2557574_6al;5775787_6al;5785486_6al;5710145_6al;5771597_6al
contig_6AL_904	AL.H107.D09	54	84	tag6AL_146673;tag6AL_132640;tag6AL_135453;tag6AL_134903;tag6AL_139446;tag6AL_131176;tag6AL_134691;tag6AL_184585;tag6AL_147983;tag6AL_140376;tag6AL_139950;tag6AL_137666;tag6AL_149002;tag6AL_183210;tag6AL_221123;tag6AL_147028	3814403_6al	NA	NA
contig_6AS_902	AS.H017.L23	249	291	tag6AS_2686;tag6AS_25612;tag6AS_75960;tag6AS_75144	NA	NA	NA
contig_6AS_1099	AS.H017.L22	22	28	tag6AS_71289;tag6AS_53783;tag6AS_85841;tag6AS_22574;tag6AS_89520;tag6AS_31835	NA	NA	NA
contig_6AS_1031	AS.H054.L22	1	20	tag6AS_103910;tag6AS_38579;tag6AS_8527;tag6AS_105729;tag6AS_24177;tag6AS_81234;tag6AS_105683;tag6AS_54552;tag6AS_33752;tag6AS_35143;tag6AS_11151;tag6AS_103438;tag6AS_63520;tag6AS_1809;tag6AS_90551	1573721_6as	NA	NA
contig_6AL_615	AL.H121.B19	76	90	tag6AL_156498;tag6AL_146141;tag6AL_147811;tag6AL_160135;tag6AL_163260;tag6AL_156335;tag6AL_156894;tag6AL_149962;tag6AL_157708;tag6AL_154584;tag6AL_147057	5176495_6al	NA	NA
contig_6AS_1186	AS.H054.L20	425	476	tag6AS_29939;tag6AS_76888;tag6AS_81743;tag6AS_68258;tag6AS_101347;tag6AS_29971	4384329_6as;4385851_6as	NA	NA
contig_6AL_963	AL.H077.H01	366	417	tag6AL_63730;tag6AL_62433;tag6AL_61446;tag6AL_69326;tag6AL_65601;tag6AL_69004;tag6AL_68763;tag6AL_62006;tag6AL_63167;tag6AL_62330;tag6AL_68893;tag6AL_66923;tag6AL_70045;tag6AL_67043;tag6AL_68601;tag6AL_70075;tag6AL_66488;tag6AL_61186;tag6AL_63950;tag6AL_63986;tag6AL_62797	5822586_6al;5824231_6al;5808452_6al;5812243_6al;5745898_6al	NA	NA
contig_6AL_783	AL.H077.H02	16	25	tag6AL_63470;tag6AL_62468	4430636_6as	tu_scaffold40793	4402474_6as;4274911_6as;2300057_6as;4404222_6as;4427665_6as
contig_6AS_1188	AS.H054.L21	722	770	tag6AS_108880;tag6AS_56215;tag6AS_101193;tag6AS_6238;tag6AS_84168;tag6AS_87756;tag6AS_79580	NA	NA	NA
contig_6AL_950	AL.H077.H04	30	52	tag6AL_63500;tag6AL_67978;tag6AL_67428;tag6AL_64263	5823906_6al	tu_scaffold63033	5748013_6al
contig_6AL_407	AL.H077.H07	101	122	tag6AL_69934;tag6AL_61873;tag6AL_30704;tag6AL_60885	NA	NA	NA
contig_6AL_963	AL.H077.H09	220	260	tag6AL_61636;tag6AL_55779;tag6AL_40644;tag6AL_67169	5768368_6al;4416440_6as	NA	NA
contig_6AS_901	AS.H004.G19	86	118	tag6AS_55705;tag6AS_74027;tag6AS_52280;tag6AS_56326;tag6AS_39586;tag6AS_93232;tag6AS_46824;tag6AS_43002;tag6AS_72965;tag6AS_19934;tag6AS_7448;tag6AS_42800;tag6AS_32808	1196405_6as;2213961_6as	NA	NA
contig_6AS_407	AS.H004.G17	37	44	tag6AS_14276;tag6AS_53461;tag6AS_5843	NA	NA	NA
contig_6AS_1122	AS.H004.G16	84	98	tag6AS_77508;tag6AS_91740	4337719_6as;4372028_6as	NA	NA
contig_6AS_867	AS.H004.G14	32	52	tag6AS_57883;tag6AS_85656;tag6AS_89548;tag6AS_49887	NA	NA	NA
contig_6AS_406	AS.H004.G13	30	47	tag6AS_100826;tag6AS_73483;tag6AS_41235;tag6AS_62584;tag6AS_56547;tag6AS_8946	NA	NA	NA
contig_6AS_405	AS.H004.G12	1	46	tag6AS_21111;tag6AS_46244;tag6AS_48304;tag6AS_91564;tag6AS_33744;tag6AS_86376;tag6AS_11618;tag6AS_106937	5824257_6al	NA	NA
contig_6AS_1148	AS.H004.G11	344	406	tag6AS_18572;tag6AS_63046;tag6AS_34973;tag6AS_75003;tag6AS_89283;tag6AS_100676;tag6AS_108163;tag6AS_45094;tag6AS_64830;tag6AS_106394;tag6AS_46674;tag6AS_69977;tag6AS_108075;tag6AS_21217;tag6AS_6203	1817494_6as;2141788_6as	NA	NA
contig_6AS_1117	AS.H011.D21	181	212	tag6AS_72705;tag6AS_4570;tag6AS_33346;tag6AS_32469;tag6AS_37324;tag6AS_62636	4394903_6as	tu_scaffold854	4394903_6as;4338788_6as;4346730_6as;4385720_6as
contig_6AS_866	AS.H025.E19	51	74	tag6AS_60761	NA	NA	NA
contig_6AS_1191	AS.H057.I19	228	242	tag6AS_97620	NA	NA	NA
contig_6AS_451	AS.H057.I18	23	35	tag6AS_13879;tag6AS_2233;tag6AS_45829;tag6AS_83020;tag6AS_39844;tag6AS_3350	4400610_6as	NA	NA
contig_6AS_1214	AS.H057.I15	1314	1347	tag6AS_12232	4387627_6as	NA	NA
contig_6AS_671	AS.H057.I14	294	344	tag6AS_37820;tag6AS_57268;tag6AS_47859;tag6AS_51915;tag6AS_47055;tag6AS_96102;tag6AS_10150;tag6AS_18655;tag6AS_63879;tag6AS_71219	4397729_6as	NA	NA
contig_6AS_847	AS.H057.I17	124	170	tag6AS_77679;tag6AS_108572;tag6AS_44698	54692_6as	NA	NA
contig_6AS_1086	AS.H057.I11	13	69	tag6AS_99265;tag6AS_2303;tag6AS_81962;tag6AS_76510;tag6AS_35464;tag6AS_49365;tag6AS_58382;tag6AS_48366;tag6AS_49295;tag6AS_30724;tag6AS_109780	4405763_6as	at_scaffold19679;tu_scaffold137142	4405763_6as;4329507_6as
contig_6AS_841	AS.H057.I10	328	368	tag6AS_46398;tag6AS_102362;tag6AS_61917	4400099_6as	NA	NA
contig_6AS_1184	AS.H057.I13	895	916	tag6AS_2523;tag6AS_44473	NA	NA	NA
contig_6AS_668	AS.H057.I12	38	44	tag6AS_1416;tag6AS_82322;tag6AS_40493	4390912_6as	tu_scaffold185563	4390912_6as;3893111_6as
contig_6AS_925	AS.H007.J06	18	32	tag6AS_70335;tag6AS_16785;tag6AS_7826	NA	NA	NA
contig_6AS_390	AS.H007.J07	194	207	tag6AS_101916;tag6AS_87731;tag6AS_55815;tag6AS_39018;tag6AS_91268	4342586_6as;4392441_6as	NA	NA
contig_6AS_661	AS.H007.J04	27	79	tag6AS_6637;tag6AS_31880;tag6AS_24962;tag6AS_93247;tag6AS_9720;tag6AS_13252;tag6AS_45668;tag6AS_29236	4377122_6as	NA	NA
contig_6AS_1204	AS.H007.J03	213	258	tag6AS_107159	NA	NA	NA
contig_6AS_682	AS.H007.J01	51	79	tag6AS_12743	NA	NA	NA
contig_6AS_1216	AS.H009.A10	68	97	tag6AS_37191;tag6AS_39053;tag6AS_104715;tag6AS_95828	4429934_6as	NA	NA
contig_6AS_1179	AS.H009.A12	169	206	tag6AS_31676;tag6AS_65009;tag6AS_80751;tag6AS_6577;tag6AS_25915;tag6AS_72104;tag6AS_45784	NA	NA	NA
contig_6AS_887	AS.H009.A13	250	279	tag6AS_53581;tag6AS_26862;tag6AS_86100;tag6AS_79819;tag6AS_99241;tag6AS_91575;tag6AS_20346	NA	NA	NA
contig_6AL_616	AL.H124.B03	169	195	tag6AL_253877;tag6AL_253874;tag6AL_46207;tag6AL_97586;tag6AL_44991;tag6AL_45132;tag6AL_49585	5770319_6al;5745415_6al	at_scaffold83597;tu_scaffold76954	5770319_6al;5799379_6al;5784486_6al
contig_6AS_867	AS.H009.A19	202	223	tag6AS_40837;tag6AS_51763;tag6AS_86578;tag6AS_98076;tag6AS_71802;tag6AS_53567	NA	NA	NA
contig_6AS_895	AS.H025.B22	1	17	tag6AS_87691;tag6AS_40541;tag6AS_35479;tag6AS_39409;tag6AS_8742;tag6AS_61949;tag6AS_20928;tag6AS_99669	NA	NA	NA
contig_6AS_831	AS.H025.B23	1148	1184	tag6AS_91651;tag6AS_44787;tag6AS_18561;tag6AS_101116;tag6AS_25663;tag6AS_42665;tag6AS_76985;tag6AS_74378;tag6AS_96714;tag6AS_40467	4371423_6as;4399535_6as	NA	NA
contig_6AL_139	AL.H124.B07	1	37	tag6AL_185013;tag6AL_186766;tag6AL_185819;tag6AL_128882;tag6AL_186140;tag6AL_184948;tag6AL_186993;tag6AL_185303;tag6AL_187593;tag6AL_186973;tag6AL_185818;tag6AL_186969;tag6AL_185552;tag6AL_186868;tag6AL_187042;tag6AL_186972;tag6AL_186427;tag6AL_185114;tag6AL_186647;tag6AL_186012;tag6AL_251152	NA	NA	NA
contig_6AL_2	AL.H124.B05	139	162	tag6AL_108184;tag6AL_108972;tag6AL_15487;tag6AL_24106;tag6AL_17024;tag6AL_22984;tag6AL_23603;tag6AL_15070;tag6AL_14605;tag6AL_20990;tag6AL_21488;tag6AL_112529;tag6AL_217732	5829471_6al	NA	NA
contig_6AL_406	AL.H124.B04	24	40	tag6AL_148435;tag6AL_57563;tag6AL_193820;tag6AL_146037;tag6AL_69852;tag6AL_146370;tag6AL_146487;tag6AL_148473;tag6AL_146216	5806603_6al	NA	NA
contig_6AL_1112	AL.H114.I18	20	60	tag6AL_7207;tag6AL_22551;tag6AL_14690;tag6AL_12871;tag6AL_6888;tag6AL_12754;tag6AL_20771;tag6AL_11323	5743933_6al;5752536_6al	NA	NA
contig_6AL_502	AL.H114.I19	98	111	tag6AL_7055;tag6AL_3931;tag6AL_102039;tag6AL_3811;tag6AL_2604;tag6AL_3053;tag6AL_5923;tag6AL_4570	5768797_6al;5815788_6al	NA	NA
contig_6AL_504	AL.H114.I12	86	134	tag6AL_22098;tag6AL_19589;tag6AL_25118	NA	NA	NA
contig_6AL_938	AL.H114.I13	209	253	tag6AL_185808;tag6AL_56027;tag6AL_235956;tag6AL_185459;tag6AL_235848;tag6AL_186877;tag6AL_185764	NA	NA	NA
contig_6AL_884	AL.H114.I10	62	76	tag6AL_7129;tag6AL_7674;tag6AL_12250;tag6AL_1572	5822273_6al	NA	NA
contig_6AL_1112	AL.H123.C06	160	185	tag6AL_105431;tag6AL_20675;tag6AL_106062;tag6AL_21231;tag6AL_14808;tag6AL_107432;tag6AL_17260;tag6AL_19008	5794516_6al	NA	NA
contig_6AL_903	AL.H114.I16	81	117	tag6AL_4662;tag6AL_57842;tag6AL_3791;tag6AL_26754;tag6AL_28705;tag6AL_27388;tag6AL_53080;tag6AL_26539;tag6AL_28481	5808630_6al;5834329_6al	tu_scaffold92260	5714544_6al
contig_6AL_410	AL.H114.I17	58	81	tag6AL_134269;tag6AL_160927;tag6AL_22592;tag6AL_65802	NA	NA	NA
contig_6AL_1027	AL.H123.C09	96	132	tag6AL_7179;tag6AL_189907;tag6AL_7839	NA	NA	NA
contig_6AS_1126	AS.H008.L09	354	390	tag6AS_94757;tag6AS_46240;tag6AS_43686;tag6AS_37907	4402836_6as	NA	NA
contig_6AS_658	AS.H008.L08	173	230	tag6AS_81199;tag6AS_41418;tag6AS_38213;tag6AS_23398;tag6AS_27933;tag6AS_110353;tag6AS_70850	NA	NA	NA
contig_6AL_558	AL.H102.N06	28	33	tag6AL_209958;tag6AL_208808;tag6AL_207081	NA	NA	NA
contig_6AS_1127	AS.H008.L03	497	513	tag6AS_92153;tag6AS_81618	NA	NA	NA
contig_6AS_847	AS.H008.L02	632	670	tag6AS_106446;tag6AS_13974;tag6AS_39888	NA	NA	NA
contig_6AS_651	AS.H008.L06	681	731	tag6AS_44709;tag6AS_48623;tag6AS_58613;tag6AS_44463	NA	NA	NA
contig_6AS_1082	AS.H008.L05	370	406	tag6AS_46746;tag6AS_49928;tag6AS_35691;tag6AS_23223;tag6AS_19528;tag6AS_51059	NA	NA	NA
contig_6AL_306	AL.H083.F14	1	31	tag6AL_153396;tag6AL_152978;tag6AL_153383;tag6AL_151723;tag6AL_152497;tag6AL_152296;tag6AL_151509;tag6AL_150460;tag6AL_151235	NA	NA	NA
contig_6AL_719	AL.H083.F15	11	20	tag6AL_151483;tag6AL_133660;tag6AL_152388;tag6AL_126783	NA	NA	NA
contig_6AL_613	AL.H083.F16	17	59	tag6AL_36536;tag6AL_31795;tag6AL_35722	NA	NA	NA
contig_6AL_1095	AL.H083.F17	291	326	tag6AL_65493;tag6AL_67119;tag6AL_25323;tag6AL_61369;tag6AL_65937;tag6AL_64971;tag6AL_65489;tag6AL_66479;tag6AL_17160	5834920_6al;5789563_6al;5815759_6al	NA	NA
contig_6AL_627	AL.H083.F10	235	277	tag6AL_21016;tag6AL_36564;tag6AL_14749;tag6AL_95894;tag6AL_37698;tag6AL_150047;tag6AL_21491	5795510_6al	NA	NA
contig_6AL_1048	AL.H083.F11	333	362	tag6AL_76120;tag6AL_151257	NA	NA	NA
contig_6AL_58	AL.H083.F13	32	61	tag6AL_31721;tag6AL_41433;tag6AL_36404;tag6AL_38378;tag6AL_150741;tag6AL_151402;tag6AL_153355;tag6AL_126718;tag6AL_32511;tag6AL_37073;tag6AL_128777;tag6AL_127303;tag6AL_150553;tag6AL_10268;tag6AL_129011	5774966_6al;5785643_6al	tu_scaffold75993	5794643_6al;5784691_6al;2070493_6al;5810664_6al
contig_6AS_1205	AS.H004.N04	273	311	tag6AS_22810;tag6AS_60689;tag6AS_100481;tag6AS_54492	4338840_6as;4432046_6as	NA	NA
contig_6AS_858	AS.H004.N06	338	366	tag6AS_85097;tag6AS_107368;tag6AS_106727;tag6AS_85185;tag6AS_19170;tag6AS_54519;tag6AS_39508;tag6AS_71454;tag6AS_36350	4366167_6as	NA	NA
contig_6AS_700	AS.H004.N01	54	83	tag6AS_99063;tag6AS_25325;tag6AS_13781;tag6AS_97610;tag6AS_76171;tag6AS_102383	4426065_6as	tu_scaffold24937;at_scaffold5616	4353490_6as;4337398_6as;4361593_6as;4428119_6as
contig_6AL_432	AL.H083.F19	1	45	tag6AL_147058;tag6AL_148222;tag6AL_151305	NA	NA	NA
contig_6AS_880	AS.H004.N03	86	119	tag6AS_81287;tag6AS_22791;tag6AS_68905;tag6AS_104562;tag6AS_92306	NA	NA	NA
contig_6AS_842	AS.H031.B24	146	177	tag6AS_75421;tag6AS_54087;tag6AS_68460	NA	NA	NA
contig_6AS_1160	AS.H031.B23	170	224	tag6AS_78783;tag6AS_93413;tag6AS_84666;tag6AS_62290;tag6AS_27393;tag6AS_7953;tag6AS_101793;tag6AS_79098;tag6AS_61563	4337647_6as;4412897_6as	NA	NA
contig_6AS_1196	AS.H031.B22	732	765	tag6AS_103187;tag6AS_4928;tag6AS_108943;tag6AS_77059	4356536_6as	tu_scaffold25282	3358204_6as;3687905_6as;4399796_6as;456114_6as;4368990_6as;4353285_6as;4427515_6as
contig_6AS_73	AS.H031.B20	1	30	tag6AS_89277;tag6AS_19243;tag6AS_98664;tag6AS_44111;tag6AS_104667;tag6AS_42023	NA	NA	NA
contig_6AL_937	AL.H117.H24	242	287	tag6AL_6296	NA	NA	NA
contig_6AL_647	AL.H117.H21	112	153	tag6AL_2311;tag6AL_39670;tag6AL_140481;tag6AL_137283;tag6AL_138679;tag6AL_137094;tag6AL_139151;tag6AL_7477;tag6AL_3317;tag6AL_139849;tag6AL_6682;tag6AL_95057;tag6AL_32504;tag6AL_137863;tag6AL_140285	5754841_6al;5782971_6al;5746222_6al	NA	NA
contig_6AL_895	AL.H117.H20	167	212	tag6AL_185386;tag6AL_1185;tag6AL_10155;tag6AL_27846;tag6AL_8669;tag6AL_6606;tag6AL_6906;tag6AL_8824;tag6AL_7621;tag6AL_50836;tag6AL_5890	NA	NA	NA
contig_6AL_891	AL.H117.H23	187	228	tag6AL_29481;tag6AL_13962;tag6AL_16935;tag6AL_22630;tag6AL_20725;tag6AL_20356;tag6AL_232774	5790271_6al	NA	NA
contig_6AL_618	AL.H117.H22	25	59	tag6AL_2985;tag6AL_13598;tag6AL_6581;tag6AL_5098;tag6AL_5970;tag6AL_8015;tag6AL_7681;tag6AL_51776	5765713_6al	NA	NA
contig_6AS_1082	AS.H054.P04	400	430	tag6AS_58309;tag6AS_79649;tag6AS_86652;tag6AS_1474;tag6AS_64894;tag6AS_105230;tag6AS_85721	4403528_6as;4327216_6as	tu_scaffold147403	4379178_6as;4345747_6as
contig_6AS_822	AS.H054.P05	87	96	tag6AS_106144;tag6AS_63606;tag6AS_29701;tag6AS_20095	NA	NA	NA
contig_6AS_920	AS.H054.P06	9	21	tag6AS_92515;tag6AS_63790;tag6AS_81131;tag6AS_70375	NA	NA	NA
contig_6AS_886	AS.H054.P07	103	157	tag6AS_70260;tag6AS_78440;tag6AS_39210;tag6AS_78442;tag6AS_45856	NA	NA	NA
contig_6AS_465	AS.H054.P01	46	98	tag6AS_16799;tag6AS_65506;tag6AS_30064;tag6AS_55887;tag6AS_63966;tag6AS_96980	4356218_6as	NA	NA
contig_6AS_1097	AS.H054.P02	250	271	tag6AS_48326;tag6AS_101239;tag6AS_37249;tag6AS_89933	3601059_6as	NA	NA
contig_6AS_873	AS.H054.P03	2	43	tag6AS_79692;tag6AS_32644	NA	NA	NA
contig_6AS_656	AS.H043.F20	76	136	tag6AS_22866;tag6AS_10751;tag6AS_18202;tag6AS_96920	NA	NA	NA
contig_6AS_1204	AS.H051.E23	463	507	tag6AS_53999;tag6AS_101862;tag6AS_16422;tag6AS_42054;tag6AS_5378	4368761_6as	tu_scaffold65563	4391469_6as
contig_6AS_1217	AS.H051.E20	216	259	tag6AS_63732;tag6AS_9512;tag6AS_35106;tag6AS_74674	NA	NA	NA
contig_6AS_976	AS.H051.E21	13	19	tag6AS_54266;tag6AS_75344;tag6AS_67197	NA	NA	NA
contig_6AS_880	AS.H054.P08	143	178	tag6AS_42000;tag6AS_43559;tag6AS_58090;tag6AS_63917;tag6AS_35314	4403494_6as	NA	NA
contig_6AL_989	AL.H103.N08	1	8	tag6AL_147011;tag6AL_52207	NA	NA	NA
contig_6AL_907	AL.H103.N09	115	125	tag6AL_63622;tag6AL_213217;tag6AL_69060;tag6AL_62180;tag6AL_66588	5763348_6al	NA	NA
contig_6AL_593	AL.H103.N03	138	194	tag6AL_79760;tag6AL_97938;tag6AL_79001;tag6AL_99441;tag6AL_85058;tag6AL_85694;tag6AL_83200	5748316_6al;5827468_6al	tu_scaffold42459	5830684_6al;5748316_6al;5824248_6al
contig_6AL_895	AL.H103.N01	192	237	tag6AL_66158;tag6AL_10044;tag6AL_10279;tag6AL_67162;tag6AL_8097;tag6AL_212983	5755179_6al	NA	NA
contig_6AL_283	AL.H103.N06	9	22	tag6AL_173927;tag6AL_153007;tag6AL_173933;tag6AL_173934;tag6AL_173189;tag6AL_172699;tag6AL_125955;tag6AL_172700;tag6AL_172295;tag6AL_173949;tag6AL_173948;tag6AL_125896	3292799_6al;4390896_6as	NA	NA
contig_6AL_359	AL.H103.N07	1	16	tag6AL_212264;tag6AL_213449;tag6AL_200253;tag6AL_200368;tag6AL_212887	NA	NA	NA
contig_6AL_469	AL.H103.N04	65	100	tag6AL_52362;tag6AL_59304;tag6AL_212785;tag6AL_55195;tag6AL_19934;tag6AL_56777;tag6AL_201074;tag6AL_200281;tag6AL_56110;tag6AL_200070;tag6AL_52598;tag6AL_27849;tag6AL_67829	5769146_6al;5784790_6al	NA	NA
contig_6AL_735	AL.H103.N05	27	68	tag6AL_129664;tag6AL_13861;tag6AL_2966;tag6AL_7208;tag6AL_3061;tag6AL_7729	5758257_6al;5757312_6al	NA	NA
contig_6AL_1105	AL.H090.M04	59	97	tag6AL_45423;tag6AL_74194;tag6AL_74153;tag6AL_74645;tag6AL_74193;tag6AL_11699;tag6AL_174726;tag6AL_72522;tag6AL_10770;tag6AL_72503	5804123_6al	NA	NA
contig_6AL_417	AL.H090.M05	119	161	tag6AL_17830;tag6AL_22356;tag6AL_174482;tag6AL_171928	NA	NA	NA
contig_6AL_624	AL.H090.M06	1	6	tag6AL_174540	NA	NA	NA
contig_6AL_879	AL.H090.M07	59	75	tag6AL_78741;tag6AL_84774;tag6AL_81477;tag6AL_85566;tag6AL_79045;tag6AL_78437;tag6AL_83310	5793278_6al;5806913_6al	NA	NA
contig_6AS_1128	AS.H031.I19	64	116	tag6AS_71856;tag6AS_103699;tag6AS_35410;tag6AS_82596;tag6AS_83708;tag6AS_102055;tag6AS_70535;tag6AS_107352;tag6AS_1000	NA	NA	NA
contig_6AL_881	AL.H090.M01	51	94	tag6AL_63076;tag6AL_86848;tag6AL_61950;tag6AL_68075;tag6AL_32819	5786552_6al	NA	NA
contig_6AL_344	AL.H090.M02	11	25	tag6AL_172833;tag6AL_119500;tag6AL_172049;tag6AL_81276;tag6AL_60207;tag6AL_173479;tag6AL_174722;tag6AL_174723;tag6AL_173863;tag6AL_174525;tag6AL_174335	NA	NA	NA
contig_6AL_423	AL.H090.M03	186	215	tag6AL_125287;tag6AL_71514;tag6AL_71044;tag6AL_75265;tag6AL_75260;tag6AL_171871;tag6AL_158360;tag6AL_173558;tag6AL_173332;tag6AL_72727;tag6AL_174333;tag6AL_172292;tag6AL_72857	161792_6al	NA	NA
contig_6AS_848	AS.H031.I14	258	302	tag6AS_67401;tag6AS_30758;tag6AS_110075;tag6AS_72021;tag6AS_84207;tag6AS_79321;tag6AS_58881;tag6AS_105063;tag6AS_79457;tag6AS_14717	4367601_6as;4381127_6as	tu_scaffold67656	NA
contig_6AS_697	AS.H031.I16	22	60	tag6AS_90340;tag6AS_28554;tag6AS_29503;tag6AS_51255;tag6AS_80857	NA	NA	NA
contig_6AS_1081	AS.H031.I11	394	443	tag6AS_36503;tag6AS_77400;tag6AS_94291;tag6AS_7003;tag6AS_66953	NA	NA	NA
contig_6AS_655	AS.H031.I10	7	28	tag6AS_4098;tag6AS_43112;tag6AS_92652;tag6AS_74680;tag6AS_67923;tag6AS_79536;tag6AS_94567;tag6AS_19695;tag6AS_37168;tag6AS_10998	4369984_6as;4389266_6as;4382457_6as	NA	NA
contig_6AS_677	AS.H031.I13	87	116	tag6AS_67834;tag6AS_57295;tag6AS_8082;tag6AS_93496;tag6AS_24967;tag6AS_69296;tag6AS_72746;tag6AS_21687;tag6AS_38865	4418517_6as;4365989_6as	NA	NA
contig_6AS_271	AS.H031.I12	6	27	tag6AS_13515;tag6AS_90128;tag6AS_79262;tag6AS_11616;tag6AS_105143;tag6AS_39617;tag6AS_34889;tag6AS_109838;tag6AS_99114	NA	NA	NA
contig_6AL_1079	AL.H100.H09	422	462	tag6AL_3362;tag6AL_52720;tag6AL_54579;tag6AL_54578;tag6AL_3136	3853894_6al	NA	NA
contig_6AL_933	AL.H100.H08	110	122	tag6AL_76580;tag6AL_32691;tag6AL_115771;tag6AL_205414;tag6AL_202800;tag6AL_78046;tag6AL_114382;tag6AL_70523;tag6AL_75062	5618809_6al;5808408_6al;5762745_6al;5749160_6al;5772869_6al;5788454_6al	tu_scaffold75692;at_scaffold16958	NA
contig_6AL_867	AL.H100.H03	240	266	tag6AL_59150;tag6AL_53881	NA	NA	NA
contig_6AL_756	AL.H100.H02	61	94	tag6AL_116706;tag6AL_147572;tag6AL_148224;tag6AL_147378	NA	NA	NA
contig_6AL_1109	AL.H100.H01	313	371	tag6AL_105649;tag6AL_80620;tag6AL_84658;tag6AL_13308;tag6AL_82186;tag6AL_73099	NA	NA	NA
contig_6AL_955	AL.H100.H07	76	101	tag6AL_154583;tag6AL_102868;tag6AL_155247;tag6AL_188548;tag6AL_188100	NA	NA	NA
contig_6AL_1051	AL.H100.H06	102	162	tag6AL_134074;tag6AL_134373;tag6AL_132637;tag6AL_134516;tag6AL_158369;tag6AL_140796;tag6AL_202708;tag6AL_135391;tag6AL_135177;tag6AL_132041;tag6AL_126684;tag6AL_133409;tag6AL_137289;tag6AL_133496;tag6AL_133636	5793048_6al;5814870_6al;5761706_6al	NA	NA
contig_6AL_569	AL.H100.H04	5	39	tag6AL_36732;tag6AL_31676;tag6AL_204613;tag6AL_38793;tag6AL_31109;tag6AL_35767;tag6AL_34826;tag6AL_204281;tag6AL_78878;tag6AL_36601	5778151_6al;5742347_6al	NA	NA
contig_6AS_1077	AS.H041.O01	25	60	tag6AS_10097;tag6AS_93398;tag6AS_87202;tag6AS_18832;tag6AS_32566;tag6AS_1140;tag6AS_82820;tag6AS_89436	NA	NA	NA
contig_6AS_551	AS.H041.O03	34	42	tag6AS_75700;tag6AS_1968;tag6AS_93677;tag6AS_43030;tag6AS_74918;tag6AS_6381;tag6AS_49300;tag6AS_21400;tag6AS_97769;tag6AS_86931;tag6AS_27311;tag6AS_77031	5767359_6al;1476016_6al	NA	NA
contig_6AS_1167	AS.H041.O02	164	195	tag6AS_21362;tag6AS_56007;tag6AS_59086;tag6AS_58987;tag6AS_2550;tag6AS_73515;tag6AS_66399;tag6AS_93134;tag6AS_55357	4338248_6as;4374774_6as;728279_6as;4337491_6as	NA	NA
contig_6AS_1200	AS.H041.O05	217	253	tag6AS_104133;tag6AS_65376;tag6AS_45375;tag6AS_99748	4344671_6as	at_scaffold2286;tu_scaffold26996	4378085_6as;4430885_6as;4381508_6as;4425880_6as;4419782_6as;4344671_6as
contig_6AS_847	AS.H041.O07	441	504	tag6AS_2178;tag6AS_101893;tag6AS_60865;tag6AS_95153;tag6AS_92503;tag6AS_89727;tag6AS_15287;tag6AS_33585;tag6AS_67772;tag6AS_22187;tag6AS_90916;tag6AS_97752	94882_6as;4407859_6as;4336728_6as;4419836_6as	NA	NA
contig_6AS_691	AS.H041.O06	55	81	tag6AS_20194;tag6AS_26780;tag6AS_74181;tag6AS_7588;tag6AS_75355;tag6AS_63645	NA	NA	NA
contig_6AS_1079	AS.H041.O09	185	212	tag6AS_52925;tag6AS_79772;tag6AS_1936;tag6AS_54368;tag6AS_41807	4427554_6as	tu_scaffold13774;at_scaffold84499	4430471_6as;4427554_6as;4375421_6as
contig_6AS_1077	AS.H041.O08	109	143	tag6AS_11380;tag6AS_83166;tag6AS_92938;tag6AS_32233;tag6AS_98098;tag6AS_104478;tag6AS_33776	4374443_6as;4416274_6as;4395746_6as	tu_scaffold72409	5778973_6al;5769298_6al;5792641_6al;1055237_6al;1392393_6al
contig_6AL_461	AL.H068.C18	39	88	tag6AL_30552;tag6AL_29522;tag6AL_27204;tag6AL_106300;tag6AL_9423;tag6AL_27179;tag6AL_28789;tag6AL_29787;tag6AL_28093;tag6AL_25762	5834843_6al	NA	NA
contig_6AL_910	AL.H068.C19	94	135	tag6AL_107722;tag6AL_67258;tag6AL_66134;tag6AL_69145;tag6AL_33242;tag6AL_62526;tag6AL_62415;tag6AL_65119;tag6AL_66599;tag6AL_103731;tag6AL_107406;tag6AL_66600;tag6AL_104343;tag6AL_67689;tag6AL_34096;tag6AL_64178	5765796_6al;5771991_6al;5773214_6al;5759472_6al;2548724_6al	NA	NA
contig_6AL_38	AL.H068.C10	1	40	tag6AL_46617;tag6AL_50559;tag6AL_50447;tag6AL_48819;tag6AL_48743;tag6AL_43520;tag6AL_51720;tag6AL_51742;tag6AL_49821;tag6AL_51753;tag6AL_46761;tag6AL_105179	5782756_6al;5820359_6al;5834252_6al;5829987_6al	NA	NA
contig_6AL_1080	AL.H068.C11	368	401	tag6AL_60673;tag6AL_107295;tag6AL_39202;tag6AL_19876;tag6AL_52922	NA	NA	NA
contig_6AL_445	AL.H068.C12	18	46	tag6AL_104935;tag6AL_107105;tag6AL_83912	NA	NA	NA
contig_6AL_678	AL.H068.C13	32	66	tag6AL_103061;tag6AL_105664;tag6AL_104401;tag6AL_105235;tag6AL_104755	NA	NA	NA
contig_6AL_1109	AL.H068.C14	178	206	tag6AL_64969;tag6AL_69332;tag6AL_65376;tag6AL_69815;tag6AL_66095;tag6AL_17058	5781626_6al	NA	NA
contig_6AL_743	AL.H068.C15	43	70	tag6AL_107602;tag6AL_104688;tag6AL_106922;tag6AL_105409;tag6AL_106195;tag6AL_105358;tag6AL_105295	5785435_6al	tu_scaffold111609	5829640_6al;1924262_6al;5768600_6al;5247835_6al;5820016_6al;3479680_6al;3089893_6al
contig_6AL_445	AL.H068.C17	3	34	tag6AL_103740;tag6AL_107131;tag6AL_107273;tag6AL_103518;tag6AL_105042;tag6AL_102939	5781200_6al;5831009_6al	tu_scaffold43652	5809426_6al
contig_6AS_99	AS.H026.P09	1	31	tag6AS_23985;tag6AS_39767;tag6AS_42813	NA	NA	NA
contig_6AS_831	AS.H026.P06	730	786	tag6AS_8439;tag6AS_97729;tag6AS_70874;tag6AS_30514;tag6AS_92307;tag6AS_18493;tag6AS_55668;tag6AS_8174;tag6AS_98892	4430703_6as;4377249_6as	tu_scaffold9836	4340801_6as
contig_6AS_658	AS.H026.P05	129	169	tag6AS_24993;tag6AS_93282;tag6AS_23921	NA	NA	NA
contig_6AS_831	AS.H026.P04	1888	1932	tag6AS_33897;tag6AS_49418;tag6AS_11177;tag6AS_66671;tag6AS_13282;tag6AS_37214;tag6AS_43861;tag6AS_98536;tag6AS_75125	5798344_6al;4427750_6as	NA	NA
contig_6AS_822	AS.H026.P03	85	114	tag6AS_81085;tag6AS_76438;tag6AS_106192;tag6AS_32339	NA	NA	NA
contig_6AS_1028	AS.H026.P02	9	22	tag6AS_80765;tag6AS_39505;tag6AS_85402;tag6AS_3596	NA	NA	NA
contig_6AL_420	AL.H103.G18	92	129	tag6AL_54869;tag6AL_55019;tag6AL_55018;tag6AL_60042;tag6AL_57391;tag6AL_58560	5807712_6al;5466714_6al	NA	NA
contig_6AL_912	AL.H103.G19	23	53	tag6AL_146698;tag6AL_7052	NA	NA	NA
contig_6AS_699	AS.H037.L15	28	59	tag6AS_51691;tag6AS_26965	4386839_6as;4338904_6as	at_scaffold39786;tu_scaffold7064	4350826_6as
contig_6AS_647	AS.H037.L12	11	24	tag6AS_61890;tag6AS_28771;tag6AS_20927;tag6AS_89442	NA	NA	NA
contig_6AS_660	AS.H037.L13	254	290	tag6AS_22562;tag6AS_50855;tag6AS_110217;tag6AS_15089;tag6AS_99285;tag6AS_63769	NA	NA	NA
contig_6AS_1217	AS.H037.L10	39	72	tag6AS_33148;tag6AS_43701;tag6AS_72672	NA	NA	NA
contig_6AL_654	AL.H103.G10	16	37	tag6AL_52344;tag6AL_59664;tag6AL_55251;tag6AL_59584	NA	NA	NA
contig_6AL_627	AL.H103.G11	269	310	tag6AL_87740;tag6AL_210474;tag6AL_18661;tag6AL_89227;tag6AL_22573;tag6AL_14116;tag6AL_88182;tag6AL_117955;tag6AL_86303	5725327_6al	NA	NA
contig_6AL_1079	AL.H103.G12	254	274	tag6AL_49686;tag6AL_46886;tag6AL_47097;tag6AL_210500;tag6AL_62488;tag6AL_42405;tag6AL_47163;tag6AL_42872;tag6AL_48422;tag6AL_51591;tag6AL_49242;tag6AL_47625;tag6AL_64072	5175214_6al;4389348_6as;5781299_6al	NA	NA
contig_6AL_686	AL.H103.G13	61	86	tag6AL_210608;tag6AL_210861;tag6AL_210606;tag6AL_155511;tag6AL_210980;tag6AL_131309;tag6AL_81733	NA	NA	NA
contig_6AL_528	AL.H103.G14	79	104	tag6AL_188419;tag6AL_3623;tag6AL_9256;tag6AL_9145;tag6AL_210332;tag6AL_5195;tag6AL_13568;tag6AL_8797;tag6AL_1108;tag6AL_8795;tag6AL_8327;tag6AL_5394;tag6AL_211686	5740877_6al;5776329_6al;5793981_6al	tu_scaffold69648	5807327_6al;5813649_6al;5769454_6al;5793981_6al
contig_6AL_192	AL.H103.G16	183	210	tag6AL_168584;tag6AL_2995;tag6AL_166532;tag6AL_166531;tag6AL_7158;tag6AL_4701;tag6AL_61450;tag6AL_167224;tag6AL_10377;tag6AL_2796;tag6AL_10570	5780237_6al;5798492_6al	tu_scaffold15886	5756888_6al;5813475_6al;5776436_6al;5822027_6al;5775542_6al;1156865_6al;5765286_6al;5783178_6al;5823884_6al;5774887_6al;5787303_6al;5755329_6al;5792109_6al;5749520_6al;4174562_6al;2896708_6al
contig_6AL_704	AL.H103.G17	7	26	tag6AL_213158;tag6AL_138757;tag6AL_66520;tag6AL_165636;tag6AL_182234;tag6AL_140194;tag6AL_19585;tag6AL_19227;tag6AL_135991	4644893_6al	NA	NA
contig_6AS_1124	AS.H046.E01	99	130	tag6AS_3960	NA	NA	NA
contig_6AS_1179	AS.H046.E03	3	45	tag6AS_46251;tag6AS_11116;tag6AS_56861;tag6AS_71990;tag6AS_72498;tag6AS_89055	4404050_6as	NA	NA
contig_6AS_514	AS.H046.E04	1	32	tag6AS_71407;tag6AS_107810;tag6AS_55630;tag6AS_50222;tag6AS_89288;tag6AS_90591;tag6AS_37426;tag6AS_6832;tag6AS_28361;tag6AS_61567;tag6AS_76797;tag6AS_79942;tag6AS_66723	5825690_6al;2026248_6al	NA	NA
contig_6AS_816	AS.H046.E05	73	104	tag6AS_12062;tag6AS_9244;tag6AS_98998;tag6AS_65098;tag6AS_73994	NA	NA	NA
contig_6AS_657	AS.H046.E07	18	72	tag6AS_110125;tag6AS_19686;tag6AS_53184;tag6AS_98580;tag6AS_51441;tag6AS_7929;tag6AS_21668;tag6AS_108629;tag6AS_109238;tag6AS_26566;tag6AS_105578;tag6AS_21525;tag6AS_90125;tag6AS_45311;tag6AS_45211;tag6AS_20892;tag6AS_29039;tag6AS_49168	4357918_6as;4411002_6as;4411764_6as	tu_scaffold69408;tu_scaffold50662	4427017_6as;4427016_6as;4377627_6as;324723_6as;4355350_6as
contig_6AS_1212	AS.H046.E08	115	126	tag6AS_71443;tag6AS_36807;tag6AS_68058;tag6AS_71845;tag6AS_5502	NA	NA	NA
contig_6AS_1120	AS.H046.E09	129	180	tag6AS_1325;tag6AS_83729;tag6AS_94676	5800271_6al	NA	NA
contig_6AL_1090	AL.H084.H20	144	191	tag6AL_13651;tag6AL_14210;tag6AL_3513;tag6AL_11708;tag6AL_11720	NA	NA	NA
contig_6AL_1089	AL.H119.C18	19	61	tag6AL_123504;tag6AL_205007;tag6AL_227224;tag6AL_163768;tag6AL_81320;tag6AL_164180	NA	NA	NA
contig_6AL_1064	AL.H084.H22	85	145	tag6AL_115953;tag6AL_114629;tag6AL_114437;tag6AL_111710;tag6AL_110964;tag6AL_41122;tag6AL_112607;tag6AL_58867;tag6AL_111132;tag6AL_111664;tag6AL_111012;tag6AL_115136;tag6AL_111758	NA	NA	NA
contig_6AL_908	AL.H084.H23	107	143	tag6AL_19557;tag6AL_104377;tag6AL_66702;tag6AL_118992;tag6AL_6739;tag6AL_14440;tag6AL_23365	5743589_6al	NA	NA
contig_6AL_961	AL.H084.H24	5	13	tag6AL_157016	NA	NA	NA
contig_6AL_670	AL.H119.C11	291	323	tag6AL_10714;tag6AL_107350;tag6AL_1317	NA	NA	NA
contig_6AL_627	AL.H119.C10	65	101	tag6AL_33873;tag6AL_125660;tag6AL_250553;tag6AL_124582;tag6AL_125398;tag6AL_213727;tag6AL_154766;tag6AL_124537;tag6AL_37998;tag6AL_125947;tag6AL_156755;tag6AL_125386;tag6AL_123607;tag6AL_39012	5770236_6al	tu_scaffold34777	NA
contig_6AL_123	AL.H119.C12	19	57	tag6AL_78864;tag6AL_79783;tag6AL_168193;tag6AL_81962;tag6AL_78253;tag6AL_79751;tag6AL_80257;tag6AL_80050;tag6AL_82088;tag6AL_79151;tag6AL_81300;tag6AL_82340;tag6AL_82325;tag6AL_82719;tag6AL_84187;tag6AL_78522;tag6AL_84560;tag6AL_78601;tag6AL_78830;tag6AL_166905;tag6AL_79394;tag6AL_82705;tag6AL_80432;tag6AL_59308;tag6AL_54813;tag6AL_79312;tag6AL_83716;tag6AL_57776;tag6AL_83177;tag6AL_78798	5766331_6al;5189608_6al;5779345_6al;5807181_6al	NA	NA
contig_6AL_15	AL.H119.C15	83	112	tag6AL_77560;tag6AL_168328;tag6AL_74202;tag6AL_207658;tag6AL_80567;tag6AL_166861;tag6AL_168695;tag6AL_166964;tag6AL_75263;tag6AL_71720	5792014_6al	NA	NA
contig_6AL_957	AL.H119.C14	98	131	tag6AL_73235;tag6AL_105922;tag6AL_75651;tag6AL_106692	NA	NA	NA
contig_6AL_900	AL.H119.C17	145	169	tag6AL_199885;tag6AL_201104;tag6AL_59536;tag6AL_59386;tag6AL_200231;tag6AL_57866;tag6AL_56347;tag6AL_60385;tag6AL_200503	NA	NA	NA
contig_6AL_732	AL.H108.E07	117	146	tag6AL_129872;tag6AL_127857;tag6AL_173382;tag6AL_50136;tag6AL_155211;tag6AL_172554;tag6AL_42609;tag6AL_126554;tag6AL_42951;tag6AL_128734;tag6AL_130895;tag6AL_47283;tag6AL_127021;tag6AL_124414	NA	NA	NA
[truncated: 27,831 more rows]
