# Supplementary material for: Whole-genome profiling and shotgun sequencing delivers an anchored, gene-decorated, physical map assembly of bread wheat chromosome 6A
Source: Plant J. 2014 May 9;79(2):334–47. doi: 10.1111/tpj.12550 (PMC4241024; doi:10.1111/tpj.12550)
Supplement: Appendix S13 — 6AS final fpc-derived physical map with a cut-off at 1e−11. [file tpj0079-0334-SD20.xlsx]

## Sheet: sheet1
Appendix S9. 6A ltc-derived contigs genetically anchored to the genetic maps of wheat.
Whole genome profiling (WGPTM) and shotgun sequencing delivers an anchored, gene-decorated, physical map assembly of bread wheat chromosome 6A
Naser Poursarebani1*§, Thomas Nussbaumer2*, Hana Šimková3, Jan Šafář3, Hanneke Witsenboer4, Jan van Oeveren4, International Wheat Genome Sequencing Consortium (IWGSC) 5, Jaroslav Doležel3, Klaus F. X. Mayer2, Nils Stein1, Thorsten Schnurbusch1§
1 Leibniz Institute of Plant Genetics and Crop Plant Research (IPK), Corrensstr. 3,
D-06466 Seeland (OT) Gatersleben, Germany.
2 MIPS/IBIS German Research Center for Environmental Health, D-85764 Neuherberg, Germany
3 Institute of Experimental Botany, Centre of the Region Haná for Biotechnological and Agricultural Research, CZ-78371 Olomouc, Czech Republic
4 Keygene N.V., Agro Business Park 90, 6708 PW, Wageningen, The Netherlands
5 International Wheat Genome Sequencing Consortium
(IWGSC; http://www.wheatgenome.org/; eversole@eversoleassociates.com)
LTC_contig	IWGSC map (Cavanagh et al., 2013)_cM	GBS map(Poland et al., 2012)_cM	integrated map_cM
contig_6AS_505	NA	0	0
contig_6AS_648	NA	0	0
contig_6AS_752	NA	0	0
contig_6AS_23	2.11	5	2.11
contig_6AS_181	2.62	3	2.62
contig_6AS_1187	NA	3	3
contig_6AS_340	NA	3	3
contig_6AS_544	NA	3	3
contig_6AS_430	NA	5	5
contig_6AS_1165	NA	6	6
contig_6AS_330	NA	6	6
contig_6AS_363	NA	6	6
contig_6AS_734	NA	6	6
contig_6AS_735	NA	6	6
contig_6AS_821	NA	6	6
contig_6AS_1199	NA	7	7
contig_6AS_62	NA	7	7
contig_6AS_646	NA	7	7
contig_6AS_687	NA	7	7
contig_6AS_117	7.37	5	7.37
contig_6AS_360	7.94	5	7.94
contig_6AS_434	7.94	5	7.94
contig_6AS_654	8.78	17	8.78
contig_6AS_60	9.79	17	9.79
contig_6AS_87	10.79	7	10.79
contig_6AS_668	11.29	22	11.29
contig_6AS_920	11.8	6	11.8
contig_6AS_1124	NA	17	17
contig_6AS_196	NA	17	17
contig_6AS_720	NA	17	17
contig_6AS_1085	17.16	7	17.16
contig_6AS_682	19.14	5	19.14
contig_6AS_1202	21.13	17	21.13
contig_6AS_1203	NA	22	22
contig_6AS_482	NA	22	22
contig_6AS_652	NA	22	22
contig_6AS_739	25.44	22	25.44
contig_6AS_822	25.44	7	25.44
contig_6AS_13	28.02	33	28.02
contig_6AS_15	28.83	7	28.83
contig_6AS_814	30.15	33	30.15
contig_6AS_918	NA	33	33
contig_6AS_1030	NA	34	34
contig_6AS_1185	NA	34	34
contig_6AS_1197	NA	34	34
contig_6AS_157	NA	34	34
contig_6AS_373	NA	34	34
contig_6AS_914	NA	34	34
contig_6AS_902	36.7	88	36.7
contig_6AS_368	39.19	34	39.19
contig_6AS_1104	43.61	44	43.61
contig_6AS_1102	NA	44	44
contig_6AS_1209	NA	44	44
contig_6AS_276	NA	44	44
contig_6AS_36	NA	44	44
contig_6AS_677	NA	44	44
contig_6AS_877	NA	44	44
contig_6AS_90	NA	44	44
contig_6AS_401	44.19	50	44.19
contig_6AS_1073	44.75	74	44.75
contig_6AS_537	48.68	50	48.68
contig_6AS_1103	NA	50	50
contig_6AS_1153	NA	50	50
contig_6AS_1171	NA	50	50
contig_6AS_175	NA	50	50
contig_6AS_182	NA	50	50
contig_6AS_229	NA	50	50
contig_6AS_423	NA	50	50
contig_6AS_42	NA	50	50
contig_6AS_599	NA	50	50
contig_6AS_651	NA	50	50
contig_6AS_659	NA	50	50
contig_6AS_676	NA	50	50
contig_6AS_888	NA	50	50
contig_6AS_967	NA	50	50
contig_6AS_989	NA	50	50
contig_6AS_816	50.04	44	50.04
contig_6AS_660	50.54	56	50.54
contig_6AS_415	54.14	56	54.14
contig_6AS_691	54.14	50	54.14
contig_6AS_1066	NA	56	56
contig_6AS_1097	NA	56	56
contig_6AS_1100	NA	56	56
contig_6AS_1166	NA	56	56
contig_6AS_362	NA	56	56
contig_6AS_365	NA	56	56
contig_6AS_394	NA	56	56
contig_6AS_456	NA	56	56
contig_6AS_470	NA	56	56
contig_6AS_663	NA	56	56
contig_6AS_680	NA	56	56
contig_6AS_700	NA	56	56
contig_6AS_830	NA	56	56
contig_6AS_848	NA	56	56
contig_6AS_870	NA	56	56
contig_6AS_1190	62.24	65	62.24
contig_6AS_253	62.24	56	62.24
contig_6AS_1205	62.77	56	62.77
contig_6AS_385	62.77	50	62.77
contig_6AS_1189	63.77	56	63.77
contig_6AS_1170	NA	65	65
contig_6AS_28	NA	65	65
contig_6AS_649	NA	65	65
contig_6AS_657	NA	65	65
contig_6AS_665	NA	65	65
contig_6AS_912	NA	65	65
contig_6AS_1108	NA	74	74
contig_6AS_1172	NA	74	74
contig_6AS_1210	NA	74	74
contig_6AS_1217	NA	74	74
contig_6AS_162	NA	74	74
contig_6AS_168	NA	74	74
contig_6AS_21	NA	74	74
contig_6AS_299	NA	74	74
contig_6AS_386	NA	74	74
contig_6AS_609	NA	74	74
contig_6AS_698	NA	74	74
contig_6AS_790	NA	74	74
contig_6AS_824	NA	74	74
contig_6AS_937	NA	74	74
contig_6AS_1208	74.29	94	74.29
contig_6AS_1183	75.3	22	75.3
contig_6AS_1080	NA	81	81
contig_6AS_1117	NA	81	81
contig_6AS_1163	NA	81	81
contig_6AS_1179	NA	81	81
contig_6AS_1207	NA	81	81
contig_6AS_1211	NA	81	81
contig_6AS_1215	NA	81	81
contig_6AS_135	NA	81	81
contig_6AS_349	NA	81	81
contig_6AS_41	NA	81	81
contig_6AS_65	NA	81	81
contig_6AS_702	NA	81	81
contig_6AS_846	NA	81	81
contig_6AS_853	NA	81	81
contig_6AS_892	NA	81	81
contig_6AS_89	NA	81	81
contig_6AS_936	NA	81	81
contig_6AS_1116	NA	87	87
contig_6AS_833	NA	87	87
contig_6AS_1075	NA	88	88
contig_6AS_1082	NA	88	88
contig_6AS_1098	NA	88	88
contig_6AS_1119	NA	88	88
contig_6AS_1122	NA	88	88
contig_6AS_1177	NA	88	88
contig_6AS_1206	NA	88	88
contig_6AS_183	NA	88	88
contig_6AS_350	NA	88	88
contig_6AS_397	NA	88	88
contig_6AS_418	NA	88	88
contig_6AS_656	NA	88	88
contig_6AS_775	NA	88	88
contig_6AS_818	NA	88	88
contig_6AS_831	NA	88	88
contig_6AS_842	NA	88	88
contig_6AS_844	NA	88	88
contig_6AS_864	NA	88	88
contig_6AS_869	NA	88	88
contig_6AS_878	NA	88	88
contig_6AS_929	NA	88	88
contig_6AS_1001	NA	89	89
contig_6AS_1006	NA	89	89
contig_6AS_1107	NA	89	89
contig_6AS_1112	NA	89	89
contig_6AS_1120	NA	89	89
contig_6AS_1121	NA	89	89
contig_6AS_1128	NA	89	89
contig_6AS_1139	NA	89	89
contig_6AS_1149	NA	89	89
contig_6AS_1160	NA	89	89
contig_6AS_192	NA	89	89
contig_6AS_205	NA	89	89
contig_6AS_20	NA	89	89
contig_6AS_267	NA	89	89
contig_6AS_293	NA	89	89
contig_6AS_335	NA	89	89
contig_6AS_336	NA	89	89
contig_6AS_351	NA	89	89
contig_6AS_383	NA	89	89
contig_6AS_405	NA	89	89
contig_6AS_417	NA	89	89
contig_6AS_543	NA	89	89
contig_6AS_658	NA	89	89
contig_6AS_664	NA	89	89
contig_6AS_671	NA	89	89
contig_6AS_697	NA	89	89
contig_6AS_699	NA	89	89
contig_6AS_705	NA	89	89
contig_6AS_836	NA	89	89
contig_6AS_841	NA	89	89
contig_6AS_851	NA	89	89
contig_6AS_859	NA	89	89
contig_6AS_873	NA	89	89
contig_6AS_347	89.32	74	89.32
contig_6AS_353	89.32	NA	89.32
contig_6AS_377	89.32	81	89.32
contig_6AS_670	89.32	89	89.32
contig_6AS_861	89.32	88	89.32
contig_6AS_1161	90.42	88	90.42
contig_6AS_1081	NA	91	91
contig_6AS_1145	NA	91	91
contig_6AS_1173	NA	91	91
contig_6AS_1178	NA	91	91
contig_6AS_1194	NA	91	91
contig_6AS_1195	NA	91	91
contig_6AS_141	NA	91	91
contig_6AS_211	NA	91	91
contig_6AS_29	NA	91	91
contig_6AS_339	NA	91	91
contig_6AS_566	NA	91	91
contig_6AS_662	NA	91	91
contig_6AS_694	NA	91	91
contig_6AS_847	NA	91	91
contig_6AS_856	NA	91	91
contig_6AS_1091	91.08	74	91.08
contig_6AS_690	91.08	NA	91.08
contig_6AS_1074	NA	92	92
contig_6AS_1087	NA	92	92
contig_6AS_1174	92.61	17	92.61
contig_6AS_1020	NA	93	93
contig_6AS_102	NA	93	93
contig_6AS_1057	NA	93	93
contig_6AS_1084	NA	93	93
contig_6AS_1105	NA	93	93
contig_6AS_1138	NA	93	93
contig_6AS_1162	NA	93	93
contig_6AS_1184	NA	93	93
contig_6AS_1186	NA	93	93
contig_6AS_1214	NA	93	93
contig_6AS_150	NA	93	93
contig_6AS_2	NA	93	93
contig_6AS_313	NA	93	93
contig_6AS_345	NA	93	93
contig_6AS_374	NA	93	93
contig_6AS_381	NA	93	93
contig_6AS_389	NA	93	93
contig_6AS_442	NA	93	93
contig_6AS_567	NA	93	93
contig_6AS_593	NA	93	93
contig_6AS_653	NA	93	93
contig_6AS_695	NA	93	93
contig_6AS_708	NA	93	93
contig_6AS_729	NA	93	93
contig_6AS_788	NA	93	93
contig_6AS_961	NA	93	93
contig_6AS_996	NA	93	93
contig_6AS_1111	93.11	89	93.11
contig_6AS_1086	NA	94	94
contig_6AS_1182	NA	94	94
contig_6AS_1188	NA	94	94
contig_6AS_1204	NA	94	94
contig_6AS_193	NA	94	94
contig_6AS_341	NA	94	94
contig_6AS_343	NA	94	94
contig_6AS_358	NA	94	94
contig_6AS_37	NA	94	94
contig_6AS_675	NA	94	94
contig_6AS_786	NA	94	94
contig_6AS_887	NA	94	94
contig_6AL_1013	94.11	106.8	94.11
contig_6AS_1126	94.11	81	94.11
contig_6AS_1175	94.11	88	94.11
contig_6AS_1212	96.13	50	96.13
contig_6AS_1109	96.63	56	96.63
contig_6AS_1191	NA	97	97
contig_6AS_460	NA	97	97
contig_6AS_521	NA	97	97
contig_6AS_789	NA	97	97
contig_6AS_879	NA	97	97
contig_6AS_880	NA	97	97
contig_6AS_893	NA	97	97
contig_6AS_1216	97.13	91	97.13
contig_6AL_1057	NA	97.2	97.2
contig_6AL_32	NA	97.2	97.2
contig_6AL_512	NA	97.2	97.2
contig_6AL_519	NA	97.2	97.2
contig_6AL_597	NA	97.2	97.2
contig_6AL_610	NA	97.2	97.2
contig_6AL_621	NA	97.2	97.2
contig_6AL_627	NA	97.2	97.2
contig_6AL_65	NA	97.2	97.2
contig_6AL_729	NA	97.2	97.2
contig_6AL_887	NA	97.2	97.2
contig_6AL_888	NA	97.2	97.2
contig_6AL_936	NA	97.2	97.2
contig_6AL_937	NA	97.2	97.2
contig_6AS_388	97.64	94	97.64
contig_6AS_689	97.64	88	97.64
contig_6AS_839	98.14	74	98.14
contig_6AL_1088	98.64	NA	98.64
contig_6AS_1137	NA	101	101
contig_6AS_1167	NA	101	101
contig_6AS_1176	NA	101	101
contig_6AS_172	NA	101	101
contig_6AS_246	NA	101	101
contig_6AS_257	NA	101	101
contig_6AS_301	NA	101	101
contig_6AS_369	NA	101	101
contig_6AS_380	NA	101	101
contig_6AS_390	NA	101	101
contig_6AS_551	NA	101	101
contig_6AS_1181	103.73	87	103.73
contig_6AL_1022	NA	105.6	105.6
contig_6AL_1068	NA	105.6	105.6
contig_6AL_1112	NA	105.6	105.6
contig_6AL_192	NA	105.6	105.6
contig_6AL_222	NA	105.6	105.6
contig_6AL_229	NA	105.6	105.6
contig_6AL_399	NA	105.6	105.6
contig_6AL_42	NA	105.6	105.6
contig_6AL_432	NA	105.6	105.6
contig_6AL_461	NA	105.6	105.6
contig_6AL_467	NA	105.6	105.6
contig_6AL_518	NA	105.6	105.6
contig_6AL_529	NA	105.6	105.6
contig_6AL_576	NA	105.6	105.6
contig_6AL_613	NA	105.6	105.6
contig_6AL_616	NA	105.6	105.6
contig_6AL_630	NA	105.6	105.6
contig_6AL_712	NA	105.6	105.6
contig_6AL_78	NA	105.6	105.6
contig_6AL_872	NA	105.6	105.6
contig_6AL_896	NA	105.6	105.6
contig_6AL_898	NA	105.6	105.6
contig_6AS_1079	105.77	93	105.77
contig_6AS_858	105.77	91	105.77
contig_6AL_1011	106.39	111.6	106.39
contig_6AL_1039	106.39	109.2	106.39
contig_6AL_1067	106.39	109.2	106.39
contig_6AL_1079	106.39	109.2	106.39
contig_6AL_1105	106.39	105.6	106.39
contig_6AL_1108	106.39	220.8	106.39
contig_6AL_183	106.39	NA	106.39
contig_6AL_389	106.39	67.2	106.39
contig_6AL_391	106.39	121.2	106.39
contig_6AL_397	106.39	105.6	106.39
contig_6AL_407	106.39	111.6	106.39
contig_6AL_442	106.39	26.4	106.39
contig_6AL_502	106.39	NA	106.39
contig_6AL_577	106.39	112.8	106.39
contig_6AL_595	106.39	NA	106.39
contig_6AL_605	106.39	109.2	106.39
contig_6AL_725	106.39	NA	106.39
contig_6AL_741	106.39	106.8	106.39
contig_6AL_756	106.39	NA	106.39
contig_6AL_867	106.39	160.8	106.39
contig_6AL_868	106.39	106.8	106.39
contig_6AL_904	106.39	106.8	106.39
contig_6AL_939	106.39	106.8	106.39
contig_6AS_1196	106.39	93	106.39
contig_6AS_307	106.39	88	106.39
contig_6AS_4	106.39	89	106.39
contig_6AS_453	106.39	240	106.39
contig_6AS_655	106.39	NA	106.39
contig_6AS_685	106.39	NA	106.39
contig_6AS_701	106.39	89	106.39
contig_6AS_8	106.39	NA	106.39
contig_6AS_811	106.39	133	106.39
contig_6AL_394	106.67	NA	106.67
contig_6AS_1200	106.67	91	106.67
contig_6AL_1017	NA	106.8	106.8
contig_6AL_1019	NA	106.8	106.8
contig_6AL_1036	NA	106.8	106.8
contig_6AL_1053	NA	106.8	106.8
contig_6AL_1080	NA	106.8	106.8
contig_6AL_1089	NA	106.8	106.8
contig_6AL_1090	NA	106.8	106.8
contig_6AL_1101	NA	106.8	106.8
contig_6AL_1104	NA	106.8	106.8
contig_6AL_15	NA	106.8	106.8
contig_6AL_179	NA	106.8	106.8
contig_6AL_336	NA	106.8	106.8
contig_6AL_382	NA	106.8	106.8
contig_6AL_402	NA	106.8	106.8
contig_6AL_403	NA	106.8	106.8
contig_6AL_412	NA	106.8	106.8
contig_6AL_420	NA	106.8	106.8
contig_6AL_423	NA	106.8	106.8
contig_6AL_435	NA	106.8	106.8
contig_6AL_436	NA	106.8	106.8
contig_6AL_440	NA	106.8	106.8
contig_6AL_446	NA	106.8	106.8
contig_6AL_448	NA	106.8	106.8
contig_6AL_472	NA	106.8	106.8
contig_6AL_488	NA	106.8	106.8
contig_6AL_516	NA	106.8	106.8
contig_6AL_527	NA	106.8	106.8
contig_6AL_536	NA	106.8	106.8
contig_6AL_544	NA	106.8	106.8
contig_6AL_585	NA	106.8	106.8
contig_6AL_590	NA	106.8	106.8
contig_6AL_598	NA	106.8	106.8
contig_6AL_600	NA	106.8	106.8
contig_6AL_60	NA	106.8	106.8
contig_6AL_612	NA	106.8	106.8
contig_6AL_626	NA	106.8	106.8
contig_6AL_633	NA	106.8	106.8
contig_6AL_641	NA	106.8	106.8
contig_6AL_652	NA	106.8	106.8
contig_6AL_653	NA	106.8	106.8
contig_6AL_666	NA	106.8	106.8
contig_6AL_706	NA	106.8	106.8
contig_6AL_726	NA	106.8	106.8
contig_6AL_731	NA	106.8	106.8
contig_6AL_817	NA	106.8	106.8
contig_6AL_82	NA	106.8	106.8
contig_6AL_869	NA	106.8	106.8
contig_6AL_877	NA	106.8	106.8
contig_6AL_895	NA	106.8	106.8
contig_6AL_897	NA	106.8	106.8
contig_6AL_900	NA	106.8	106.8
contig_6AL_911	NA	106.8	106.8
contig_6AL_917	NA	106.8	106.8
contig_6AL_958	NA	106.8	106.8
contig_6AL_963	NA	106.8	106.8
contig_6AL_996	NA	106.8	106.8
contig_6AL_1027	NA	109.2	109.2
contig_6AL_1051	NA	109.2	109.2
contig_6AL_1064	NA	109.2	109.2
contig_6AL_160	NA	109.2	109.2
contig_6AL_161	NA	109.2	109.2
contig_6AL_207	NA	109.2	109.2
contig_6AL_231	NA	109.2	109.2
contig_6AL_455	NA	109.2	109.2
contig_6AL_489	NA	109.2	109.2
contig_6AL_513	NA	109.2	109.2
contig_6AL_592	NA	109.2	109.2
contig_6AL_599	NA	109.2	109.2
contig_6AL_62	NA	109.2	109.2
contig_6AL_658	NA	109.2	109.2
contig_6AL_664	NA	109.2	109.2
contig_6AL_673	NA	109.2	109.2
contig_6AL_912	NA	109.2	109.2
contig_6AL_916	NA	109.2	109.2
contig_6AL_933	NA	109.2	109.2
contig_6AL_945	NA	109.2	109.2
contig_6AL_957	NA	109.2	109.2
contig_6AL_425	NA	110.4	110.4
contig_6AL_708	111.41	111.6	111.41
contig_6AL_1026	NA	111.6	111.6
contig_6AL_1032	NA	111.6	111.6
contig_6AL_1035	NA	111.6	111.6
contig_6AL_1038	NA	111.6	111.6
contig_6AL_1043	NA	111.6	111.6
contig_6AL_1044	NA	111.6	111.6
contig_6AL_1060	NA	111.6	111.6
contig_6AL_1097	NA	111.6	111.6
contig_6AL_1100	NA	111.6	111.6
contig_6AL_1109	NA	111.6	111.6
contig_6AL_1113	NA	111.6	111.6
contig_6AL_121	NA	111.6	111.6
contig_6AL_13	NA	111.6	111.6
contig_6AL_172	NA	111.6	111.6
contig_6AL_212	NA	111.6	111.6
contig_6AL_29	NA	111.6	111.6
contig_6AL_331	NA	111.6	111.6
contig_6AL_385	NA	111.6	111.6
contig_6AL_398	NA	111.6	111.6
contig_6AL_427	NA	111.6	111.6
contig_6AL_433	NA	111.6	111.6
contig_6AL_437	NA	111.6	111.6
contig_6AL_485	NA	111.6	111.6
contig_6AL_486	NA	111.6	111.6
contig_6AL_505	NA	111.6	111.6
contig_6AL_531	NA	111.6	111.6
contig_6AL_567	NA	111.6	111.6
contig_6AL_587	NA	111.6	111.6
contig_6AL_588	NA	111.6	111.6
contig_6AL_593	NA	111.6	111.6
contig_6AL_609	NA	111.6	111.6
contig_6AL_629	NA	111.6	111.6
contig_6AL_638	NA	111.6	111.6
contig_6AL_647	NA	111.6	111.6
contig_6AL_64	NA	111.6	111.6
contig_6AL_698	NA	111.6	111.6
contig_6AL_714	NA	111.6	111.6
contig_6AL_72	NA	111.6	111.6
contig_6AL_738	NA	111.6	111.6
contig_6AL_837	NA	111.6	111.6
contig_6AL_875	NA	111.6	111.6
contig_6AL_878	NA	111.6	111.6
contig_6AL_880	NA	111.6	111.6
contig_6AL_903	NA	111.6	111.6
contig_6AL_910	NA	111.6	111.6
contig_6AL_934	NA	111.6	111.6
contig_6AL_938	NA	111.6	111.6
contig_6AL_946	NA	111.6	111.6
contig_6AL_949	NA	111.6	111.6
contig_6AL_953	NA	111.6	111.6
contig_6AL_998	NA	111.6	111.6
contig_6AL_9	NA	111.6	111.6
contig_6AL_1000	NA	112.8	112.8
contig_6AL_1020	NA	112.8	112.8
contig_6AL_1048	NA	112.8	112.8
contig_6AL_1058	NA	112.8	112.8
contig_6AL_1077	NA	112.8	112.8
contig_6AL_1082	NA	112.8	112.8
contig_6AL_1093	NA	112.8	112.8
contig_6AL_157	NA	112.8	112.8
contig_6AL_242	NA	112.8	112.8
contig_6AL_426	NA	112.8	112.8
contig_6AL_443	NA	112.8	112.8
contig_6AL_469	NA	112.8	112.8
contig_6AL_480	NA	112.8	112.8
contig_6AL_491	NA	112.8	112.8
contig_6AL_608	NA	112.8	112.8
contig_6AL_663	NA	112.8	112.8
contig_6AL_678	NA	112.8	112.8
contig_6AL_724	NA	112.8	112.8
contig_6AL_948	NA	112.8	112.8
contig_6AL_995	NA	112.8	112.8
contig_6AL_466	113.63	NA	113.63
contig_6AL_684	115.65	109.2	115.65
contig_6AL_102	NA	116.4	116.4
contig_6AL_1075	NA	116.4	116.4
contig_6AL_1095	NA	116.4	116.4
contig_6AL_1096	NA	116.4	116.4
contig_6AL_267	NA	116.4	116.4
contig_6AL_392	NA	116.4	116.4
contig_6AL_447	NA	116.4	116.4
contig_6AL_479	NA	116.4	116.4
contig_6AL_497	NA	116.4	116.4
contig_6AL_535	NA	116.4	116.4
contig_6AL_591	NA	116.4	116.4
contig_6AL_677	NA	116.4	116.4
contig_6AL_691	NA	116.4	116.4
contig_6AL_694	NA	116.4	116.4
contig_6AL_886	NA	116.4	116.4
contig_6AL_967	NA	116.4	116.4
contig_6AL_765	116.66	105.6	116.66
contig_6AL_424	117.17	40.8	117.17
contig_6AL_908	117.17	109.2	117.17
contig_6AL_215	121.06	88.8	121.06
contig_6AL_1073	NA	121.2	121.2
contig_6AL_166	NA	121.2	121.2
contig_6AL_176	NA	121.2	121.2
contig_6AL_200	NA	121.2	121.2
contig_6AL_25	NA	121.2	121.2
contig_6AL_2	NA	121.2	121.2
contig_6AL_416	NA	121.2	121.2
contig_6AL_417	NA	121.2	121.2
contig_6AL_449	NA	121.2	121.2
contig_6AL_464	NA	121.2	121.2
contig_6AL_526	NA	121.2	121.2
contig_6AL_619	NA	121.2	121.2
contig_6AL_650	NA	121.2	121.2
contig_6AL_688	NA	121.2	121.2
contig_6AL_881	NA	121.2	121.2
contig_6AL_950	NA	121.2	121.2
contig_6AL_1033	123	NA	123
contig_6AL_387	127.01	40.8	127.01
contig_6AL_802	127.01	111.6	127.01
contig_6AL_999	130.56	67.2	130.56
contig_6AL_1103	130.99	112.8	130.99
contig_6AL_1065	132.43	121.2	132.43
contig_6AL_1098	135.49	112.8	135.49
contig_6AL_253	135.49	121.2	135.49
contig_6AL_580	135.49	111.6	135.49
contig_6AL_680	135.49	111.6	135.49
contig_6AL_695	135.49	78	135.49
contig_6AL_202	136.15	88.8	136.15
contig_6AL_997	136.48	105.6	136.48
contig_6AL_1083	NA	136.8	136.8
contig_6AL_441	NA	136.8	136.8
contig_6AL_614	NA	136.8	136.8
contig_6AL_617	NA	136.8	136.8
contig_6AL_631	NA	136.8	136.8
contig_6AL_890	NA	136.8	136.8
contig_6AL_1030	137.04	105.6	137.04
contig_6AL_386	137.04	111.6	137.04
contig_6AL_548	137.04	116.4	137.04
contig_6AL_586	137.04	NA	137.04
contig_6AL_907	137.04	88.8	137.04
contig_6AL_941	137.04	109.2	137.04
contig_6AL_1010	137.67	116.4	137.67
contig_6AL_413	137.67	112.8	137.67
contig_6AL_1016	138.55	NA	138.55
contig_6AL_1056	138.55	106.8	138.55
contig_6AL_952	138.55	116.4	138.55
contig_6AL_884	144.33	136.8	144.33
contig_6AL_456	146.76	136.8	146.76
contig_6AL_34	148.27	136.8	148.27
contig_6AL_645	149.69	67.2	149.69
contig_6AL_913	149.69	121.2	149.69
contig_6AL_1102	156.02	160.8	156.02
contig_6AL_194	158.32	111.6	158.32
contig_6AL_193	159.83	202.8	159.83
contig_6AL_445	160.48	40.8	160.48
contig_6AL_1001	NA	160.8	160.8
contig_6AL_1050	NA	160.8	160.8
contig_6AL_1086	NA	160.8	160.8
contig_6AL_1087	NA	160.8	160.8
contig_6AL_174	NA	160.8	160.8
contig_6AL_715	NA	160.8	160.8
contig_6AL_727	NA	160.8	160.8
contig_6AL_951	NA	160.8	160.8
contig_6AL_487	163.6	160.8	163.6
contig_6AL_6	163.6	160.8	163.6
contig_6AL_234	167.67	106.8	167.67
contig_6AL_733	167.67	160.8	167.67
contig_6AL_1061	169.71	105.6	169.71
contig_6AL_962	181.87	0	181.87
contig_6AL_646	NA	200.4	200.4
contig_6AL_637	200.56	NA	200.56
contig_6AL_1072	NA	201.6	201.6
contig_6AL_151	NA	201.6	201.6
contig_6AL_411	NA	201.6	201.6
contig_6AL_579	NA	201.6	201.6
contig_6AL_606	NA	201.6	201.6
contig_6AL_705	NA	201.6	201.6
contig_6AL_1025	NA	202.8	202.8
contig_6AL_1062	NA	202.8	202.8
contig_6AL_1110	NA	202.8	202.8
contig_6AL_210	NA	202.8	202.8
contig_6AL_266	NA	202.8	202.8
contig_6AL_444	NA	202.8	202.8
contig_6AL_5	NA	202.8	202.8
contig_6AL_754	NA	202.8	202.8
contig_6AL_761	NA	202.8	202.8
contig_6AL_1047	205.68	201.6	205.68
contig_6AL_571	206.52	202.8	206.52
contig_6AL_764	210.29	202.8	210.29
contig_6AL_406	213.31	39.6	213.31
contig_6AL_589	213.31	109.2	213.31
contig_6AL_551	NA	214.8	214.8
contig_6AL_906	NA	214.8	214.8
contig_6AL_955	NA	214.8	214.8
contig_6AL_921	216.41	218.4	216.41
contig_6AL_960	217.76	220.8	217.76
contig_6AL_1003	NA	218.4	218.4
contig_6AL_395	NA	218.4	218.4
contig_6AL_681	NA	218.4	218.4
contig_6AL_751	NA	218.4	218.4
contig_6AL_1069	NA	220.8	220.8
contig_6AL_388	NA	220.8	220.8
contig_6AL_451	NA	220.8	220.8
contig_6AL_506	NA	220.8	220.8
contig_6AL_723	NA	220.8	220.8
contig_6AL_31	221.08	225.6	221.08
contig_6AL_1012	NA	222	222
contig_6AL_381	NA	222	222
contig_6AL_914	223.49	222	223.49
contig_6AL_280	224.58	220.8	224.58
contig_6AL_1078	NA	225.6	225.6
contig_6AL_1084	NA	225.6	225.6
contig_6AL_404	NA	225.6	225.6
contig_6AL_434	NA	225.6	225.6
contig_6AL_542	NA	225.6	225.6
contig_6AL_892	226.59	220.8	226.59
contig_6AL_152	NA	226.8	226.8
contig_6AL_180	NA	226.8	226.8
contig_6AL_475	NA	226.8	226.8
contig_6AL_55	NA	226.8	226.8
contig_6AL_221	228.34	7.2	228.34
contig_6AL_21	NA	229.2	229.2
contig_6AL_8	NA	229.2	229.2
contig_6AL_282	231.22	222	231.22
contig_6AL_311	233.67	225.6	233.67
contig_6AL_414	234.56	225.6	234.56
contig_6AL_1106	237.74	225.6	237.74
contig_6AL_390	239.07	226.8	239.07
contig_6AL_283	239.57	229.2	239.57
contig_6AL_1071	NA	240	240
contig_6AL_18	NA	240	240
contig_6AL_410	NA	240	240
contig_6AL_611	NA	240	240
contig_6AL_710	NA	240	240
contig_6AL_919	NA	240	240
contig_6AL_1040	243.37	220.8	243.37
contig_6AL_1015	244.43	240	244.43
contig_6AL_429	244.43	240	244.43
contig_6AL_69	244.93	229.2	244.93
contig_6AL_186	245.94	121.2	245.94
contig_6AL_123	247.49	240	247.49
contig_6AL_142	251.27	159.6	251.27
contig_6AL_1111	253.79	202.8	253.79
contig_6AL_1014	255.3	220.8	255.3
contig_6AL_478	255.8	229.2	255.8
contig_6AL_422	257.44	218.4	257.44
contig_6AL_83	257.71	288	257.71
contig_6AL_216	NA	267.6	267.6
contig_6AL_744	NA	267.6	267.6
contig_6AL_225	NA	288	288
contig_6AL_244	NA	288	288
