# Supplementary material for: Whole-genome profiling and shotgun sequencing delivers an anchored, gene-decorated, physical map assembly of bread wheat chromosome 6A
Source: Plant J. 2014 May 9;79(2):334–47. doi: 10.1111/tpj.12550 (PMC4241024; doi:10.1111/tpj.12550)
Supplement: Appendix S14 — 6AL final fpc-derived physical map with a cut-off at 1e−11. [file tpj0079-0334-SD21.xlsx]

## Sheet: sheet1
Appendix S10. 6A ltc-derived contigs anchored to barley genomic resources.
Whole genome profiling (WGPTM) and shotgun sequencing delivers an anchored, gene-decorated, physical map assembly of bread wheat chromosome 6A
Naser Poursarebani1*§, Thomas Nussbaumer2*, Hana Šimková3, Jan Šafář3, Hanneke Witsenboer4, Jan van Oeveren4, International Wheat Genome Sequencing Consortium (IWGSC) 5, Jaroslav Doležel3, Klaus F. X. Mayer2, Nils Stein1, Thorsten Schnurbusch1§
1 Leibniz Institute of Plant Genetics and Crop Plant Research (IPK), Corrensstr. 3,
D-06466 Seeland (OT) Gatersleben, Germany.
2 MIPS/IBIS German Research Center for Environmental Health, D-85764 Neuherberg, Germany
3 Institute of Experimental Botany, Centre of the Region Haná for Biotechnological and Agricultural Research, CZ-78371 Olomouc, Czech Republic
4 Keygene N.V., Agro Business Park 90, 6708 PW, Wageningen, The Netherlands
5 International Wheat Genome Sequencing Consortium
(IWGSC; http://www.wheatgenome.org/; eversole@eversoleassociates.com)
LTC_contig	LTC_clone	IBSC_gene	IBSC_chr	IBSC_cM	IBSC_bp	IBSC_morex_contig	POPSEQ_chr	POPSEQ_cM
contig_6AS_377	AS.H033.M15	NA	NA	NA	NA	morex_contig_5841	6	49.0793
contig_6AS_377	AS.H020.C01	MLOC_63363.1	6	48.619	46951360	morex_contig_157489	6	50.7082
contig_6AS_374	AS.H047.O20	NA	NA	NA	NA	morex_contig_49731	6	50.5666
contig_6AS_374	AS.H002.H24	MLOC_54244.1	6	52.9037	137245680	morex_contig_38996	6	50.8499
contig_6AS_375	AS.H002.I05	AK361332	6	94.9008	513092160	morex_contig_1568022	6	94.7592
contig_6AL_710	AL.H095.P11	MLOC_75013.2	6	126.487	538229440	NA	NA	NA
contig_6AL_715	AL.H114.E09	MLOC_59341.1	6	93.8031	510360440	NA	NA	NA
contig_6AL_715	AL.H124.H14	NA	NA	NA	NA	morex_contig_50316	6	92.2269
contig_6AL_715	AL.H066.C15	NA	NA	NA	NA	morex_contig_2548552	6	94.9717
contig_6AL_714	AL.H074.D18	NA	NA	NA	NA	morex_contig_7285	6	65.9348
contig_6AL_714	AL.H123.A21	NA	NA	NA	NA	morex_contig_66412	6	55.0283
contig_6AL_234	AL.H122.K24	MLOC_23268.1	6	94.9008	513092160	morex_contig_110554	6	95.0425
contig_6AS_306	AS.H040.P04	AK362230	6	55.6657	331507800	morex_contig_40407	6	54.8867
contig_6AL_180	AL.H074.O13	NA	NA	NA	NA	morex_contig_1719649	6	49.7875
contig_6AL_55	AL.H069.H06	MLOC_59028.1	6	119.334	537339120	morex_contig_43201	6	117.918
contig_6AS_117	AS.H022.J08	MLOC_13367.1	6	1.41643	4108120	NA	NA	NA
contig_6AS_117	AS.H018.L20	MLOC_60187.1	6	1.41643	4108120	morex_contig_1560997	6	0.495751
contig_6AS_117	AS.H031.K10	AK370019	6	1.41643	4108120	NA	NA	NA
contig_6AS_117	AS.H022.M13	AK370108	6	0.495751	167400	NA	NA	NA
contig_6AS_117	AS.H051.D13	AK365354	6	0.956091	466240	morex_contig_5688	6	0.495751
contig_6AS_114	AS.H016.P09	NA	NA	NA	NA	morex_contig_40320	6	65.9348
contig_6AL_1040	AL.H107.K12	AK365211	6	118.98	533625320	morex_contig_1581041	6	118.555
contig_6AL_1040	AL.H122.J21	MLOC_73711.2	6	118.98	533625320	morex_contig_64211	6	118.555
contig_6AL_1040	AL.H104.F04	NA	NA	NA	NA	morex_contig_161145	6	118.98
contig_6AL_1040	AL.H069.O07	NA	NA	NA	NA	morex_contig_175383	6	118.98
contig_6AL_1040	AL.H083.B03	AK370472	6	118.98	533625320	NA	NA	NA
contig_6AL_1040	AL.H088.E02	NA	NA	NA	NA	morex_contig_262789	6	54.8159
contig_6AL_1040	AL.H075.I09	NA	NA	NA	NA	morex_contig_279580	6	117.554
contig_6AL_1040	AL.H076.L10	AK251230.1	6	118.307	532038120	morex_contig_38556	6	118.555
contig_6AL_186	AL.H122.H10	MLOC_45233.1	6	75.779	491358680	NA	NA	NA
contig_6AL_186	AL.H078.A12	NA	NA	NA	NA	morex_contig_2556015	6	117.554
contig_6AL_216	AL.H064.O16	NA	NA	NA	NA	morex_contig_361421	6	54.8159
contig_6AL_216	AL.H087.P02	NA	NA	NA	NA	morex_contig_37727	6	55.0283
contig_6AL_58	AL.H107.J17	NA	NA	NA	NA	morex_contig_1573193	6	54.745
contig_6AL_1048	AL.H089.B24	AK354993	6	81.9051	498095600	NA	NA	NA
contig_6AL_1048	AL.H093.K17	AK355170	6	76.8059	492633400	morex_contig_134967	6	76.5733
contig_6AL_1048	AL.H087.L18	NA	NA	NA	NA	morex_contig_67285	6	75.6279
contig_6AL_1048	AL.H075.H06	AK371858	6	76.419	492633400	NA	NA	NA
contig_6AL_1048	AL.H104.E19	MLOC_70211.3	6	101.275	518494840	NA	NA	NA
contig_6AL_1048	AL.H064.M03	MLOC_4144.1	6	87.6062	504848640	morex_contig_134745	6	75.779
contig_6AL_1048	AL.H110.N05	AK361736	6	105.17	522565760	NA	NA	NA
contig_6AL_1048	AL.H090.J21	AK358372	6	78.1161	494282600	NA	NA	NA
contig_6AL_1048	AL.H068.O09	NA	NA	NA	NA	morex_contig_71510	6	76.5733
contig_6AL_1048	AL.H067.P17	NA	NA	NA	NA	morex_contig_37147	6	75.6279
contig_6AS_282	AS.H034.L20	NA	NA	NA	NA	morex_contig_240647	6	55.3824
contig_6AS_1124	AS.H042.G04	NA	NA	NA	NA	morex_contig_1718770	6	53.6024
contig_6AS_1124	AS.H050.M19	AK357468	6	10.1275	8340240	NA	NA	NA
contig_6AS_1124	AS.H019.D20	AK356011	6	10.6232	9913800	morex_contig_97864	6	9.84419
contig_6AS_1127	AS.H028.L07	NA	NA	NA	NA	morex_contig_1562736	6	55.5241
contig_6AS_1127	AS.H046.I03	NA	NA	NA	NA	morex_contig_46073	6	53.6119
contig_6AS_1127	AS.H004.O14	NA	NA	NA	NA	morex_contig_140301	6	53.8952
contig_6AS_1127	AS.H009.D20	NA	NA	NA	NA	morex_contig_49957	6	72.3796
contig_6AS_1127	AS.H059.K03	MLOC_55923.3	6	53.7535	188503560	morex_contig_40393	6	53.8952
contig_6AS_1127	AS.H012.B15	MLOC_61987.2	6	53.6119	165231240	NA	NA	NA
contig_6AS_1127	AS.H037.K01	NA	NA	NA	NA	morex_contig_146487	6	52.8329
contig_6AS_1126	AS.H004.D10	NA	NA	NA	NA	morex_contig_1629949	6	53.6119
contig_6AS_1126	AS.H016.O17	AK362841	6	49.6459	67850320	NA	NA	NA
contig_6AS_1126	AS.H049.B19	MLOC_57298.2	6	50.2125	74628160	morex_contig_41619	6	49.7875
contig_6AS_1126	AS.H017.G23	MLOC_60038.2	6	50.2125	74628160	NA	NA	NA
contig_6AS_1126	AS.H003.P06	MLOC_11882.1	6	50.2125	74628160	morex_contig_1562056	6	49.7875
contig_6AS_1126	AS.H048.H17	MLOC_52134.1	6	78.1161	494984440	morex_contig_1562490	6	72.1671
contig_6AS_1126	AS.H033.D16	NA	NA	NA	NA	morex_contig_2556631	6	49.4359
contig_6AS_1121	AS.H027.N22	MLOC_13749.4	6	53.6827	173261480	morex_contig_1566423	6	55.0283
contig_6AS_1121	AS.H016.I13	MLOC_79878.1	6	53.6827	173261480	morex_contig_87375	6	55.0283
contig_6AS_1121	AS.H001.N08	AK363303	6	54.8867	237686920	morex_contig_98048	6	55.0283
contig_6AS_1121	AS.H017.F21	AK361188	6	53.6827	173261480	morex_contig_36889	6	54.3201
contig_6AS_1120	AS.H035.H11	AK363446	6	54.8867	237686920	morex_contig_7872	6	53.8952
contig_6AS_1123	AS.H045.K01	MLOC_51082.1	6	50.2125	77764120	morex_contig_368490	6	49.0793
contig_6AS_1123	AS.H037.O08	AK375388	6	50.3541	82856800	morex_contig_87688	6	49.0793
contig_6AS_1123	AS.H016.O14	NA	NA	NA	NA	morex_contig_188129	6	49.1501
contig_6AS_1123	AS.H008.P13	MLOC_56648.1	6	49.0793	49311080	NA	NA	NA
contig_6AS_1123	AS.H051.D19	MLOC_6145.1	6	49.0793	48355040	morex_contig_1885194	6	54.8159
contig_6AS_1123	AS.H053.H04	NA	NA	NA	NA	morex_contig_125301	6	49.221
contig_6AS_1123	AS.H050.C22	NA	NA	NA	NA	morex_contig_1557886	6	49.7875
contig_6AS_1123	AS.H014.E20	AK361109	6	50.9915	84617600	morex_contig_2548837	6	49.0793
contig_6AS_1123	AS.H016.L16	MLOC_8459.1	6	53.3286	159134160	morex_contig_143102	6	49.7875
contig_6AS_1123	AS.H036.B23	NA	NA	NA	NA	morex_contig_234506	6	60.1983
contig_6AS_1123	AS.H048.H13	MLOC_20007.1	6	50.2125	77764120	morex_contig_158755	6	49.221
contig_6AS_1122	AS.H016.L02	AK363623	6	53.3286	157523400	morex_contig_1558626	6	55.0043
contig_6AS_1122	AS.H059.M04	MLOC_57219.2	6	55.5241	291122240	morex_contig_41529	6	55.4533
contig_6AL_407	AL.H112.D10	MLOC_52387.1	6	55.6657	331507800	morex_contig_37494	6	55.3824
contig_6AL_406	AL.H096.O08	AK374572	6	103.506	518494840	morex_contig_1569640	6	105.524
contig_6AL_406	AL.H100.N21	AK362148	6	107.649	523195680	morex_contig_2551762	6	109.404
contig_6AL_406	AL.H110.D09	AK360656	6	105.595	522565760	NA	NA	NA
contig_6AL_404	AL.H103.E11	MLOC_36847.1	6	65.864	443927440	NA	NA	NA
contig_6AL_403	AL.H098.O05	MLOC_55892.1	6	63.6686	434276520	morex_contig_40371	6	66.0765
contig_6AL_402	AL.H124.D17	AK360118	6	54.8867	247978920	NA	NA	NA
contig_6AL_401	AL.H062.N16	MLOC_58024.1	6	55.5949	327124400	NA	NA	NA
contig_6AL_401	AL.H083.D15	AK369281	6	55.5241	321567960	NA	NA	NA
contig_6AL_764	AL.H086.D24	NA	NA	NA	NA	morex_contig_2036542	6	43.7677
contig_6AL_765	AL.H084.N24	AK359538	6	59.915	371115880	morex_contig_55155	6	60.0567
contig_6AL_765	AL.H122.L09	MLOC_39554.2	6	59.915	371115880	NA	NA	NA
contig_6AL_761	AL.H083.C21	MLOC_66068.1	6	104.816	522565760	NA	NA	NA
contig_6AL_761	AL.H119.C02	MLOC_57772.1	6	101.664	518494840	NA	NA	NA
contig_6AL_761	AL.H082.L06	MLOC_58074.2	6	104.816	522565760	NA	NA	NA
contig_6AL_761	AL.H090.H20	MLOC_72841.1	6	102.55	518494840	NA	NA	NA
contig_6AL_1032	AL.H119.M01	MLOC_66939.1	6	60.1983	396662360	morex_contig_52313	6	61.0482
contig_6AL_1032	AL.H099.F07	NA	NA	NA	NA	morex_contig_2548060	6	62.7479
contig_6AL_1032	AL.H118.P14	MLOC_9281.1	6	63.4561	430797080	morex_contig_150895	6	63.4561
contig_6AL_21	AL.H108.N23	MLOC_16403.1	6	118.98	533625320	morex_contig_1573281	6	118.555
contig_6AL_21	AL.H117.K13	NA	NA	NA	NA	morex_contig_45801	6	117.989
contig_6AL_21	AL.H075.O24	MLOC_60328.1	6	118.98	533625320	morex_contig_1569405	6	118.555
contig_6AL_1030	AL.H092.C09	MLOC_15538.1	6	72.9462	484391120	morex_contig_1570970	6	72.9447
contig_6AL_1030	AL.H087.F06	MLOC_60814.3	6	72.9462	484391120	NA	NA	NA
contig_6AL_1030	AL.H122.P09	MLOC_73766.1	6	72.9462	484391120	NA	NA	NA
contig_6AL_1030	AL.H089.G21	NA	NA	NA	NA	morex_contig_44809	6	72.9447
contig_6AL_1036	AL.H075.O13	NA	NA	NA	NA	morex_contig_91694	6	54.745
contig_6AL_1036	AL.H076.F20	NA	NA	NA	NA	morex_contig_2556585	6	53.6024
contig_6AL_29	AL.H123.P04	AK356866	6	64.0935	436070800	morex_contig_50303	6	64.4476
contig_6AL_1038	AL.H065.M06	MLOC_58525.1	6	55.5241	314196160	morex_contig_42751	6	54.8867
contig_6AL_1039	AL.H090.C08	NA	NA	NA	NA	morex_contig_44085	6	54.8159
contig_6AS_694	AS.H059.E12	AK373216	6	53.3286	158873760	morex_contig_50466	6	55.0283
contig_6AS_697	AS.H046.P01	NA	NA	NA	NA	morex_contig_40589	6	53.5411
contig_6AS_691	AS.H029.F11	MLOC_13819.2	6	24.5042	15766600	morex_contig_1566597	6	24.5042
contig_6AS_691	AS.H042.P11	AK249748.1	6	20.255	15469000	morex_contig_47835	6	24.5042
contig_6AS_691	AS.H041.O06	NA	NA	NA	NA	morex_contig_243543	6	24.3626
contig_6AS_691	AS.H029.D17	MLOC_14392.2	6	24.0085	15469000	morex_contig_1567957	6	24.5042
contig_6AS_691	AS.H028.I21	AK373898	6	24.5751	16087760	NA	NA	NA
contig_6AS_691	AS.H021.G16	NA	NA	NA	NA	morex_contig_85648	6	24.5042
contig_6AS_691	AS.H013.M05	MLOC_43781.1	6	24.5042	15766600	NA	NA	NA
contig_6AS_691	AS.H020.N02	AK371644	6	24.5042	15469000	morex_contig_413920	6	24.5042
contig_6AS_691	AS.H057.H16	MLOC_19233.3	6	15.7224	13264280	morex_contig_158404	6	13.6686
contig_6AS_691	AS.H004.O18	MLOC_79567.1	6	24.5042	15766600	NA	NA	NA
contig_6AS_690	AS.H003.J08	MLOC_59737.1	6	49.0793	51143800	morex_contig_43872	6	49.0793
contig_6AS_699	AS.H036.A23	AK365981	6	58.0914	361797280	morex_contig_368776	6	55.0043
contig_6AS_456	AS.H032.O09	NA	NA	NA	NA	morex_contig_150797	6	100.85
contig_6AL_398	AL.H064.O01	MLOC_58360.1	6	72.9462	484391120	morex_contig_42597	6	73.3711
contig_6AL_398	AL.H119.L14	MLOC_67894.2	6	73.1586	484391120	NA	NA	NA
contig_6AL_280	AL.H094.L02	MLOC_71534.5	6	113.244	525628560	morex_contig_54046	6	113.244
contig_6AL_280	AL.H083.F04	NA	NA	NA	NA	morex_contig_68875	6	55.0283
contig_6AL_283	AL.H073.I17	MLOC_5123.1	6	118.237	531347440	morex_contig_135905	6	117.989
contig_6AL_283	AL.H090.L24	AK373279	6	118.237	531347440	morex_contig_2548242	6	117.989
contig_6AL_282	AL.H097.C01	AK368449	6	117.068	529949960	morex_contig_45623	6	116.006
contig_6AL_282	AL.H073.H06	MLOC_59865.1	6	115.014	528640520	morex_contig_158906	6	116.006
contig_6AL_287	AL.H116.F10	NA	NA	NA	NA	morex_contig_8342	6	87.1459
contig_6AS_42	AS.H054.H16	MLOC_65110.1	6	15.7224	13264280	morex_contig_49761	6	13.6686
contig_6AS_42	AS.H016.K07	NA	NA	NA	NA	morex_contig_2547616	6	15.1558
contig_6AS_42	AS.H003.N18	AK248266.1	6	15.7224	11853160	NA	NA	NA
contig_6AS_46	AS.H053.N18	AK374428	6	53.187	146315040	NA	NA	NA
contig_6AS_44	AS.H003.O10	MLOC_53492.1	6	66.165	454044600	NA	NA	NA
contig_6AL_960	AL.H086.G20	NA	NA	NA	NA	morex_contig_60389	6	28.5411
contig_6AL_960	AL.H087.D20	MLOC_16758.1	6	55.4533	310412920	NA	NA	NA
contig_6AL_960	AL.H088.M08	NA	NA	NA	NA	morex_contig_2586480	6	91.1473
contig_6AL_960	AL.H068.P14	MLOC_67760.2	6	113.244	526547400	morex_contig_41018	6	115.227
contig_6AL_889	AL.H116.H06	MLOC_15927.1	6	74.5751	485528200	NA	NA	NA
contig_6AL_889	AL.H119.O23	NA	NA	NA	NA	morex_contig_157506	6	60.4816
contig_6AL_889	AL.H068.F03	MLOC_57633.1	6	60.6232	412735240	NA	NA	NA
contig_6AL_963	AL.H086.M13	NA	NA	NA	NA	morex_contig_178680	6	55.0283
contig_6AL_963	AL.H124.P11	NA	NA	NA	NA	morex_contig_87555	6	52.4788
contig_6AL_967	AL.H063.N21	AK361925	6	88.7394	507643600	morex_contig_1648203	6	53.3286
contig_6AL_884	AL.H107.P10	AK357735	6	86.2606	503364360	morex_contig_60210	6	86.9688
contig_6AL_1047	AL.H067.N12	MLOC_11918.1	6	100.992	518494840	morex_contig_1562140	6	100.85
contig_6AL_1047	AL.H106.M19	AK366222	6	100.992	518494840	NA	NA	NA
contig_6AL_1047	AL.H116.G11	AK355933	6	104.816	522565760	NA	NA	NA
contig_6AS_937	AS.H042.A08	AK368657	6	56.7812	354008840	morex_contig_244314	6	55.6657
contig_6AL_133	AL.H113.M03	MLOC_14080.1	6	118.98	533625320	morex_contig_1567204	6	117.989
contig_6AL_915	AL.H110.K15	NA	NA	NA	NA	morex_contig_48894	6	91.0512
contig_6AL_588	AL.H075.J02	MLOC_66128.1	6	56.4093	348583840	NA	NA	NA
contig_6AL_588	AL.H072.I17	AK364859	6	60.4108	404825280	NA	NA	NA
contig_6AL_588	AL.H122.P01	MLOC_5648.1	6	58.5694	362022960	NA	NA	NA
contig_6AL_588	AL.H107.M02	NA	NA	NA	NA	morex_contig_51131	6	60.6232
contig_6AL_589	AL.H082.B22	NA	NA	NA	NA	morex_contig_1559368	6	108.428
contig_6AL_589	AL.H119.H06	MLOC_57119.1	6	108.286	524059960	morex_contig_1558255	6	116.013
contig_6AL_589	AL.H091.O20	MLOC_10020.4	6	108.286	524059960	NA	NA	NA
contig_6AL_589	AL.H120.B09	MLOC_10565.1	6	108.286	524059960	NA	NA	NA
contig_6AL_589	AL.H121.A20	NA	NA	NA	NA	morex_contig_1559786	6	116.013
contig_6AL_586	AL.H087.F02	MLOC_54547.1	6	75.4958	490541520	morex_contig_39203	6	72.3796
contig_6AL_586	AL.H087.D24	NA	NA	NA	NA	morex_contig_2573094	6	54.8867
contig_6AL_586	AL.H061.F07	MLOC_54546.1	6	75.4958	490541520	NA	NA	NA
contig_6AL_586	AL.H118.E22	MLOC_74673.1	6	75.4958	490541520	NA	NA	NA
contig_6AL_584	AL.H071.K19	MLOC_2207.2	6	55.5949	326067920	morex_contig_119651	6	54.8867
contig_6AL_585	AL.H082.B21	AK365847	6	65.7932	440889440	morex_contig_2549598	6	66.0765
contig_6AL_583	AL.H106.N20	MLOC_37296.1	6	55.5241	321374520	morex_contig_139466	6	55.0283
contig_6AL_583	AL.H061.D07	NA	NA	NA	NA	morex_contig_133870	6	55.0283
contig_6AL_580	AL.H074.G23	AK357315	6	79.745	497194120	morex_contig_44338	6	72.1671
contig_6AL_580	AL.H090.C16	MLOC_59842.1	6	72.238	480187520	morex_contig_100906	6	72.1671
contig_6AL_627	AL.H071.K22	MLOC_63704.5	6	99.1501	516376920	NA	NA	NA
contig_6AL_627	AL.H121.I02	AK248306.1	6	55.2762	283402000	NA	NA	NA
contig_6AL_626	AL.H063.H10	MLOC_20608.1	6	54.6388	232399560	morex_contig_1560803	6	53.6024
contig_6AL_625	AL.H090.F14	NA	NA	NA	NA	morex_contig_37057	6	54.8867
contig_6AL_620	AL.H079.L14	AK367972	6	55.0283	265658840	NA	NA	NA
contig_6AL_620	AL.H066.K18	MLOC_65057.18	6	55.0283	265961400	morex_contig_49690	6	55.0283
contig_6AL_620	AL.H062.L05	NA	NA	NA	NA	morex_contig_127434	6	54.9575
contig_6AL_620	AL.H104.L22	NA	NA	NA	NA	morex_contig_1812528	6	54.8867
contig_6AL_142	AL.H120.B17	AK251251.1	6	119.334	537339120	morex_contig_103473	6	118.555
contig_6AS_1080	AS.H034.N07	NA	NA	NA	NA	morex_contig_1563168	6	55.2054
contig_6AS_1080	AS.H004.B04	NA	NA	NA	NA	morex_contig_104057	6	54.8159
contig_6AL_629	AL.H104.D21	MLOC_53967.3	6	55.0283	265658840	morex_contig_38784	6	54.8159
contig_6AS_1194	AS.H047.M23	NA	NA	NA	NA	morex_contig_1624342	6	53.6024
contig_6AS_1194	AS.H009.J20	NA	NA	NA	NA	morex_contig_24515	6	113.208
contig_6AL_548	AL.H097.D23	NA	NA	NA	NA	morex_contig_40631	6	72.1671
contig_6AL_638	AL.H080.D23	MLOC_67718.1	6	54.6388	232399560	morex_contig_53505	6	53.6024
contig_6AL_638	AL.H095.E20	NA	NA	NA	NA	morex_contig_2550025	6	53.6024
contig_6AL_638	AL.H073.F04	MLOC_57296.2	6	66.0765	449729400	morex_contig_41613	6	65.9348
contig_6AL_639	AL.H102.G06	AK250416.1	6	67.9178	461390360	morex_contig_39220	6	67.9178
contig_6AS_1197	AS.H022.A11	NA	NA	NA	NA	morex_contig_2400209	6	52.8329
contig_6AS_1197	AS.H048.B18	NA	NA	NA	NA	morex_contig_1817680	6	49.0085
contig_6AS_1197	AS.H022.G21	AK364637	6	52.1955	96850200	NA	NA	NA
contig_6AS_1197	AS.H019.A19	MLOC_14437.1	6	52.9037	113453800	NA	NA	NA
contig_6AS_1197	AS.H026.P14	MLOC_74330.2	6	52.9037	113453800	morex_contig_140441	6	52.762
contig_6AS_1197	AS.H046.L24	NA	NA	NA	NA	morex_contig_43202	6	52.762
contig_6AL_504	AL.H088.D18	AK251400.1	6	59.915	372719200	morex_contig_47135	6	55.0283
contig_6AL_442	AL.H095.C04	MLOC_37708.1	6	55.3824	300058920	NA	NA	NA
contig_6AL_441	AL.H079.N22	MLOC_53580.1	6	86.7564	504258400	NA	NA	NA
contig_6AL_441	AL.H066.I11	MLOC_25299.1	6	86.2606	503364360	morex_contig_186611	6	78.1161
contig_6AL_447	AL.H069.F08	MLOC_4668.1	6	65.7224	440120640	NA	NA	NA
contig_6AL_447	AL.H071.M04	MLOC_4071.1	6	64.784	438738040	morex_contig_134652	6	65.5807
contig_6AL_446	AL.H106.J23	NA	NA	NA	NA	morex_contig_143372	6	94.9008
contig_6AL_446	AL.H102.C01	MLOC_54966.1	6	55.9667	336327680	NA	NA	NA
contig_6AL_445	AL.H076.M21	MLOC_60663.1	6	88.7394	507643600	NA	NA	NA
contig_6AL_445	AL.H113.J06	AK365973	6	88.7394	507643600	NA	NA	NA
contig_6AS_786	AS.H043.K16	NA	NA	NA	NA	morex_contig_138741	6	54.8867
contig_6AL_723	AL.H088.J01	AK366077	6	119.122	535224920	morex_contig_74146	6	116.013
contig_6AL_449	AL.H063.P15	AK354186	6	55.5241	320352760	NA	NA	NA
contig_6AL_449	AL.H064.K22	NA	NA	NA	NA	morex_contig_48028	6	55.3824
contig_6AL_449	AL.H086.K15	NA	NA	NA	NA	morex_contig_135416	6	55.0283
contig_6AL_449	AL.H104.J02	MLOC_63852.1	6	55.5241	310412920	NA	NA	NA
contig_6AL_448	AL.H123.B20	NA	NA	NA	NA	morex_contig_42667	6	55.3824
contig_6AL_724	AL.H107.O03	NA	NA	NA	NA	morex_contig_1574231	6	65.9348
contig_6AL_724	AL.H102.P18	NA	NA	NA	NA	morex_contig_37945	6	68.9093
contig_6AL_724	AL.H113.O08	NA	NA	NA	NA	morex_contig_37159	6	70.5098
contig_6AL_724	AL.H087.D10	NA	NA	NA	NA	morex_contig_56213	6	69.051
contig_6AL_724	AL.H078.K08	AK368708	6	69.2635	471021440	NA	NA	NA
contig_6AL_724	AL.H079.L03	MLOC_6223.1	6	71.3881	473048840	NA	NA	NA
contig_6AL_725	AL.H123.C22	AK252706.1	6	103.824	518494840	morex_contig_159915	6	54.8159
contig_6AL_83	AL.H075.M04	MLOC_62397.4	6	126.629	538665920	NA	NA	NA
contig_6AL_246	AL.H087.O01	MLOC_63991.1	6	68.4844	467673440	morex_contig_1571809	6	67.9178
contig_6AL_246	AL.H119.A11	NA	NA	NA	NA	morex_contig_66967	6	59.4193
contig_6AS_893	AS.H058.M13	NA	NA	NA	NA	morex_contig_38810	6	49.0085
contig_6AS_893	AS.H041.B11	AK358877	6	54.3909	211149680	NA	NA	NA
contig_6AS_893	AS.H026.A24	MLOC_37302.1	6	49.0793	53596520	NA	NA	NA
contig_6AS_893	AS.H045.G03	MLOC_66063.2	6	50.2125	75514760	morex_contig_51060	6	49.221
contig_6AS_893	AS.H010.M08	MLOC_21512.1	6	93.1303	509704480	NA	NA	NA
contig_6AS_893	AS.H015.D06	NA	NA	NA	NA	morex_contig_1561704	6	49.0793
contig_6AS_890	AS.H003.D15	MLOC_9787.1	6	53.6119	170155280	morex_contig_1557788	6	53.6827
contig_6AS_330	AS.H050.M20	NA	NA	NA	NA	morex_contig_6012	6	59.915
contig_6AL_497	AL.H088.F06	MLOC_12602.1	6	75.4958	490541520	morex_contig_1563686	6	71.6714
contig_6AS_335	AS.H037.J04	NA	NA	NA	NA	morex_contig_136733	6	52.6204
contig_6AS_335	AS.H002.M07	AK358031	6	104.816	522565760	morex_contig_57489	6	105.099
contig_6AS_791	AS.H055.K17	AK354669	6	54.8867	247443240	NA	NA	NA
contig_6AS_418	AS.H056.P06	NA	NA	NA	NA	morex_contig_55396	6	55.6657
contig_6AS_418	AS.H039.M07	MLOC_78966.1	6	49.0793	55988480	morex_contig_56280	6	49.7875
contig_6AL_1096	AL.H117.M10	NA	NA	NA	NA	morex_contig_1574044	6	78.3994
contig_6AL_1096	AL.H104.E08	MLOC_51490.6	6	81.3031	498095600	NA	NA	NA
contig_6AL_634	AL.H096.P10	NA	NA	NA	NA	morex_contig_89132	6	63.881
contig_6AS_411	AS.H010.E06	NA	NA	NA	NA	morex_contig_48830	6	63.4561
contig_6AS_415	AS.H005.L19	NA	NA	NA	NA	morex_contig_1567803	6	24.5042
contig_6AS_415	AS.H058.I07	MLOC_57933.1	6	26.505	16087760	NA	NA	NA
contig_6AL_1090	AL.H100.M01	NA	NA	NA	NA	morex_contig_60809	6	55.0283
contig_6AS_1176	AS.H002.F02	AK250148.1	6	88.7394	507643600	morex_contig_38762	6	88.881
contig_6AS_1176	AS.H033.K05	AK371866	6	88.7394	507643600	morex_contig_1557995	6	88.881
contig_6AL_81	AL.H079.N09	MLOC_55372.2	6	56.4093	350136320	NA	NA	NA
contig_6AL_1094	AL.H087.D22	AK361679	6	54.8867	237686920	morex_contig_234724	6	55.0283
contig_6AL_1095	AL.H119.P15	AK371393	6	72.238	480187520	morex_contig_1566898	6	74.2568
contig_6AL_1095	AL.H100.G18	MLOC_37872.2	6	72.238	480187520	morex_contig_2549273	6	71.2923
contig_6AS_1178	AS.H054.K07	NA	NA	NA	NA	morex_contig_137491	6	54.8159
contig_6AS_1178	AS.H055.K01	NA	NA	NA	NA	morex_contig_1951000	6	55.3824
contig_6AS_1178	AS.H027.N09	NA	NA	NA	NA	morex_contig_73946	6	55.4533
contig_6AS_1178	AS.H049.C08	MLOC_13456.1	6	54.3201	208937520	morex_contig_1565693	6	53.6827
contig_6AS_1178	AS.H009.I12	NA	NA	NA	NA	morex_contig_2441239	6	57.153
contig_6AS_1178	AS.H031.F08	AK251629.1	6	54.3201	208937520	morex_contig_53875	6	55.0043
contig_6AS_1178	AS.H018.G05	MLOC_6955.2	6	60.1983	399312240	morex_contig_1576347	6	53.8952
contig_6AS_1179	AS.H051.A19	MLOC_14694.14	6	47.1947	43475640	morex_contig_1568694	6	53.5411
contig_6AL_1098	AL.H075.L22	MLOC_7930.2	6	71.8839	473334040	morex_contig_60030	6	63.4561
contig_6AL_536	AL.H080.L08	MLOC_3713.3	6	72.0609	473334040	NA	NA	NA
contig_6AS_1174	AS.H029.J02	MLOC_70787.2	6	50.2125	75173760	morex_contig_58545	6	49.0793
contig_6AS_1175	AS.H056.F19	NA	NA	NA	NA	morex_contig_170506	6	65.6516
contig_6AS_1175	AS.H014.O04	NA	NA	NA	NA	morex_contig_5827	6	49.5042
contig_6AS_1175	AS.H059.K14	MLOC_73269.6	6	49.0793	49311080	morex_contig_63280	6	49.0793
contig_6AL_535	AL.H079.O11	MLOC_54272.1	6	81.3031	498095600	morex_contig_42851	6	81.3031
contig_6AS_1170	AS.H031.D15	MLOC_80982.1	6	31.1792	21946760	NA	NA	NA
contig_6AS_1170	AS.H035.N03	MLOC_60271.7	6	35.6232	24792560	NA	NA	NA
contig_6AS_1170	AS.H010.F24	MLOC_15028.1	6	31.1792	21946760	NA	NA	NA
contig_6AS_1171	AS.H045.D24	MLOC_63473.2	6	52.9037	117554480	morex_contig_47619	6	54.8159
contig_6AS_1171	AS.H054.J12	NA	NA	NA	NA	morex_contig_42069	6	54.8159
contig_6AS_1077	AS.H010.I12	NA	NA	NA	NA	morex_contig_47995	6	31.9405
contig_6AS_1077	AS.H041.O08	AK251275.1	6	35.6232	24792560	morex_contig_1558726	6	70.5098
contig_6AS_1077	AS.H056.B23	MLOC_13945.5	6	35.6232	24792560	NA	NA	NA
contig_6AL_437	AL.H082.P18	MLOC_65475.4	6	55.0283	265658840	morex_contig_50239	6	55.0283
contig_6AS_1075	AS.H053.O20	NA	NA	NA	NA	morex_contig_51497	6	55.3824
contig_6AS_1075	AS.H007.M10	NA	NA	NA	NA	morex_contig_46192	6	52.6204
contig_6AS_1075	AS.H047.F17	MLOC_72891.1	6	50.9915	84617600	morex_contig_39746	6	52.6204
contig_6AS_1075	AS.H053.H08	NA	NA	NA	NA	morex_contig_41101	6	52.7975
contig_6AS_1074	AS.H004.H08	NA	NA	NA	NA	morex_contig_58267	6	54.7805
contig_6AS_1074	AS.H029.C13	MLOC_67009.1	6	53.7535	177515920	NA	NA	NA
contig_6AS_1074	AS.H027.I18	AK355572	6	53.6119	165231240	morex_contig_139162	6	52.8329
contig_6AS_1074	AS.H004.E23	MLOC_33441.1	6	49.0793	53715560	NA	NA	NA
contig_6AS_1074	AS.H011.H23	MLOC_60887.1	6	53.4703	163895760	morex_contig_42024	6	53.6119
contig_6AS_1074	AS.H041.D18	MLOC_12341.2	6	52.9037	122875320	NA	NA	NA
contig_6AS_1074	AS.H007.K13	NA	NA	NA	NA	morex_contig_19676	6	53.5411
contig_6AS_1074	AS.H014.M22	MLOC_15296.1	6	52.9037	120513120	morex_contig_1570352	6	52.8683
contig_6AS_1074	AS.H023.C21	MLOC_53118.1	6	52.9037	115787480	morex_contig_38070	6	52.8329
contig_6AS_1074	AS.H055.N08	NA	NA	NA	NA	morex_contig_261376	6	63.4561
contig_6AS_1074	AS.H011.F16	NA	NA	NA	NA	morex_contig_50953	6	52.4788
contig_6AS_1074	AS.H041.A12	MLOC_4755.1	6	53.3286	160854040	morex_contig_135466	6	53.3286
contig_6AS_1074	AS.H010.E19	NA	NA	NA	NA	morex_contig_52414	6	53.6119
contig_6AS_1073	AS.H029.G15	NA	NA	NA	NA	morex_contig_84257	6	71.2923
contig_6AS_1073	AS.H052.L08	AK356188	6	15.7224	13264280	morex_contig_137060	6	13.6686
contig_6AS_1073	AS.H005.O23	NA	NA	NA	NA	morex_contig_393628	6	13.2436
contig_6AS_1073	AS.H031.I09	MLOC_76542.1	6	16.7139	14348040	NA	NA	NA
contig_6AS_1073	AS.H010.H21	AK358008	6	15.7224	13264280	NA	NA	NA
contig_6AS_1073	AS.H022.P11	MLOC_58438.1	6	15.7224	13264280	NA	NA	NA
contig_6AS_1073	AS.H037.B06	MLOC_58437.1	6	15.7224	13264280	morex_contig_42664	6	13.6686
contig_6AS_1073	AS.H052.A21	AK366706	6	15.7224	13264280	NA	NA	NA
contig_6AS_1073	AS.H059.E15	AK363539	6	15.7224	13264280	morex_contig_47510	6	13.6686
contig_6AL_921	AL.H086.G16	NA	NA	NA	NA	morex_contig_182457	6	59.4193
contig_6AL_921	AL.H121.L11	MLOC_5165.1	6	108.569	524059960	morex_contig_157561	6	54.8159
contig_6AL_921	AL.H097.H05	MLOC_55615.4	6	110.951	524552240	morex_contig_42626	6	117.554
contig_6AS_1079	AS.H041.O09	MLOC_52144.1	6	53.0807	141264520	morex_contig_37314	6	52.6204
contig_6AS_1079	AS.H028.A20	MLOC_36947.3	6	52.9037	127294680	NA	NA	NA
contig_6AS_1079	AS.H038.H14	NA	NA	NA	NA	morex_contig_211154	6	50.9915
contig_6AS_1173	AS.H029.M17	NA	NA	NA	NA	morex_contig_57665	6	54.8159
contig_6AS_1173	AS.H019.A07	MLOC_16136.2	6	53.7535	193524320	NA	NA	NA
contig_6AL_19	AL.H071.I04	NA	NA	NA	NA	morex_contig_143517	6	54.8867
contig_6AL_1003	AL.H098.C05	MLOC_76165.1	6	100.425	516580280	NA	NA	NA
contig_6AL_13	AL.H091.J10	MLOC_12939.2	6	55.4533	305109440	morex_contig_1564448	6	54.8159
contig_6AL_13	AL.H094.P06	MLOC_55975.1	6	79.6034	497194120	morex_contig_40444	6	78.3994
contig_6AL_1000	AL.H108.L04	AK359589	6	54.8159	246688080	morex_contig_39402	6	55.3824
contig_6AS_668	AS.H031.G05	NA	NA	NA	NA	morex_contig_140556	6	54.8867
contig_6AS_668	AS.H008.H05	MLOC_7537.1	6	6.44476	8000480	NA	NA	NA
contig_6AS_668	AS.H038.D01	NA	NA	NA	NA	morex_contig_136104	6	6.44476
contig_6AS_664	AS.H040.B19	AK371936	6	52.9037	117554480	morex_contig_1575431	6	54.8867
contig_6AS_660	AS.H006.E05	NA	NA	NA	NA	morex_contig_118346	6	55.3824
contig_6AS_660	AS.H026.A04	NA	NA	NA	NA	morex_contig_1561906	6	17.7054
contig_6AS_660	AS.H019.H23	MLOC_52343.1	6	16.0057	14348040	NA	NA	NA
contig_6AS_660	AS.H049.N16	MLOC_57932.1	6	16.0057	14348040	morex_contig_40463	6	24.4334
contig_6AS_660	AS.H005.I08	AK374527	6	16.0057	14348040	morex_contig_133972	6	24.5042
contig_6AS_661	AS.H035.G22	MLOC_71010.2	6	52.5496	105381400	morex_contig_114942	6	55.5241
contig_6AS_663	AS.H011.M16	NA	NA	NA	NA	morex_contig_40140	6	49.7875
contig_6AS_706	AS.H048.L05	AK373825	6	46.6714	41853720	morex_contig_45389	6	47.9462
contig_6AS_706	AS.H008.J11	AK360059	6	46.6714	41103520	morex_contig_37968	6	48.9377
contig_6AS_705	AS.H007.N16	MLOC_56652.1	6	49.6459	66894280	morex_contig_2522220	6	49.4359
contig_6AS_468	AS.H009.K18	NA	NA	NA	NA	morex_contig_156664	6	1.94019
contig_6AS_700	AS.H029.F06	MLOC_33746.1	6	28.4703	16782160	NA	NA	NA
contig_6AS_700	AS.H004.N01	MLOC_75673.1	6	28.4703	16782160	NA	NA	NA
contig_6AS_700	AS.H049.C03	NA	NA	NA	NA	morex_contig_2548714	6	28.3286
contig_6AS_467	AS.H015.M05	MLOC_34488.4	6	53.7535	185877240	morex_contig_244018	6	54.8867
contig_6AL_215	AL.H087.K05	MLOC_55848.1	6	66.165	454044600	NA	NA	NA
contig_6AL_215	AL.H069.L05	NA	NA	NA	NA	morex_contig_415119	6	53.5765
contig_6AS_460	AS.H009.B11	MLOC_69012.1	6	70.0071	472081640	NA	NA	NA
contig_6AL_433	AL.H119.E09	NA	NA	NA	NA	morex_contig_46478	6	60.0567
contig_6AS_918	AS.H047.N02	AK360399	6	67.9178	461390360	morex_contig_95929	6	67.9178
contig_6AS_1183	AS.H033.I16	MLOC_76360.1	6	37.3938	25839120	NA	NA	NA
contig_6AS_1183	AS.H018.J22	AK364218	6	39.6634	26948920	NA	NA	NA
contig_6AS_1182	AS.H056.H19	NA	NA	NA	NA	morex_contig_38088	6	48.8669
contig_6AS_1182	AS.H052.K20	NA	NA	NA	NA	morex_contig_2552716	6	49.221
contig_6AS_1182	AS.H044.A16	MLOC_69301.1	6	70.0071	472081640	NA	NA	NA
contig_6AS_1181	AS.H010.K07	NA	NA	NA	NA	morex_contig_2546730	6	49.0793
contig_6AS_1181	AS.H008.J04	AK376882	6	49.4334	64152640	morex_contig_1755005	6	49.0793
contig_6AS_1181	AS.H049.J08	NA	NA	NA	NA	morex_contig_5982	6	49.221
contig_6AS_1181	AS.H050.C17	MLOC_45674.1	6	49.0793	49311080	morex_contig_280012	6	49.7875
contig_6AS_1180	AS.H028.G21	MLOC_51817.2	6	115.935	529003840	morex_contig_135153	6	116.006
contig_6AS_1187	AS.H037.H04	NA	NA	NA	NA	morex_contig_274119	6	54.8867
contig_6AS_1187	AS.H051.C21	NA	NA	NA	NA	morex_contig_226539	6	59.5609
contig_6AS_1186	AS.H011.K20	NA	NA	NA	NA	morex_contig_159300	6	60.1983
contig_6AS_1186	AS.H050.H01	NA	NA	NA	NA	morex_contig_1731062	6	55.0043
contig_6AS_1186	AS.H042.C17	NA	NA	NA	NA	morex_contig_446753	6	53.8244
contig_6AS_1186	AS.H027.D09	NA	NA	NA	NA	morex_contig_275912	6	54.3201
contig_6AS_1185	AS.H047.I17	NA	NA	NA	NA	morex_contig_71544	6	49.1501
contig_6AS_1184	AS.H030.H05	AK361815	6	54.9575	246204480	morex_contig_2549410	6	53.6827
contig_6AS_1184	AS.H043.J14	MLOC_60294.2	6	50.9915	87927160	morex_contig_44259	6	54.8867
contig_6AS_1189	AS.H028.L23	AK249420.1	6	30.0283	20219440	morex_contig_245031	6	28.8952
contig_6AS_1189	AS.H017.N15	MLOC_59970.2	6	30.0519	20219440	morex_contig_138500	6	67.6346
contig_6AS_1189	AS.H033.B05	MLOC_5928.1	6	52.9037	122595080	morex_contig_57078	6	28.5411
contig_6AS_1189	AS.H018.P03	NA	NA	NA	NA	morex_contig_45047	6	28.5411
contig_6AS_1189	AS.H016.F06	AK357115	6	29.6506	19392360	NA	NA	NA
contig_6AS_1189	AS.H009.M01	MLOC_81135.7	6	28.8952	18799640	NA	NA	NA
contig_6AS_1188	AS.H053.P02	NA	NA	NA	NA	morex_contig_1592918	6	55.0283
contig_6AS_1188	AS.H047.G01	NA	NA	NA	NA	morex_contig_2546703	6	55.0283
contig_6AS_1188	AS.H008.H21	NA	NA	NA	NA	morex_contig_233096	6	72.2025
contig_6AS_1188	AS.H037.I22	AK356016	6	54.8867	241545800	morex_contig_1563644	6	55.0283
contig_6AS_1188	AS.H021.H17	NA	NA	NA	NA	morex_contig_37378	6	53.6024
contig_6AS_1188	AS.H011.I17	NA	NA	NA	NA	morex_contig_1572858	6	53.5765
contig_6AS_1188	AS.H013.M03	MLOC_51105.3	6	54.6388	216269640	NA	NA	NA
contig_6AS_844	AS.H038.D11	NA	NA	NA	NA	morex_contig_68938	6	72.1671
contig_6AS_844	AS.H039.H14	MLOC_13288.1	6	50.9915	86797520	morex_contig_1580055	6	49.4359
contig_6AS_844	AS.H042.K07	AK360753	6	49.5152	66692160	morex_contig_1561776	6	49.221
contig_6AS_844	AS.H059.B09	NA	NA	NA	NA	morex_contig_276907	6	55.6657
contig_6AS_844	AS.H020.N13	MLOC_16344.1	6	52.9037	131374280	NA	NA	NA
contig_6AS_912	AS.H019.H17	MLOC_38631.1	6	28.5057	17841120	morex_contig_2550946	6	24.6459
contig_6AS_846	AS.H046.G01	NA	NA	NA	NA	morex_contig_196250	6	53.5411
contig_6AS_846	AS.H040.P14	NA	NA	NA	NA	morex_contig_49402	6	55.0283
contig_6AS_846	AS.H014.D20	AK252333.1	6	54.6388	224561520	NA	NA	NA
contig_6AS_846	AS.H003.E24	MLOC_60068.25	6	55.5241	287084800	NA	NA	NA
contig_6AS_846	AS.H055.D07	MLOC_1790.1	6	54.6388	223678640	NA	NA	NA
contig_6AS_846	AS.H044.L21	AK366290	6	54.745	228943680	morex_contig_1564302	6	55.3824
contig_6AS_846	AS.H021.M05	NA	NA	NA	NA	morex_contig_91470	6	55.0283
contig_6AS_847	AS.H003.M01	NA	NA	NA	NA	morex_contig_128512	6	60.9065
contig_6AS_847	AS.H017.F04	NA	NA	NA	NA	morex_contig_70718	6	55.0283
contig_6AS_847	AS.H043.H04	AK251129.1	6	55.5241	317604920	morex_contig_1558051	6	54.745
contig_6AS_847	AS.H026.F05	AK252873.1	6	54.8867	247443240	morex_contig_1607809	6	55.3824
contig_6AS_847	AS.H019.C16	NA	NA	NA	NA	morex_contig_1697958	6	54.8867
contig_6AS_847	AS.H035.I15	NA	NA	NA	NA	morex_contig_1666600	6	52.7975
contig_6AS_841	AS.H008.F16	NA	NA	NA	NA	morex_contig_273693	6	53.8952
contig_6AS_841	AS.H040.K06	MLOC_63653.2	6	50.2125	79486480	morex_contig_47813	6	49.4359
contig_6AS_841	AS.H055.A10	NA	NA	NA	NA	morex_contig_41793	6	49.4359
contig_6AS_841	AS.H024.K03	AK250495.1	6	100.425	516580280	morex_contig_6884	6	55.3824
contig_6AS_841	AS.H011.K05	NA	NA	NA	NA	morex_contig_55475	6	53.6024
contig_6AS_841	AS.H015.D03	NA	NA	NA	NA	morex_contig_1574104	6	52.7975
contig_6AS_841	AS.H023.L04	MLOC_1482.1	6	53.1161	145050240	morex_contig_113018	6	53.4348
contig_6AS_841	AS.H045.C21	NA	NA	NA	NA	morex_contig_445436	6	55.3824
contig_6AS_841	AS.H040.M01	NA	NA	NA	NA	morex_contig_1578763	6	49.1501
contig_6AS_841	AS.H048.D05	MLOC_74702.1	6	53.3286	161621600	NA	NA	NA
contig_6AS_841	AS.H022.A07	NA	NA	NA	NA	morex_contig_158439	6	53.6024
contig_6AS_841	AS.H020.N12	MLOC_883.1	6	49.6459	69153560	morex_contig_107216	6	49.5042
contig_6AS_842	AS.H002.L16	MLOC_18321.1	6	54.8867	244716480	morex_contig_1580112	6	55.6657
contig_6AS_842	AS.H052.H05	MLOC_15823.1	6	53.7535	195629840	NA	NA	NA
contig_6AS_967	AS.H012.K24	MLOC_10147.5	6	79.6034	497194120	morex_contig_1558508	6	78.3994
contig_6AS_848	AS.H042.P09	AK365776	6	56.4093	343799920	NA	NA	NA
contig_6AS_848	AS.H031.I14	NA	NA	NA	NA	morex_contig_45728	6	53.8952
contig_6AS_848	AS.H014.C08	MLOC_54213.1	6	53.6119	170155280	morex_contig_38969	6	54.8159
contig_6AS_848	AS.H007.M18	MLOC_61666.1	6	53.6119	170155280	NA	NA	NA
contig_6AS_848	AS.H034.J07	NA	NA	NA	NA	morex_contig_138372	6	54.745
contig_6AS_848	AS.H019.J24	MLOC_4729.1	6	53.6119	170155280	morex_contig_135441	6	53.8952
contig_6AS_848	AS.H001.K19	MLOC_80387.3	6	53.6119	170155280	morex_contig_90217	6	53.6119
contig_6AL_666	AL.H102.D22	MLOC_55666.1	6	62.7479	425310080	NA	NA	NA
contig_6AL_665	AL.H091.I18	MLOC_75244.1	6	126.487	538229440	NA	NA	NA
contig_6AL_665	AL.H118.K17	AK252473.1	6	66.7847	459150920	NA	NA	NA
contig_6AL_664	AL.H114.F12	MLOC_5565.1	6	63.4561	434138880	morex_contig_136388	6	63.4561
contig_6AL_664	AL.H082.K13	MLOC_4843.1	6	63.4561	434138880	morex_contig_135566	6	63.4561
contig_6AL_102	AL.H080.N01	NA	NA	NA	NA	morex_contig_46752	6	78.1161
contig_6AL_102	AL.H099.P08	NA	NA	NA	NA	morex_contig_2635359	6	67.6346
contig_6AL_103	AL.H118.G10	AK369512	6	59.915	374663520	morex_contig_1661601	6	68.2011
contig_6AL_5	AL.H122.E03	NA	NA	NA	NA	morex_contig_1569628	6	49.0793
contig_6AL_5	AL.H080.P16	MLOC_10465.1	6	104.816	522565760	NA	NA	NA
contig_6AL_9	AL.H088.H01	AK357612	6	59.7911	365736760	morex_contig_275318	6	60.4161
contig_6AL_568	AL.H122.I19	MLOC_75886.1	6	60.9236	418904240	morex_contig_2460245	6	74.5751
contig_6AS_537	AS.H030.N02	MLOC_26641.1	6	94.9008	513092160	morex_contig_466750	6	52.9037
contig_6AS_1128	AS.H010.F17	NA	NA	NA	NA	morex_contig_55984	6	64.0935
contig_6AS_365	AS.H059.P07	MLOC_57306.2	6	16.0057	14348040	morex_contig_366215	6	54.8159
contig_6AS_365	AS.H021.P23	AK372043	6	25.2479	16087760	morex_contig_6084	6	52.5496
contig_6AS_365	AS.H051.O13	MLOC_65530.1	6	64.0935	436070800	NA	NA	NA
contig_6AS_360	AS.H012.C22	MLOC_61421.1	6	1.18626	2616400	morex_contig_45478	6	1.84136
contig_6AS_360	AS.H017.C24	MLOC_20862.1	6	0.956091	2062120	NA	NA	NA
contig_6AS_360	AS.H029.M11	MLOC_65921.1	6	1.18626	2616400	morex_contig_50877	6	2.6204
contig_6AS_360	AS.H048.F08	NA	NA	NA	NA	morex_contig_60299	6	3.39943
contig_6AS_360	AS.H037.K23	AK354043	6	119.122	534365600	NA	NA	NA
contig_6AS_363	AS.H042.M05	MLOC_66991.1	6	5.70113	7115120	morex_contig_52408	6	7.15297
contig_6AS_363	AS.H005.G07	AK357139	6	5.09915	6982440	NA	NA	NA
contig_6AS_362	AS.H048.L02	MLOC_18811.2	6	31.1792	21946760	NA	NA	NA
contig_6AS_368	AS.H019.J10	AK368597	6	15.7224	13264280	morex_contig_41676	6	13.6686
contig_6AS_1199	AS.H016.I09	NA	NA	NA	NA	morex_contig_47785	6	54.9575
contig_6AL_1001	AL.H108.N02	MLOC_68236.1	6	55.4533	308214400	NA	NA	NA
contig_6AL_619	AL.H097.F19	NA	NA	NA	NA	morex_contig_46505	6	52.9037
contig_6AL_616	AL.H124.B03	AK360623	6	55.0283	260614520	morex_contig_44279	6	54.8159
contig_6AL_616	AL.H112.P02	NA	NA	NA	NA	morex_contig_1676307	6	66.0765
contig_6AL_616	AL.H068.P15	NA	NA	NA	NA	morex_contig_43679	6	55.5241
contig_6AL_614	AL.H103.C14	MLOC_63201.1	6	86.0747	500361080	NA	NA	NA
contig_6AL_614	AL.H110.C11	NA	NA	NA	NA	morex_contig_1565066	6	91.0512
contig_6AL_615	AL.H113.K04	MLOC_72462.3	6	68.9093	471021440	NA	NA	NA
contig_6AL_615	AL.H104.D04	NA	NA	NA	NA	morex_contig_6171	6	68.9093
contig_6AL_612	AL.H122.I06	NA	NA	NA	NA	morex_contig_276745	6	54.8867
contig_6AL_613	AL.H092.O16	MLOC_53820.2	6	55.0283	264814400	morex_contig_60041	6	55.0283
contig_6AL_613	AL.H084.D22	NA	NA	NA	NA	morex_contig_2077209	6	52.8683
contig_6AL_610	AL.H074.D03	MLOC_64900.1	6	59.915	377560160	morex_contig_49473	6	55.0283
contig_6AL_610	AL.H067.E08	MLOC_53348.1	6	56.7812	354008840	morex_contig_38280	6	55.0283
contig_6AL_611	AL.H070.M13	MLOC_44116.1	6	62.3052	422446920	morex_contig_274208	6	56.0907
contig_6AS_503	AS.H013.F17	AK357081	6	52.6912	112252240	NA	NA	NA
contig_6AL_208	AL.H120.H07	NA	NA	NA	NA	morex_contig_117862	6	55.0283
contig_6AL_208	AL.H098.P02	NA	NA	NA	NA	morex_contig_2546919	6	99.1501
contig_6AL_44	AL.H078.I05	NA	NA	NA	NA	morex_contig_37791	6	66.0765
contig_6AL_44	AL.H067.C14	AK249164.1	6	66.7847	459150920	NA	NA	NA
contig_6AL_1057	AL.H121.I17	MLOC_81339.2	6	60.6232	415150760	NA	NA	NA
contig_6AL_1050	AL.H074.C09	MLOC_77423.4	6	54.8867	251914680	morex_contig_75574	6	55.0283
contig_6AS_929	AS.H045.A11	AK251662.1	6	56.9405	356291680	morex_contig_1565821	6	53.6024
contig_6AL_40	AL.H074.M19	NA	NA	NA	NA	morex_contig_498444	6	55.3824
contig_6AL_1053	AL.H094.O17	NA	NA	NA	NA	morex_contig_158351	6	55.3824
contig_6AS_109	AS.H035.O16	MLOC_3834.1	6	59.4193	364168160	NA	NA	NA
contig_6AL_200	AL.H108.O24	MLOC_10268.4	6	71.3881	472737600	NA	NA	NA
contig_6AL_202	AL.H067.D06	MLOC_66298.1	6	75.4958	490541520	morex_contig_6124	6	74.5751
contig_6AL_202	AL.H119.M06	MLOC_10709.1	6	75.4958	490541520	morex_contig_1559636	6	73.796
contig_6AL_1058	AL.H103.E17	NA	NA	NA	NA	morex_contig_429507	6	55.0043
contig_6AL_1059	AL.H076.M03	MLOC_78793.2	6	53.7535	204468560	morex_contig_81913	6	55.0283
contig_6AL_207	AL.H082.B12	MLOC_77649.3	6	56.4093	343799920	NA	NA	NA
contig_6AL_207	AL.H083.P18	MLOC_16400.1	6	59.915	375912200	NA	NA	NA
contig_6AL_571	AL.H078.D14	MLOC_72690.1	6	104.816	522565760	NA	NA	NA
contig_6AL_571	AL.H107.C24	MLOC_39968.2	6	104.816	522565760	NA	NA	NA
contig_6AL_571	AL.H064.L14	NA	NA	NA	NA	morex_contig_2555667	6	105.099
contig_6AL_571	AL.H112.H03	MLOC_5972.1	6	104.816	522565760	morex_contig_51480	6	105.099
contig_6AL_570	AL.H065.N13	NA	NA	NA	NA	morex_contig_50280	6	54.8867
contig_6AL_570	AL.H075.F03	MLOC_54044.1	6	55.5241	317604920	morex_contig_38836	6	55.3824
contig_6AL_577	AL.H120.D08	MLOC_13056.2	6	56.4093	347358720	morex_contig_52858	6	53.6024
contig_6AL_577	AL.H106.D04	MLOC_12729.2	6	56.4093	350672000	morex_contig_1563965	6	55.4533
contig_6AS_1137	AS.H012.L09	NA	NA	NA	NA	morex_contig_156967	6	53.6024
contig_6AS_1137	AS.H020.H18	MLOC_3095.1	6	60.1983	396064680	NA	NA	NA
contig_6AS_296	AS.H038.F24	MLOC_4832.2	6	2.6204	4576840	NA	NA	NA
contig_6AL_472	AL.H078.G07	MLOC_12942.1	6	56.4093	347358720	morex_contig_1564462	6	55.0283
contig_6AL_579	AL.H071.D24	AK358094	6	66.1119	451860960	morex_contig_42880	6	65.9348
contig_6AL_579	AL.H120.N15	NA	NA	NA	NA	morex_contig_2546983	6	65.9348
contig_6AS_1030	AS.H022.F06	MLOC_73230.1	6	66.165	454044600	morex_contig_63191	6	65.9348
contig_6AL_477	AL.H081.A08	NA	NA	NA	NA	morex_contig_37166	6	74.5751
contig_6AL_477	AL.H100.D11	AK362443	6	85.1452	499233920	morex_contig_295876	6	55.0043
contig_6AL_475	AL.H068.H08	AK248520.1	6	119.334	537882240	morex_contig_59357	6	117.554
contig_6AL_475	AL.H107.G12	MLOC_58238.1	6	119.334	537882240	morex_contig_468517	6	117.554
contig_6AL_475	AL.H071.H09	MLOC_37965.2	6	119.334	537882240	morex_contig_2549444	6	117.554
contig_6AL_802	AL.H121.I10	MLOC_61512.1	6	63.4561	430139880	morex_contig_45582	6	64.4476
contig_6AL_1033	AL.H107.P02	MLOC_7217.1	6	68.2011	464273360	morex_contig_134213	6	67.9178
contig_6AS_192	AS.H017.G14	NA	NA	NA	NA	morex_contig_1592898	6	55.0283
contig_6AS_193	AS.H053.D10	MLOC_3574.2	6	98.0524	515353920	NA	NA	NA
contig_6AS_193	AS.H029.N16	NA	NA	NA	NA	morex_contig_53119	6	54.8867
contig_6AS_193	AS.H017.G16	NA	NA	NA	NA	morex_contig_1566456	6	62.7479
contig_6AS_196	AS.H018.J05	MLOC_81168.3	6	10.458	8582040	morex_contig_9482	6	10.4108
contig_6AS_196	AS.H025.I12	NA	NA	NA	NA	morex_contig_55611	6	10.8357
contig_6AS_8	AS.H020.C09	NA	NA	NA	NA	morex_contig_2610122	6	55.0283
contig_6AS_566	AS.H026.L08	NA	NA	NA	NA	morex_contig_475662	6	55.0283
contig_6AS_565	AS.H051.K05	MLOC_68501.3	6	102.054	518494840	NA	NA	NA
contig_6AS_2	AS.H050.F07	NA	NA	NA	NA	morex_contig_277181	6	55.0283
contig_6AS_203	AS.H019.O18	MLOC_49218.1	6	88.7394	507643600	NA	NA	NA
contig_6AS_203	AS.H058.P06	MLOC_36612.1	6	88.7394	507643600	morex_contig_2547037	6	91.7139
contig_6AS_203	AS.H027.D01	AK372634	6	88.7394	507643600	NA	NA	NA
contig_6AS_205	AS.H036.L11	NA	NA	NA	NA	morex_contig_2596681	6	54.9575
contig_6AS_744	AS.H012.K10	NA	NA	NA	NA	morex_contig_58124	6	63.881
contig_6AL_336	AL.H098.I08	MLOC_44490.1	6	56.4093	349412160	morex_contig_274816	6	55.3824
contig_6AS_424	AS.H031.C13	AK371812	6	52.5474	103853720	morex_contig_141211	6	52.7975
contig_6AS_424	AS.H029.O05	MLOC_68595.3	6	50.3101	82856800	morex_contig_1578318	6	53.5411
contig_6AS_276	AS.H046.G22	AK370479	6	16.0057	14348040	NA	NA	NA
contig_6AS_54	AS.H055.D05	MLOC_78647.1	6	56.4093	350672000	NA	NA	NA
contig_6AS_1145	AS.H049.F03	MLOC_7493.2	6	52.5496	105381400	NA	NA	NA
contig_6AL_502	AL.H108.N09	MLOC_53374.2	6	55.5241	311118480	morex_contig_38302	6	55.0283
contig_6AS_1140	AS.H023.E09	NA	NA	NA	NA	morex_contig_1559853	6	88.7394
contig_6AS_1149	AS.H027.K09	NA	NA	NA	NA	morex_contig_117040	6	53.8952
contig_6AS_1149	AS.H017.L19	MLOC_61311.4	6	53.7535	199601560	NA	NA	NA
contig_6AS_1149	AS.H006.K06	AK364210	6	52.4788	100413960	NA	NA	NA
contig_6AS_1148	AS.H034.I10	AK357652	6	52.6912	112367560	morex_contig_2546851	6	53.6119
contig_6AS_1148	AS.H051.B09	MLOC_3955.1	6	52.6912	112367560	morex_contig_134485	6	52.8329
contig_6AS_1148	AS.H017.B24	MLOC_16742.6	6	53.7535	196101040	morex_contig_157435	6	53.6119
contig_6AL_877	AL.H090.H02	AK376524	6	55.2762	271654240	NA	NA	NA
contig_6AL_874	AL.H102.P02	AK374511	6	55.5241	310412920	NA	NA	NA
contig_6AL_872	AL.H066.E01	AK375093	6	55.1346	267110880	morex_contig_39015	6	54.8159
contig_6AL_872	AL.H068.G22	MLOC_63646.1	6	56.4093	343799920	NA	NA	NA
contig_6AL_873	AL.H078.M04	NA	NA	NA	NA	morex_contig_85570	6	54.8867
contig_6AL_878	AL.H121.A14	MLOC_66152.2	6	52.1955	96129760	morex_contig_1574581	6	52.8329
contig_6AL_878	AL.H064.M05	AK372823	6	63.4561	430797080	NA	NA	NA
contig_6AL_878	AL.H079.K17	NA	NA	NA	NA	morex_contig_1564629	6	60.3399
contig_6AS_637	AS.H047.J06	MLOC_22285.4	6	117.493	530659240	morex_contig_43253	6	117.554
contig_6AS_920	AS.H051.N03	NA	NA	NA	NA	morex_contig_175044	6	4.95751
contig_6AS_920	AS.H015.D08	MLOC_45035.1	6	4.95751	6607960	NA	NA	NA
contig_6AS_739	AS.H045.L24	MLOC_64244.1	6	10.0567	8340240	morex_contig_1769114	6	49.4359
contig_6AS_736	AS.H027.G24	NA	NA	NA	NA	morex_contig_160925	6	54.8867
contig_6AS_734	AS.H039.L07	NA	NA	NA	NA	morex_contig_158471	6	3.75354
contig_6AS_734	AS.H036.F07	AK354474	6	4.2847	5344400	morex_contig_74245	6	54.3201
contig_6AS_734	AS.H053.C19	MLOC_51981.1	6	4.01912	5344400	morex_contig_50289	6	3.39943
contig_6AS_734	AS.H049.J03	NA	NA	NA	NA	morex_contig_129233	6	66.0765
contig_6AS_735	AS.H009.J18	MLOC_37284.4	6	46.2465	35186240	morex_contig_1863403	6	55.0283
contig_6AS_735	AS.H023.J13	MLOC_37274.1	6	53.1161	143978880	morex_contig_1572789	6	50.9207
contig_6AS_730	AS.H030.O20	NA	NA	NA	NA	morex_contig_1939830	6	55.6657
contig_6AS_731	AS.H009.G18	NA	NA	NA	NA	morex_contig_237690	6	54.745
contig_6AL_388	AL.H107.G20	MLOC_16732.2	6	117.493	531067200	NA	NA	NA
contig_6AL_388	AL.H118.A18	NA	NA	NA	NA	morex_contig_1574312	6	118.414
contig_6AL_389	AL.H094.M23	MLOC_63546.2	6	55.5949	328241640	morex_contig_2547402	6	55.0283
contig_6AL_389	AL.H089.G23	MLOC_20746.1	6	55.5241	321567960	morex_contig_1591618	6	55.8428
contig_6AS_465	AS.H009.H02	MLOC_76457.1	6	49.6459	69153560	morex_contig_71427	6	49.5042
contig_6AL_8	AL.H074.J13	NA	NA	NA	NA	morex_contig_38660	6	92.2269
contig_6AL_1103	AL.H066.O07	NA	NA	NA	NA	morex_contig_47154	6	65.4436
contig_6AL_380	AL.H119.N12	NA	NA	NA	NA	morex_contig_2554060	6	68.4844
contig_6AL_381	AL.H096.I11	NA	NA	NA	NA	morex_contig_137342	6	117.554
contig_6AL_381	AL.H092.E16	NA	NA	NA	NA	morex_contig_274590	6	115.935
contig_6AS_23	AS.H049.P05	MLOC_60933.2	6	53.4703	163895760	NA	NA	NA
contig_6AS_23	AS.H054.K01	AK367861	6	0	0	morex_contig_49819	6	0.283286
contig_6AL_386	AL.H084.G22	MLOC_7591.1	6	72.238	480187520	NA	NA	NA
contig_6AL_386	AL.H090.D06	AK354226	6	72.9462	484391120	morex_contig_2550309	6	72.9462
contig_6AL_387	AL.H081.F13	MLOC_52017.1	6	62.7479	427938880	morex_contig_372300	6	63.6686
contig_6AL_599	AL.H082.C07	AK359524	6	68.8739	471021440	morex_contig_6053	6	68.9093
contig_6AL_599	AL.H080.C07	MLOC_65264.2	6	68.272	466541320	NA	NA	NA
contig_6AL_599	AL.H069.J05	NA	NA	NA	NA	morex_contig_291860	6	60.0567
contig_6AL_599	AL.H097.A16	MLOC_80424.1	6	68.8739	471021440	morex_contig_52694	6	69.051
contig_6AL_598	AL.H086.L05	NA	NA	NA	NA	morex_contig_47693	6	55.0283
contig_6AL_598	AL.H116.C03	NA	NA	NA	NA	morex_contig_53430	6	74.1501
contig_6AL_598	AL.H080.J11	MLOC_4684.1	6	56.0375	337634640	morex_contig_52512	6	54.8867
contig_6AL_595	AL.H117.K08	MLOC_68362.1	6	55.2762	277146200	morex_contig_54648	6	54.8867
contig_6AL_597	AL.H084.H18	MLOC_17736.2	6	62.7479	427938880	morex_contig_1577854	6	62.7479
contig_6AL_597	AL.H087.M07	MLOC_54963.1	6	62.7479	427938880	morex_contig_39536	6	62.7479
contig_6AL_596	AL.H095.P20	AK360173	6	66.289	455356520	NA	NA	NA
contig_6AL_596	AL.H088.I19	MLOC_54605.1	6	86.2606	500805000	NA	NA	NA
contig_6AL_596	AL.H121.J12	MLOC_71463.2	6	86.2606	500805000	morex_contig_59880	6	82.3654
contig_6AL_591	AL.H061.I05	MLOC_13886.1	6	68.8739	471021440	morex_contig_1566739	6	68.9093
contig_6AL_591	AL.H074.K13	MLOC_11567.1	6	68.8739	470020760	morex_contig_1561359	6	68.9093
contig_6AL_590	AL.H076.D20	MLOC_36552.1	6	55.5241	321202160	morex_contig_2546964	6	54.8867
contig_6AL_593	AL.H103.N03	NA	NA	NA	NA	morex_contig_137600	6	55.0283
contig_6AL_593	AL.H106.O06	NA	NA	NA	NA	morex_contig_44548	6	54.8867
contig_6AL_593	AL.H118.B04	MLOC_7047.1	6	55.0283	264814400	morex_contig_138557	6	54.8159
contig_6AL_592	AL.H082.B17	MLOC_14605.1	6	65.7224	440351280	morex_contig_1573085	6	66.0765
contig_6AS_349	AS.H008.E17	NA	NA	NA	NA	morex_contig_155514	6	49.4359
contig_6AS_880	AS.H012.C17	NA	NA	NA	NA	morex_contig_40907	6	60.4816
contig_6AS_880	AS.H058.F23	NA	NA	NA	NA	morex_contig_1973122	6	94.9008
contig_6AS_818	AS.H052.H10	MLOC_54852.1	6	49.4334	64152640	NA	NA	NA
contig_6AS_816	AS.H002.C05	MLOC_75433.1	6	17.7054	15111880	morex_contig_43070	6	17.7054
contig_6AS_814	AS.H036.P09	MLOC_11348.2	6	14.0732	10358960	NA	NA	NA
contig_6AS_814	AS.H048.F20	NA	NA	NA	NA	morex_contig_5666	6	13.6686
contig_6AS_814	AS.H002.A08	AK357042	6	10.8357	9913800	NA	NA	NA
contig_6AS_814	AS.H043.P19	AK363484	6	14.8978	10593320	morex_contig_250808	6	55.0283
contig_6AS_814	AS.H023.M05	MLOC_44049.3	6	14.0732	10358960	NA	NA	NA
contig_6AS_345	AS.H049.O14	NA	NA	NA	NA	morex_contig_385917	6	60.8003
contig_6AS_811	AS.H050.M02	MLOC_14097.1	6	55.2762	281980960	NA	NA	NA
contig_6AL_653	AL.H078.A03	MLOC_62722.4	6	55.0283	262061600	morex_contig_46897	6	55.2054
contig_6AL_650	AL.H076.H08	MLOC_60549.2	6	66.0765	449729400	morex_contig_44509	6	65.9348
contig_6AS_1210	AS.H004.A14	NA	NA	NA	NA	morex_contig_38730	6	71.8839
contig_6AS_1210	AS.H048.G07	MLOC_51841.1	6	37.3938	26948920	morex_contig_37107	6	37.5354
contig_6AS_1210	AS.H038.N09	AK249618.1	6	27.1719	16317160	NA	NA	NA
contig_6AS_1210	AS.H048.J19	MLOC_21679.1	6	37.3938	26948920	morex_contig_159753	6	37.9603
contig_6AS_1210	AS.H021.M15	AK373156	6	46.2465	37133040	morex_contig_39734	6	37.3938
contig_6AS_1210	AS.H031.F24	MLOC_60707.1	6	37.3938	26948920	NA	NA	NA
contig_6AS_1210	AS.H004.G05	NA	NA	NA	NA	morex_contig_45554	6	56.0198
contig_6AS_1210	AS.H022.F08	MLOC_69946.2	6	36.9688	24792560	morex_contig_48990	6	41.0057
contig_6AS_1217	AS.H020.J01	NA	NA	NA	NA	morex_contig_171229	6	55.0283
contig_6AS_1217	AS.H014.O18	NA	NA	NA	NA	morex_contig_1972257	6	54.8159
contig_6AS_1217	AS.H048.N17	AK368713	6	48.619	46951360	morex_contig_43438	6	49.7875
contig_6AS_1217	AS.H050.O01	NA	NA	NA	NA	morex_contig_1570456	6	55.4533
contig_6AS_1216	AS.H038.J17	MLOC_44566.1	6	49.221	62519560	morex_contig_274967	6	49.0793
contig_6AS_1216	AS.H036.D17	NA	NA	NA	NA	morex_contig_1562465	6	49.221
contig_6AS_1216	AS.H039.E01	NA	NA	NA	NA	morex_contig_1564205	6	49.221
contig_6AS_1216	AS.H011.D01	MLOC_13551.2	6	49.221	62519560	morex_contig_1565905	6	49.7875
contig_6AS_1216	AS.H036.N12	NA	NA	NA	NA	morex_contig_48675	6	49.221
contig_6AS_1216	AS.H014.D13	NA	NA	NA	NA	morex_contig_266457	6	49.221
contig_6AS_1216	AS.H041.P08	NA	NA	NA	NA	morex_contig_1835199	6	49.7875
contig_6AS_1216	AS.H013.B10	NA	NA	NA	NA	morex_contig_1567796	6	49.221
contig_6AS_1215	AS.H053.M09	MLOC_76388.1	6	49.6459	70278240	NA	NA	NA
contig_6AS_1215	AS.H055.H02	NA	NA	NA	NA	morex_contig_1576931	6	50.9207
contig_6AS_1214	AS.H022.C20	NA	NA	NA	NA	morex_contig_1610461	6	54.8159
contig_6AS_1214	AS.H007.I19	AK371710	6	55.5241	288834440	morex_contig_38736	6	55.0283
contig_6AS_1214	AS.H005.B20	AK358318	6	55.5241	290476200	morex_contig_2550671	6	53.6024
contig_6AS_1214	AS.H019.E21	MLOC_19493.1	6	64.4122	438738040	NA	NA	NA
contig_6AL_157	AL.H120.A24	MLOC_76517.5	6	88.7394	507643600	morex_contig_71691	6	88.881
contig_6AL_151	AL.H115.C04	NA	NA	NA	NA	morex_contig_65087	6	105.099
contig_6AS_887	AS.H049.O01	NA	NA	NA	NA	morex_contig_36824	6	53.6119
contig_6AS_887	AS.H039.H21	NA	NA	NA	NA	morex_contig_1563672	6	53.8952
contig_6AL_453	AL.H105.M07	NA	NA	NA	NA	morex_contig_39103	6	66.0765
contig_6AS_87	AS.H016.G21	NA	NA	NA	NA	morex_contig_53419	6	4.81586
contig_6AS_87	AS.H032.H08	AK249508.1	6	4.81586	5344400	morex_contig_242020	6	4.22887
contig_6AS_83	AS.H007.C06	AK369875	6	64.4122	438738040	NA	NA	NA
contig_6AS_250	AS.H057.G20	MLOC_63578.2	6	108.569	524059960	morex_contig_47728	6	113.208
contig_6AS_253	AS.H028.D21	MLOC_18224.1	6	28.4703	17841120	NA	NA	NA
contig_6AS_397	AS.H021.O24	AK368301	6	55.5241	286390400	morex_contig_59271	6	54.7805
contig_6AS_390	AS.H054.A16	NA	NA	NA	NA	morex_contig_428765	6	55.5241
contig_6AS_390	AS.H055.A15	NA	NA	NA	NA	morex_contig_1954332	6	52.7975
contig_6AS_390	AS.H020.F08	MLOC_51510.1	6	52.9037	133141280	morex_contig_369500	6	52.8329
contig_6AS_89	AS.H043.G11	AK373198	6	45.9632	33458920	morex_contig_275203	6	55.2054
contig_6AS_393	AS.H034.E15	NA	NA	NA	NA	morex_contig_331991	6	53.6024
contig_6AL_733	AL.H082.E24	MLOC_51556.2	6	94.9008	513092160	morex_contig_1560745	6	94.9008
contig_6AL_733	AL.H101.H05	AK355803	6	95.0425	513092160	NA	NA	NA
contig_6AL_732	AL.H094.N23	NA	NA	NA	NA	morex_contig_72558	6	54.8867
contig_6AL_735	AL.H096.P11	NA	NA	NA	NA	morex_contig_244124	6	55.4533
contig_6AS_19	AS.H016.N14	NA	NA	NA	NA	morex_contig_68425	6	49.221
contig_6AS_1109	AS.H001.A07	MLOC_78250.1	6	49.1501	59079800	morex_contig_79373	6	49.7875
contig_6AS_1109	AS.H027.A22	MLOC_43902.2	6	49.0793	49311080	morex_contig_273326	6	49.0793
contig_6AL_275	AL.H095.P09	NA	NA	NA	NA	morex_contig_1865296	6	55.0043
contig_6AS_1103	AS.H045.H21	AK373466	6	26.5404	16317160	morex_contig_1562184	6	24.5042
contig_6AS_1103	AS.H022.H04	NA	NA	NA	NA	morex_contig_134490	6	24.5042
contig_6AS_1102	AS.H055.L21	NA	NA	NA	NA	morex_contig_54209	6	105.17
contig_6AS_13	AS.H009.C07	AK362861	6	15.7224	11853160	NA	NA	NA
contig_6AS_13	AS.H001.M13	MLOC_46083.1	6	10.8357	9913800	morex_contig_41535	6	13.5269
contig_6AS_1106	AS.H041.N14	MLOC_14606.2	6	52.9037	117554480	morex_contig_1568487	6	54.9575
contig_6AS_1105	AS.H037.H24	NA	NA	NA	NA	morex_contig_154520	6	55.3824
contig_6AS_1104	AS.H028.C13	MLOC_69737.1	6	15.7224	11853160	morex_contig_2548555	6	15.1558
contig_6AL_933	AL.H061.F04	NA	NA	NA	NA	morex_contig_428484	6	54.8159
contig_6AL_424	AL.H091.O18	MLOC_5646.1	6	43.7677	32967880	NA	NA	NA
contig_6AL_424	AL.H067.K22	MLOC_75525.1	6	59.7911	366789520	NA	NA	NA
contig_6AL_424	AL.H099.H10	AK373023	6	60.1983	400487760	NA	NA	NA
contig_6AL_839	AL.H106.L02	MLOC_66387.1	6	60.5524	406997760	morex_contig_51488	6	59.6317
contig_6AL_937	AL.H075.G04	MLOC_13138.1	6	55.6657	328725240	morex_contig_55231	6	55.5241
contig_6AL_937	AL.H097.E23	NA	NA	NA	NA	morex_contig_1564914	6	55.3824
contig_6AL_935	AL.H120.M17	NA	NA	NA	NA	morex_contig_129050	6	55.6657
contig_6AL_422	AL.H070.D18	MLOC_71605.1	6	119.334	536352080	morex_contig_1564318	6	117.554
contig_6AL_422	AL.H097.N23	NA	NA	NA	NA	morex_contig_244307	6	117.554
contig_6AL_422	AL.H103.P02	MLOC_36997.2	6	119.122	534365600	NA	NA	NA
contig_6AL_422	AL.H106.M02	MLOC_43786.1	6	119.334	536352080	morex_contig_272682	6	117.554
contig_6AL_422	AL.H091.E15	MLOC_64898.1	6	59.915	377560160	NA	NA	NA
contig_6AL_422	AL.H081.O05	NA	NA	NA	NA	morex_contig_45075	6	117.554
contig_6AL_422	AL.H106.H24	MLOC_61076.1	6	119.122	535224920	morex_contig_53382	6	117.554
contig_6AL_422	AL.H094.F10	NA	NA	NA	NA	morex_contig_8837	6	117.554
contig_6AL_422	AL.H102.H14	AK364262	6	119.122	535224920	morex_contig_50487	6	117.554
contig_6AL_939	AL.H110.P19	MLOC_62478.1	6	55.3824	296284360	morex_contig_46603	6	54.8867
contig_6AL_939	AL.H082.I01	AK370682	6	55.3824	297559080	morex_contig_59825	6	54.8159
contig_6AL_938	AL.H120.P23	MLOC_34669.2	6	65.262	439904880	NA	NA	NA
contig_6AL_938	AL.H124.L08	NA	NA	NA	NA	morex_contig_1564735	6	69.051
contig_6AL_938	AL.H106.F06	MLOC_57313.1	6	68.2011	464663960	morex_contig_41633	6	65.9348
contig_6AL_938	AL.H070.C16	NA	NA	NA	NA	morex_contig_244350	6	65.7224
contig_6AL_938	AL.H117.L11	MLOC_13075.1	6	68.4844	467673440	NA	NA	NA
contig_6AL_938	AL.H113.L06	MLOC_37705.2	6	68.4844	467673440	NA	NA	NA
contig_6AL_429	AL.H071.C13	NA	NA	NA	NA	morex_contig_1558606	6	118.555
contig_6AL_429	AL.H101.M06	NA	NA	NA	NA	morex_contig_6629	6	118.98
contig_6AL_429	AL.H088.P14	AK353767	6	119.122	534763640	NA	NA	NA
contig_6AL_429	AL.H117.P20	NA	NA	NA	NA	morex_contig_82032	6	118.555
contig_6AL_428	AL.H124.J12	AK366786	6	60.6232	410054360	NA	NA	NA
contig_6AL_834	AL.H094.F24	NA	NA	NA	NA	morex_contig_54199	6	64.4476
contig_6AL_1018	AL.H070.L17	NA	NA	NA	NA	morex_contig_234402	6	54.745
contig_6AL_1018	AL.H116.D18	NA	NA	NA	NA	morex_contig_136016	6	54.8867
contig_6AL_1019	AL.H106.L08	MLOC_57389.2	6	59.915	374663520	morex_contig_41702	6	60.6941
contig_6AL_1019	AL.H084.A22	NA	NA	NA	NA	morex_contig_40528	6	60.1983
contig_6AL_1019	AL.H072.N20	MLOC_56079.2	6	59.915	374663520	morex_contig_235891	6	53.3286
contig_6AL_1010	AL.H124.C01	NA	NA	NA	NA	morex_contig_36817	6	75.6279
contig_6AL_1010	AL.H079.C01	MLOC_36416.1	6	79.6034	497194120	NA	NA	NA
contig_6AL_1011	AL.H118.F03	MLOC_81211.7	6	55.0283	264814400	morex_contig_95072	6	55.3824
contig_6AL_1012	AL.H107.D08	MLOC_3528.1	6	113.244	524856040	morex_contig_131496	6	117.554
contig_6AL_1012	AL.H121.N17	NA	NA	NA	NA	morex_contig_101143	6	113.244
contig_6AL_1013	AL.H123.H06	MLOC_39222.1	6	60.6232	415634360	morex_contig_2552656	6	60.2599
contig_6AL_1013	AL.H090.O12	AK364118	6	60.6232	415634360	morex_contig_1578205	6	60.2599
contig_6AL_1013	AL.H078.L10	MLOC_68293.1	6	53.7535	201460320	NA	NA	NA
contig_6AL_1013	AL.H066.K03	NA	NA	NA	NA	morex_contig_1568966	6	60.1983
contig_6AL_1014	AL.H114.E21	NA	NA	NA	NA	morex_contig_141842	6	55.3824
contig_6AL_1014	AL.H112.K06	MLOC_44102.4	6	119.122	534763640	morex_contig_274185	6	117.554
contig_6AL_1014	AL.H072.N21	MLOC_53993.2	6	119.122	534365600	NA	NA	NA
contig_6AL_1014	AL.H070.N12	NA	NA	NA	NA	morex_contig_38804	6	117.554
contig_6AL_1014	AL.H090.K07	MLOC_69607.2	6	119.122	534763640	NA	NA	NA
contig_6AL_1014	AL.H078.J05	AK357077	6	115.935	529245640	NA	NA	NA
contig_6AL_1015	AL.H081.P03	AK361909	6	118.768	532038120	morex_contig_38713	6	117.989
contig_6AL_1015	AL.H078.N13	MLOC_71882.1	6	118.237	532038120	morex_contig_1579419	6	118.555
contig_6AL_1015	AL.H074.G13	NA	NA	NA	NA	morex_contig_377372	6	66.3598
contig_6AL_1015	AL.H118.H07	MLOC_65580.1	6	118.237	532038120	morex_contig_50378	6	118.555
contig_6AL_1016	AL.H078.I23	NA	NA	NA	NA	morex_contig_50455	6	71.8839
contig_6AL_1016	AL.H122.J01	MLOC_75294.1	6	70.9632	472737600	morex_contig_67561	6	72.1671
contig_6AL_1017	AL.H108.L05	NA	NA	NA	NA	morex_contig_137564	6	60.1983
contig_6AS_679	AS.H043.E13	MLOC_62427.1	6	53.1161	142006040	morex_contig_46553	6	52.8329
contig_6AS_673	AS.H002.C02	NA	NA	NA	NA	morex_contig_40215	6	63.881
contig_6AL_183	AL.H064.G06	MLOC_12498.3	6	56.4093	343799920	morex_contig_47802	6	55.3824
contig_6AS_671	AS.H012.C07	NA	NA	NA	NA	morex_contig_2550116	6	52.6204
contig_6AS_671	AS.H055.F04	MLOC_45226.1	6	52.4788	102006120	morex_contig_276823	6	52.762
contig_6AS_671	AS.H051.I16	NA	NA	NA	NA	morex_contig_45044	6	52.8329
contig_6AS_671	AS.H020.M15	NA	NA	NA	NA	morex_contig_303757	6	55.0283
contig_6AS_671	AS.H047.A08	MLOC_12268.3	6	49.0793	49621080	morex_contig_277631	6	52.6204
contig_6AS_671	AS.H007.L14	MLOC_30789.2	6	52.9037	130780320	morex_contig_212682	6	53.3286
contig_6AS_670	AS.H006.I21	AK357504	6	49.0793	51143800	morex_contig_363204	6	49.0793
contig_6AS_670	AS.H025.L01	MLOC_13704.1	6	48.619	46951360	NA	NA	NA
contig_6AS_670	AS.H023.J02	AK249977.1	6	48.796	46951360	NA	NA	NA
contig_6AS_670	AS.H046.C12	AK365166	6	49.0439	47901200	morex_contig_46172	6	49.0793
contig_6AS_677	AS.H027.G19	MLOC_44667.1	6	52.9037	121642760	morex_contig_275129	6	54.745
contig_6AS_677	AS.H022.C03	NA	NA	NA	NA	morex_contig_8067	6	53.7535
contig_6AS_677	AS.H040.A04	MLOC_8081.3	6	53.7535	184220600	NA	NA	NA
contig_6AS_677	AS.H013.G11	MLOC_6224.1	6	52.9037	135427840	morex_contig_137218	6	53.6119
contig_6AS_677	AS.H002.G09	NA	NA	NA	NA	morex_contig_160202	6	52.8329
contig_6AS_677	AS.H017.H02	MLOC_15735.4	6	52.9037	135427840	NA	NA	NA
contig_6AS_677	AS.H055.H11	NA	NA	NA	NA	morex_contig_209724	6	65.9348
contig_6AS_676	AS.H043.G03	NA	NA	NA	NA	morex_contig_1609099	6	24.5042
contig_6AS_676	AS.H059.M15	MLOC_64491.2	6	52.9037	131374280	NA	NA	NA
contig_6AL_695	AL.H077.K08	NA	NA	NA	NA	morex_contig_1577889	6	69.2635
contig_6AS_68	AS.H005.L11	MLOC_70556.2	6	72.9462	484391120	morex_contig_5816	6	72.3796
contig_6AS_65	AS.H049.A21	NA	NA	NA	NA	morex_contig_63057	6	49.7875
contig_6AS_64	AS.H033.L01	NA	NA	NA	NA	morex_contig_158336	6	53.6024
contig_6AS_60	AS.H042.O17	MLOC_61269.2	6	4.81586	5344400	morex_contig_45330	6	4.81586
contig_6AS_60	AS.H045.D16	MLOC_71570.1	6	4.01912	5344400	morex_contig_60084	6	3.75354
contig_6AS_1190	AS.H038.G03	AK359031	6	28.4703	17841120	NA	NA	NA
contig_6AS_1190	AS.H033.L09	NA	NA	NA	NA	morex_contig_49611	6	28.4703
contig_6AS_1190	AS.H036.A14	MLOC_58310.1	6	28.4703	16782160	morex_contig_274851	6	28.4703
contig_6AS_1190	AS.H033.C07	NA	NA	NA	NA	morex_contig_1678495	6	78.1161
contig_6AS_1190	AS.H025.P10	MLOC_7476.1	6	27.8211	16317160	morex_contig_271199	6	28.4703
contig_6AS_1190	AS.H036.O03	AK355512	6	28.4703	17841120	morex_contig_240734	6	28.5411
contig_6AS_1190	AS.H039.B03	MLOC_16674.1	6	28.4703	16317160	NA	NA	NA
contig_6AS_1190	AS.H009.B05	MLOC_65000.4	6	28.4703	17841120	NA	NA	NA
contig_6AS_1191	AS.H009.L03	MLOC_59450.1	6	53.6119	167510360	morex_contig_43602	6	53.7535
contig_6AL_888	AL.H071.I11	NA	NA	NA	NA	morex_contig_1579658	6	54.8159
contig_6AL_942	AL.H107.K09	MLOC_72170.1	6	58.6048	362569800	NA	NA	NA
contig_6AL_942	AL.H094.O19	NA	NA	NA	NA	morex_contig_213175	6	53.6024
contig_6AS_1195	AS.H029.F12	AK361711	6	53.3286	157523400	morex_contig_1660533	6	55.0283
contig_6AS_1196	AS.H018.J18	AK353634	6	56.1615	339271440	morex_contig_43802	6	54.8867
contig_6AS_1196	AS.H047.A23	AK250258.1	6	52.9037	117554480	NA	NA	NA
contig_6AS_1196	AS.H004.H19	AK361037	6	53.7535	194126960	morex_contig_1563297	6	52.7975
contig_6AS_1196	AS.H007.A04	AK372721	6	53.7535	204468560	NA	NA	NA
contig_6AS_1196	AS.H029.N12	MLOC_7523.1	6	53.2578	147622000	morex_contig_51631	6	53.5411
contig_6AS_1196	AS.H002.M21	AK355762	6	52.762	112748240	morex_contig_55307	6	52.9037
contig_6AS_1196	AS.H003.L08	NA	NA	NA	NA	morex_contig_117232	6	0.495751
contig_6AS_1196	AS.H056.I12	NA	NA	NA	NA	morex_contig_1970235	6	54.745
contig_6AS_1196	AS.H045.O01	NA	NA	NA	NA	morex_contig_38134	6	52.8683
contig_6AL_941	AL.H062.K02	NA	NA	NA	NA	morex_contig_1625735	6	54.8867
contig_6AL_941	AL.H066.K17	MLOC_4872.1	6	73.9731	484391120	NA	NA	NA
contig_6AL_941	AL.H106.N19	NA	NA	NA	NA	morex_contig_38404	6	72.9462
contig_6AL_941	AL.H070.O06	MLOC_53715.1	6	74.1501	485002440	NA	NA	NA
contig_6AL_941	AL.H066.D01	MLOC_18343.1	6	75.4958	490541520	morex_contig_1564548	6	72.9462
contig_6AL_941	AL.H087.F07	NA	NA	NA	NA	morex_contig_38579	6	72.3796
contig_6AS_1198	AS.H014.M06	AK374357	6	54.8867	237686920	morex_contig_1567421	6	54.8513
contig_6AL_491	AL.H067.I15	MLOC_62630.1	6	101.275	518494840	morex_contig_136087	6	103.824
contig_6AL_491	AL.H104.P11	AK373234	6	101.263	518494840	NA	NA	NA
contig_6AL_491	AL.H105.F19	NA	NA	NA	NA	morex_contig_41333	6	103.824
contig_6AL_948	AL.H075.D15	NA	NA	NA	NA	morex_contig_47305	6	59.4901
contig_6AL_948	AL.H082.H21	MLOC_66094.1	6	60.517	405765200	NA	NA	NA
contig_6AL_949	AL.H080.B16	MLOC_51028.2	6	94.9008	513092160	morex_contig_133534	6	94.9008
contig_6AL_919	AL.H062.E18	MLOC_75709.2	6	126.487	538665920	morex_contig_8477	6	126.487
contig_6AS_1212	AS.H026.J10	MLOC_5837.1	6	49.5152	66692160	morex_contig_136762	6	49.5042
contig_6AS_1212	AS.H032.C24	NA	NA	NA	NA	morex_contig_2549082	6	49.1501
contig_6AS_1212	AS.H016.G15	AK361207	6	16.0057	14348040	NA	NA	NA
contig_6AS_1211	AS.H049.E18	NA	NA	NA	NA	morex_contig_119714	6	53.8952
contig_6AS_1211	AS.H058.E04	NA	NA	NA	NA	morex_contig_1574877	6	55.0283
contig_6AS_1211	AS.H016.M17	MLOC_54389.1	6	54.8867	237686920	morex_contig_39101	6	55.0283
contig_6AS_1211	AS.H027.J04	AK360897	6	54.8867	244716480	morex_contig_2551686	6	55.0283
contig_6AS_853	AS.H042.F14	MLOC_45576.1	6	46.6714	41103520	morex_contig_277086	6	46.2465
contig_6AS_853	AS.H006.O07	MLOC_2864.1	6	46.2465	35186240	NA	NA	NA
contig_6AS_853	AS.H007.B13	NA	NA	NA	NA	morex_contig_1890185	6	53.6024
contig_6AS_851	AS.H057.J23	AK359709	6	52.6912	112748240	morex_contig_96003	6	55.6657
contig_6AS_1162	AS.H022.D16	NA	NA	NA	NA	morex_contig_39871	6	52.762
contig_6AS_1162	AS.H050.N22	AK248169.1	6	52.9037	120513120	morex_contig_2548929	6	49.4359
contig_6AS_1162	AS.H007.A15	NA	NA	NA	NA	morex_contig_91394	6	53.6024
contig_6AS_1162	AS.H041.G01	NA	NA	NA	NA	morex_contig_1801876	6	59.6317
contig_6AS_1162	AS.H017.F23	NA	NA	NA	NA	morex_contig_41016	6	53.6024
contig_6AS_1162	AS.H050.I16	NA	NA	NA	NA	morex_contig_46783	6	52.6204
contig_6AS_1162	AS.H033.F06	NA	NA	NA	NA	morex_contig_244308	6	52.6204
contig_6AS_1162	AS.H004.K14	NA	NA	NA	NA	morex_contig_135413	6	52.762
contig_6AS_856	AS.H038.C06	NA	NA	NA	NA	morex_contig_1559946	6	55.0283
contig_6AL_691	AL.H124.I12	NA	NA	NA	NA	morex_contig_140853	6	65.9348
contig_6AL_691	AL.H063.P24	MLOC_68652.1	6	65.7224	440351280	morex_contig_55111	6	66.0765
contig_6AL_691	AL.H079.M23	NA	NA	NA	NA	morex_contig_1564648	6	66.0765
contig_6AS_606	AS.H034.K19	AK376021	6	63.881	434276520	NA	NA	NA
contig_6AS_1165	AS.H022.C22	AK364730	6	10.6232	9913800	NA	NA	NA
contig_6AS_1165	AS.H057.G11	MLOC_61801.2	6	10.2691	8340240	NA	NA	NA
contig_6AS_859	AS.H053.E01	AK371703	6	53.1161	146315040	morex_contig_1559044	6	52.762
contig_6AS_859	AS.H023.H03	NA	NA	NA	NA	morex_contig_39377	6	52.9037
contig_6AS_858	AS.H036.D07	MLOC_63753.1	6	50.8499	84084400	morex_contig_47933	6	52.8329
contig_6AS_858	AS.H049.F17	MLOC_16150.1	6	50.8499	84617600	morex_contig_1572543	6	52.8329
contig_6AS_858	AS.H017.N13	NA	NA	NA	NA	morex_contig_1592014	6	55.0283
contig_6AS_858	AS.H043.K09	MLOC_73208.3	6	52.9037	121102120	morex_contig_63156	6	52.8329
contig_6AS_858	AS.H029.O15	NA	NA	NA	NA	morex_contig_101138	6	50.8499
contig_6AS_858	AS.H021.G02	MLOC_56130.1	6	50.8499	84084400	NA	NA	NA
contig_6AS_917	AS.H057.J22	MLOC_10199.2	6	119.334	537339120	NA	NA	NA
contig_6AL_698	AL.H071.P15	MLOC_56391.3	6	59.915	375912200	morex_contig_1576686	6	60.1983
contig_6AL_698	AL.H087.P24	NA	NA	NA	NA	morex_contig_63347	6	55.0283
contig_6AL_699	AL.H118.G15	NA	NA	NA	NA	morex_contig_58990	6	62.7479
contig_6AL_699	AL.H068.L19	AK374805	6	62.7479	427938880	NA	NA	NA
contig_6AL_110	AL.H096.P19	NA	NA	NA	NA	morex_contig_355884	6	91.0512
contig_6AL_526	AL.H076.D01	MLOC_15081.1	6	104.816	522565760	morex_contig_2452033	6	53.6024
contig_6AL_655	AL.H119.G21	NA	NA	NA	NA	morex_contig_49094	6	54.8867
contig_6AL_655	AL.H092.C19	MLOC_20229.1	6	54.3909	212759200	NA	NA	NA
contig_6AL_911	AL.H064.E24	AK365432	6	57.1884	357773480	morex_contig_162832	6	54.8159
contig_6AL_668	AL.H110.D17	NA	NA	NA	NA	morex_contig_135695	6	65.9348
contig_6AL_668	AL.H096.C08	MLOC_4943.1	6	65.864	441818200	NA	NA	NA
contig_6AL_668	AL.H115.G23	NA	NA	NA	NA	morex_contig_1592099	6	65.9348
contig_6AL_658	AL.H074.N14	AK249530.1	6	55.3824	300058920	NA	NA	NA
contig_6AL_1082	AL.H080.D01	MLOC_58592.8	6	68.3605	466612000	NA	NA	NA
contig_6AL_1082	AL.H098.P13	MLOC_51108.1	6	60.2691	403659680	NA	NA	NA
contig_6AS_350	AS.H015.B15	NA	NA	NA	NA	morex_contig_85628	6	55.0283
contig_6AS_350	AS.H029.F04	AK359242	6	54.6388	218794280	morex_contig_40238	6	55.0283
contig_6AS_351	AS.H027.L12	MLOC_53294.2	6	54.8867	245064920	morex_contig_115461	6	115.227
contig_6AS_351	AS.H054.K04	MLOC_65087.2	6	54.2139	207892200	morex_contig_139975	6	54.8867
contig_6AS_351	AS.H013.N17	AK249169.1	6	53.7535	199601560	morex_contig_1587008	6	55.0283
contig_6AS_351	AS.H049.G17	NA	NA	NA	NA	morex_contig_53358	6	55.3824
contig_6AL_567	AL.H110.M13	AK249152.1	6	37.5354	26948920	NA	NA	NA
contig_6AL_567	AL.H122.I12	NA	NA	NA	NA	morex_contig_1628824	6	54.8159
contig_6AL_567	AL.H082.B18	MLOC_59602.1	6	59.915	369595640	morex_contig_43753	6	55.0283
contig_6AS_353	AS.H038.E19	NA	NA	NA	NA	morex_contig_1601798	6	55.3824
contig_6AS_353	AS.H023.K24	MLOC_36461.2	6	50.4127	82856800	morex_contig_2546846	6	49.0793
contig_6AL_1060	AL.H061.P01	NA	NA	NA	NA	morex_contig_1717946	6	55.0043
contig_6AS_359	AS.H043.H21	AK251717.1	6	60.0921	387695920	morex_contig_37987	6	60.1983
contig_6AS_1081	AS.H011.J11	NA	NA	NA	NA	morex_contig_1658845	6	53.6119
contig_6AS_1087	AS.H038.G18	AK365790	6	54.8867	245369960	morex_contig_1572443	6	55.6657
contig_6AS_1084	AS.H001.J10	NA	NA	NA	NA	morex_contig_107506	6	59.6317
contig_6AL_230	AL.H066.G16	MLOC_5668.1	6	68.2011	464273360	NA	NA	NA
contig_6AL_506	AL.H100.P12	MLOC_4786.1	6	55.5241	310412920	morex_contig_135501	6	64.4476
contig_6AL_506	AL.H092.G19	AK364901	6	113.244	525628560	morex_contig_1561205	6	113.244
contig_6AS_822	AS.H050.L04	MLOC_7269.1	6	10.6232	8582040	NA	NA	NA
contig_6AS_822	AS.H032.I14	MLOC_77387.2	6	4.88669	5622160	morex_contig_75422	6	4.95751
contig_6AL_608	AL.H085.L21	AK366920	6	59.915	372719200	morex_contig_273344	6	60.0567
contig_6AL_608	AL.H105.F02	MLOC_3763.3	6	60.4816	405765200	NA	NA	NA
contig_6AL_608	AL.H090.P07	AK375494	6	60.1983	394969760	morex_contig_66573	6	60.1983
contig_6AL_605	AL.H077.H12	NA	NA	NA	NA	morex_contig_160802	6	55.3824
contig_6AL_605	AL.H080.J04	AK355397	6	55.5241	321374520	NA	NA	NA
contig_6AL_605	AL.H061.N05	AK367321	6	55.5241	312920200	morex_contig_44388	6	54.8159
contig_6AL_605	AL.H110.I17	NA	NA	NA	NA	morex_contig_156842	6	55.3824
contig_6AL_605	AL.H097.K03	AK376271	6	86.5911	503835560	morex_contig_48532	6	55.0283
contig_6AL_605	AL.H088.C16	MLOC_73368.2	6	56.8166	354485000	morex_contig_6348	6	55.0283
contig_6AL_606	AL.H116.D17	MLOC_13154.1	6	72.238	473930480	morex_contig_1564969	6	71.8839
contig_6AL_600	AL.H091.N23	NA	NA	NA	NA	morex_contig_52036	6	59.915
contig_6AL_602	AL.H122.D18	AK353787	6	61.6856	418904240	morex_contig_5732	6	53.6024
contig_6AL_602	AL.H113.O07	AK366843	6	60.3399	403659680	NA	NA	NA
contig_6AS_981	AS.H037.A23	AK371397	6	108.357	524059960	NA	NA	NA
contig_6AS_989	AS.H016.B15	MLOC_69134.1	6	28.5057	17841120	NA	NA	NA
contig_6AL_1066	AL.H104.E06	NA	NA	NA	NA	morex_contig_70166	6	60.4816
contig_6AL_1061	AL.H121.O14	NA	NA	NA	NA	morex_contig_2551057	6	92.2269
contig_6AL_1061	AL.H115.N16	AK360855	6	99.1501	516376920	NA	NA	NA
contig_6AL_1061	AL.H122.M24	MLOC_63607.1	6	99.1501	516376920	morex_contig_158736	6	92.2269
contig_6AL_1061	AL.H116.K07	NA	NA	NA	NA	morex_contig_1574203	6	92.2269
contig_6AL_1061	AL.H085.E05	MLOC_74982.3	6	99.1501	516376920	morex_contig_2557895	6	92.2269
contig_6AL_72	AL.H073.G05	AK373888	6	63.4561	429255760	morex_contig_50847	6	64.4476
contig_6AL_1062	AL.H118.P02	MLOC_54768.1	6	104.816	522565760	NA	NA	NA
contig_6AL_1062	AL.H112.C06	MLOC_21264.1	6	104.816	522565760	morex_contig_133043	6	104.958
contig_6AL_1065	AL.H098.H15	NA	NA	NA	NA	morex_contig_46453	6	68.2011
contig_6AL_1065	AL.H075.J21	NA	NA	NA	NA	morex_contig_42289	6	68.2011
contig_6AL_1065	AL.H090.D02	NA	NA	NA	NA	morex_contig_1671490	6	70.5098
contig_6AL_1065	AL.H104.G08	MLOC_62429.1	6	74.5751	485002440	morex_contig_46556	6	68.2011
contig_6AL_1065	AL.H104.P10	NA	NA	NA	NA	morex_contig_2551172	6	67.9178
contig_6AL_1065	AL.H123.D15	MLOC_69891.2	6	67.9178	461390360	morex_contig_57119	6	68.2011
contig_6AL_1065	AL.H114.C11	MLOC_70012.1	6	68.2011	464273360	morex_contig_57304	6	68.4844
contig_6AL_1065	AL.H095.J23	MLOC_75496.6	6	68.2011	464273360	morex_contig_37802	6	67.6346
contig_6AL_1065	AL.H124.B24	MLOC_73487.3	6	68.4844	468899800	morex_contig_63766	6	67.9178
contig_6AL_1065	AL.H071.M13	MLOC_33486.1	6	68.4844	468899800	NA	NA	NA
contig_6AL_1064	AL.H070.P24	NA	NA	NA	NA	morex_contig_1569452	6	65.9348
contig_6AL_1064	AL.H114.N17	AK374456	6	66.7139	457281000	morex_contig_1564403	6	65.6516
contig_6AL_1064	AL.H095.C14	NA	NA	NA	NA	morex_contig_1822902	6	57.2238
contig_6AL_1067	AL.H101.N01	MLOC_53327.1	6	59.4193	364168160	morex_contig_38257	6	54.8867
contig_6AL_1067	AL.H066.E07	AK357848	6	56.4093	348583840	morex_contig_135061	6	55.0283
contig_6AL_1067	AL.H122.M10	NA	NA	NA	NA	morex_contig_1934723	6	55.0043
contig_6AL_74	AL.H074.C13	NA	NA	NA	NA	morex_contig_248902	6	54.3201
contig_6AL_1069	AL.H071.E02	NA	NA	NA	NA	morex_contig_43440	6	67.9178
contig_6AL_78	AL.H083.N09	NA	NA	NA	NA	morex_contig_136621	6	55.0283
contig_6AL_78	AL.H116.P16	AK372296	6	75.4958	490541520	morex_contig_1566104	6	73.796
contig_6AL_239	AL.H067.C04	MLOC_66322.1	6	80.4533	497547520	morex_contig_51376	6	79.6034
contig_6AL_469	AL.H076.E19	NA	NA	NA	NA	morex_contig_1888867	6	60.6546
contig_6AL_469	AL.H119.G07	AK364283	6	82.3536	498095600	morex_contig_191718	6	55.0283
contig_6AL_65	AL.H071.J15	MLOC_49937.2	6	50.8499	84084400	morex_contig_351174	6	50.9915
contig_6AL_461	AL.H088.L15	NA	NA	NA	NA	morex_contig_96161	6	55.0043
contig_6AL_461	AL.H081.J10	MLOC_56103.1	6	59.915	373538840	NA	NA	NA
contig_6AL_465	AL.H081.L05	MLOC_34660.2	6	60.1983	400093440	morex_contig_244333	6	62.7479
contig_6AL_465	AL.H066.P08	MLOC_68556.2	6	62.7479	425310080	NA	NA	NA
contig_6AL_466	AL.H122.I11	MLOC_11036.3	6	57.1884	357773480	morex_contig_244145	6	54.8867
contig_6AS_189	AS.H017.D10	MLOC_52914.2	6	70.0071	472081640	NA	NA	NA
contig_6AL_741	AL.H070.E05	NA	NA	NA	NA	morex_contig_311962	6	54.4184
contig_6AL_741	AL.H118.M09	MLOC_73854.4	6	55.5241	318461760	NA	NA	NA
contig_6AL_743	AL.H116.M21	MLOC_62219.3	6	88.7394	507643600	morex_contig_46313	6	87.6062
contig_6AL_744	AL.H117.H02	MLOC_5270.2	6	95.2195	513792760	morex_contig_46291	6	92.2805
contig_6AL_744	AL.H117.E20	NA	NA	NA	NA	morex_contig_54289	6	92.2805
contig_6AL_744	AL.H084.F12	MLOC_69286.2	6	94.228	510360440	morex_contig_274104	6	91.7139
contig_6AS_181	AS.H053.P18	MLOC_74893.1	6	1.41643	4377200	morex_contig_2549486	6	1.84136
contig_6AL_60	AL.H083.C17	NA	NA	NA	NA	morex_contig_53914	6	55.0283
contig_6AS_1202	AS.H024.N03	NA	NA	NA	NA	morex_contig_1640865	6	54.9575
contig_6AS_1202	AS.H019.F15	MLOC_66445.1	6	11.119	9913800	NA	NA	NA
contig_6AL_1111	AL.H082.P06	NA	NA	NA	NA	morex_contig_165059	6	117.554
contig_6AL_1111	AL.H078.I11	MLOC_5371.1	6	119.122	534763640	NA	NA	NA
contig_6AL_1111	AL.H122.D23	NA	NA	NA	NA	morex_contig_42473	6	117.554
contig_6AL_1110	AL.H108.P24	NA	NA	NA	NA	morex_contig_334753	6	60.2599
contig_6AL_1110	AL.H093.M08	NA	NA	NA	NA	morex_contig_44866	6	55.5241
contig_6AL_1113	AL.H108.K20	NA	NA	NA	NA	morex_contig_1565843	6	57.2238
contig_6AL_1112	AL.H073.G02	NA	NA	NA	NA	morex_contig_1563518	6	55.0283
contig_6AS_849	AS.H004.O06	NA	NA	NA	NA	morex_contig_1588489	6	53.6024
contig_6AS_216	AS.H022.C23	NA	NA	NA	NA	morex_contig_202251	6	55.5241
contig_6AL_995	AL.H068.P08	MLOC_59218.1	6	59.915	371893360	NA	NA	NA
contig_6AL_995	AL.H083.G05	AK370771	6	59.915	371893360	morex_contig_1565686	6	58.4632
contig_6AL_995	AL.H121.H07	AK375010	6	60.0567	387695920	NA	NA	NA
contig_6AL_997	AL.H119.A17	MLOC_56552.2	6	75.4958	490541520	NA	NA	NA
contig_6AL_997	AL.H092.L14	AK373328	6	56.7812	354008840	NA	NA	NA
contig_6AL_997	AL.H107.F04	NA	NA	NA	NA	morex_contig_40939	6	72.238
contig_6AL_997	AL.H074.E21	NA	NA	NA	NA	morex_contig_1681579	6	65.864
contig_6AL_996	AL.H124.H24	NA	NA	NA	NA	morex_contig_175321	6	15.3683
contig_6AL_996	AL.H113.G04	MLOC_45258.1	6	94.228	510360440	morex_contig_276955	6	92.2269
contig_6AL_999	AL.H115.I14	AK362777	6	68.2011	464273360	NA	NA	NA
contig_6AL_999	AL.H081.O14	MLOC_70531.1	6	63.881	434276520	NA	NA	NA
contig_6AL_999	AL.H091.M06	AK368085	6	64.3059	437165720	morex_contig_184	6	63.4561
contig_6AS_430	AS.H059.M18	MLOC_38538.1	6	0.283286	167400	NA	NA	NA
contig_6AS_430	AS.H018.G17	MLOC_4398.1	6	0.956091	260400	morex_contig_135088	6	0.283286
contig_6AL_305	AL.H114.K20	MLOC_6251.1	6	55.0283	260614520	morex_contig_137282	6	54.8867
contig_6AS_21	AS.H005.F19	MLOC_38148.3	6	23.6544	15469000	morex_contig_2549803	6	24.6459
contig_6AS_21	AS.H043.D18	MLOC_36821.2	6	26.505	16087760	morex_contig_2547376	6	47.6123
contig_6AS_21	AS.H054.C10	NA	NA	NA	NA	morex_contig_40777	6	24.5042
contig_6AS_21	AS.H012.O20	NA	NA	NA	NA	morex_contig_341489	6	24.6459
contig_6AL_514	AL.H098.J09	NA	NA	NA	NA	morex_contig_100428	6	66.0765
contig_6AL_517	AL.H123.L22	AK363507	6	66.0765	451860960	morex_contig_2553213	6	65.9348
contig_6AL_909	AL.H119.K06	MLOC_63155.1	6	55.5241	314196160	NA	NA	NA
contig_6AL_909	AL.H081.E15	MLOC_64710.1	6	55.3824	299169840	morex_contig_49221	6	55.0283
contig_6AS_434	AS.H034.O18	MLOC_80515.1	6	49.221	62519560	morex_contig_353351	6	3.39943
contig_6AS_434	AS.H054.H20	AK250175.1	6	2.6204	4576840	NA	NA	NA
contig_6AS_1098	AS.H055.P13	NA	NA	NA	NA	morex_contig_425205	6	53.8952
contig_6AL_512	AL.H082.K21	MLOC_15611.1	6	55.2762	278709840	morex_contig_1581624	6	53.7535
contig_6AL_512	AL.H075.N05	NA	NA	NA	NA	morex_contig_1659735	6	91.1473
contig_6AS_29	AS.H022.F05	MLOC_55674.1	6	53.4703	163895760	morex_contig_40172	6	53.8952
contig_6AS_29	AS.H035.N07	NA	NA	NA	NA	morex_contig_1567013	6	53.7535
contig_6AL_903	AL.H121.O07	MLOC_44.1	6	93.8031	510360440	morex_contig_302086	6	66.0765
contig_6AS_1097	AS.H036.C18	NA	NA	NA	NA	morex_contig_1559586	6	55.3824
contig_6AS_1097	AS.H055.D18	NA	NA	NA	NA	morex_contig_49867	6	28.5411
contig_6AS_1097	AS.H041.I19	NA	NA	NA	NA	morex_contig_78442	6	28.5411
contig_6AS_1097	AS.H039.E22	NA	NA	NA	NA	morex_contig_2016962	6	60.2599
contig_6AS_1097	AS.H019.G16	MLOC_62894.2	6	28.4703	17841120	morex_contig_47070	6	28.4703
contig_6AL_901	AL.H072.F14	NA	NA	NA	NA	morex_contig_53539	6	68.2011
contig_6AL_901	AL.H071.C03	NA	NA	NA	NA	morex_contig_163174	6	52.8329
contig_6AS_1091	AS.H027.H15	MLOC_38572.1	6	46.4589	39476640	morex_contig_2550793	6	48.796
contig_6AS_1091	AS.H014.C24	MLOC_72290.1	6	53.7535	185877240	morex_contig_138781	6	48.9377
contig_6AS_1091	AS.H042.I17	AK371706	6	28.4703	16782160	NA	NA	NA
contig_6AS_1091	AS.H013.P15	NA	NA	NA	NA	morex_contig_78686	6	113.244
contig_6AS_1091	AS.H051.M01	MLOC_11262.3	6	45.1487	33458920	morex_contig_1560717	6	48.9377
contig_6AL_907	AL.H084.C08	AK376772	6	73.796	484391120	morex_contig_38688	6	72.9447
contig_6AL_907	AL.H106.O17	NA	NA	NA	NA	morex_contig_39491	6	49.221
contig_6AL_907	AL.H102.I03	MLOC_72762.2	6	72.9462	484391120	morex_contig_6232	6	71.2923
contig_6AL_907	AL.H068.F20	MLOC_57018.2	6	74.5751	485528200	morex_contig_41349	6	72.9447
contig_6AL_907	AL.H103.I14	MLOC_73298.1	6	72.9462	484391120	morex_contig_6333	6	71.2923
contig_6AL_905	AL.H097.L05	AK360352	6	55.0283	265658840	morex_contig_59326	6	55.0283
contig_6AL_867	AL.H064.M10	NA	NA	NA	NA	morex_contig_437856	6	55.0283
contig_6AS_135	AS.H042.I07	AK354749	6	49.6459	67850320	morex_contig_101778	6	50
contig_6AL_869	AL.H062.C23	NA	NA	NA	NA	morex_contig_161628	6	49.221
contig_6AL_31	AL.H090.M09	NA	NA	NA	NA	morex_contig_37935	6	113.208
contig_6AS_729	AS.H010.N14	MLOC_61035.2	6	60.1983	394969760	NA	NA	NA
contig_6AS_649	AS.H052.D17	AK374349	6	37.3938	26948920	NA	NA	NA
contig_6AS_649	AS.H026.F19	MLOC_38183.5	6	35.6232	24792560	morex_contig_2549880	6	37.3938
contig_6AS_722	AS.H035.O01	MLOC_55617.1	6	110.951	524552240	NA	NA	NA
contig_6AL_1042	AL.H108.I15	NA	NA	NA	NA	morex_contig_40177	6	59.915
contig_6AL_1042	AL.H080.F10	AK372459	6	60.1983	400093440	morex_contig_6634	6	60.1983
contig_6AL_395	AL.H119.P06	AK373548	6	10.2691	8340240	NA	NA	NA
contig_6AL_394	AL.H080.N22	MLOC_3334.1	6	55.5241	314590480	morex_contig_129847	6	55.0283
contig_6AL_391	AL.H073.L07	MLOC_12163.1	6	53.7535	206622440	morex_contig_160161	6	53.6827
contig_6AL_390	AL.H061.H21	MLOC_31485.1	6	55.0283	258905800	NA	NA	NA
contig_6AL_390	AL.H107.O10	AK371743	6	56.4093	347358720	morex_contig_67600	6	117.989
contig_6AL_390	AL.H077.G24	AK252300.1	6	117.493	531067200	morex_contig_2547483	6	117.989
contig_6AL_645	AL.H114.H04	AK363069	6	88.102	504848640	morex_contig_161734	6	87.6062
contig_6AL_645	AL.H088.M22	MLOC_64867.2	6	73.5836	484391120	morex_contig_49437	6	72.1671
contig_6AL_399	AL.H081.C22	AK363789	6	54.8867	251914680	morex_contig_45636	6	55.0283
contig_6AS_544	AS.H019.N22	MLOC_61422.1	6	1.18626	2616400	NA	NA	NA
contig_6AL_455	AL.H103.G22	NA	NA	NA	NA	morex_contig_36866	6	59.6317
contig_6AL_912	AL.H082.O20	NA	NA	NA	NA	morex_contig_37028	6	55.4533
contig_6AS_869	AS.H027.D02	NA	NA	NA	NA	morex_contig_1569110	6	56.0198
contig_6AS_869	AS.H047.A20	NA	NA	NA	NA	morex_contig_158523	6	55.5241
contig_6AS_869	AS.H024.O06	MLOC_5994.3	6	55.0283	247443240	morex_contig_136962	6	55.0283
contig_6AS_869	AS.H052.N12	NA	NA	NA	NA	morex_contig_61025	6	54.8159
contig_6AS_869	AS.H048.P04	MLOC_61063.2	6	54.8867	237686920	morex_contig_45052	6	55.0283
contig_6AS_863	AS.H023.A04	MLOC_34435.1	6	46.2465	36793280	NA	NA	NA
contig_6AS_863	AS.H041.J13	MLOC_78764.1	6	86.5085	503639640	morex_contig_81812	6	86.9688
contig_6AS_863	AS.H057.L24	MLOC_72543.1	6	55.2762	267110880	morex_contig_104244	6	54.8867
contig_6AS_861	AS.H015.M08	AK365209	6	49.0085	47901200	morex_contig_1576545	6	49.221
contig_6AS_861	AS.H047.F04	AK252861.1	6	48.9731	46951360	morex_contig_1561495	6	50.2125
contig_6AS_861	AS.H053.D01	AK376535	6	49.0793	48355040	morex_contig_6839	6	48.9377
contig_6AS_867	AS.H057.L23	AK371919	6	35.6232	24792560	morex_contig_237111	6	68.2011
contig_6AS_867	AS.H039.C10	NA	NA	NA	NA	morex_contig_340253	6	60.6546
contig_6AS_867	AS.H032.O15	AK369305	6	35.6232	24792560	NA	NA	NA
contig_6AS_864	AS.H023.A20	AK374989	6	46.2465	36793280	NA	NA	NA
contig_6AS_864	AS.H051.F08	AK374013	6	46.4589	37133040	NA	NA	NA
contig_6AS_865	AS.H040.H21	NA	NA	NA	NA	morex_contig_273116	6	49.221
contig_6AS_865	AS.H017.L17	MLOC_55265.2	6	49.0793	51143800	morex_contig_39813	6	49.221
contig_6AS_1200	AS.H041.O05	MLOC_43913.1	6	53.7535	196766920	morex_contig_273365	6	55.0283
contig_6AS_1200	AS.H037.E06	NA	NA	NA	NA	morex_contig_44228	6	55.3824
contig_6AS_1200	AS.H028.H20	MLOC_64815.2	6	52.9037	133141280	morex_contig_49354	6	54.8867
contig_6AL_640	AL.H110.I21	MLOC_13871.1	6	56.4448	352064520	morex_contig_1566694	6	55.0283
contig_6AL_643	AL.H102.M17	NA	NA	NA	NA	morex_contig_43727	6	55.0283
contig_6AL_643	AL.H082.L02	MLOC_75182.1	6	56.3739	340051400	NA	NA	NA
contig_6AS_1203	AS.H036.F04	AK358852	6	17.7054	15111880	morex_contig_136337	6	10.8357
contig_6AS_1204	AS.H055.M04	AK249345.1	6	54.8867	247978920	morex_contig_113069	6	54.8867
contig_6AS_1204	AS.H041.E02	MLOC_49483.1	6	54.8867	235752520	morex_contig_342448	6	54.745
contig_6AS_1204	AS.H057.N02	NA	NA	NA	NA	morex_contig_152701	6	53.6024
contig_6AS_1204	AS.H049.M06	NA	NA	NA	NA	morex_contig_81139	6	59.915
contig_6AS_1204	AS.H050.L16	AK366396	6	54.6388	235752520	morex_contig_1592086	6	53.6024
contig_6AS_1205	AS.H050.P16	MLOC_54875.3	6	30.0992	20608800	morex_contig_39464	6	30.0992
contig_6AS_1205	AS.H002.J20	AK364583	6	67.9178	461390360	NA	NA	NA
contig_6AS_1205	AS.H034.K15	MLOC_20462.1	6	29.9575	20219440	NA	NA	NA
contig_6AS_1205	AS.H043.D07	MLOC_63441.1	6	30.2408	20608800	NA	NA	NA
contig_6AS_1205	AS.H032.N19	MLOC_72452.1	6	30.0992	20219440	morex_contig_47589	6	30.2408
contig_6AS_1205	AS.H003.C17	AK353723	6	30.0992	20608800	morex_contig_1592704	6	54.8867
contig_6AS_1206	AS.H010.C06	AK372866	6	43.7677	30202680	NA	NA	NA
contig_6AS_1206	AS.H048.F18	MLOC_67875.1	6	43.7677	32967880	NA	NA	NA
contig_6AL_646	AL.H114.D01	MLOC_61771.1	6	99.3626	516376920	morex_contig_45852	6	91.0512
contig_6AL_646	AL.H119.B05	NA	NA	NA	NA	morex_contig_55349	6	92.2269
contig_6AL_160	AL.H070.M14	AK251681.1	6	93.1303	509704480	morex_contig_134595	6	91.7139
contig_6AL_160	AL.H102.I24	MLOC_57271.2	6	64.0935	436070800	morex_contig_41587	6	64.4476
contig_6AL_161	AL.H108.M17	MLOC_50966.5	6	67.6346	461390360	NA	NA	NA
contig_6AL_165	AL.H067.C20	MLOC_53783.1	6	60.0567	384474400	NA	NA	NA
contig_6AL_165	AL.H119.O16	NA	NA	NA	NA	morex_contig_50134	6	58.1445
contig_6AL_165	AL.H115.M10	NA	NA	NA	NA	morex_contig_298721	6	59.7804
contig_6AL_167	AL.H110.M10	NA	NA	NA	NA	morex_contig_276924	6	91.9972
contig_6AL_167	AL.H086.M08	AK358387	6	94.6176	511636400	NA	NA	NA
contig_6AS_91	AS.H046.B13	AK248465.1	6	53.3286	158873760	morex_contig_1569449	6	55.0283
contig_6AS_389	AS.H012.H04	MLOC_55667.12	6	53.1161	145050240	NA	NA	NA
contig_6AS_389	AS.H051.K23	NA	NA	NA	NA	morex_contig_40167	6	52.762
contig_6AS_388	AS.H043.M06	AK376108	6	49.1501	59079800	morex_contig_1560436	6	49.221
contig_6AS_94	AS.H007.P23	AK376266	6	60.0567	387191240	morex_contig_133904	6	60.4816
contig_6AS_96	AS.H044.L07	MLOC_53868.1	6	62.7479	427938880	morex_contig_38702	6	62.7479
contig_6AS_267	AS.H030.M02	AK375793	6	55.2762	283402000	morex_contig_42253	6	54.8867
contig_6AS_381	AS.H046.O14	MLOC_22578.1	6	52.1955	96491840	NA	NA	NA
contig_6AS_381	AS.H057.M22	AK366640	6	52.1955	96491840	morex_contig_1563566	6	52.6204
contig_6AS_380	AS.H027.B17	AK374040	6	46.9547	41853720	morex_contig_77661	6	55.0283
contig_6AS_386	AS.H045.I18	MLOC_76508.1	6	44.9363	33458920	morex_contig_275728	6	43.6261
contig_6AS_386	AS.H012.D14	NA	NA	NA	NA	morex_contig_400987	6	65.5099
contig_6AS_385	AS.H023.N23	AK372589	6	29.9575	19950360	NA	NA	NA
contig_6AL_705	AL.H096.I24	MLOC_10319.1	6	99.1501	516376920	morex_contig_349715	6	99.1501
contig_6AL_705	AL.H094.N24	MLOC_62539.1	6	100.425	517293280	NA	NA	NA
contig_6AL_706	AL.H115.E18	AK248208.1	6	56.4093	343799920	NA	NA	NA
contig_6AL_700	AL.H075.C18	NA	NA	NA	NA	morex_contig_166097	6	118.414
contig_6AL_701	AL.H081.C03	NA	NA	NA	NA	morex_contig_41159	6	65.9348
contig_6AL_701	AL.H107.I15	MLOC_55832.1	6	66.7847	459150920	morex_contig_40306	6	65.9348
contig_6AL_708	AL.H113.L21	AK367632	6	53.8598	201007720	NA	NA	NA
contig_6AL_708	AL.H073.E04	AK373295	6	55.5241	311966640	morex_contig_141309	6	59.915
contig_6AS_311	AS.H044.M22	MLOC_43063.1	6	59.915	378652600	NA	NA	NA
contig_6AS_312	AS.H042.K15	NA	NA	NA	NA	morex_contig_1774209	6	52.9037
contig_6AS_164	AS.H024.D19	NA	NA	NA	NA	morex_contig_45663	6	116.789
contig_6AS_164	AS.H014.F16	MLOC_56758.1	6	88.7394	507643600	morex_contig_41114	6	88.881
contig_6AL_267	AL.H098.H02	MLOC_58876.3	6	75.4958	490541520	morex_contig_2547629	6	72.6629
contig_6AL_266	AL.H082.F14	MLOC_30147.1	6	113.244	526547400	NA	NA	NA
contig_6AL_266	AL.H101.D10	MLOC_64189.3	6	113.244	526547400	morex_contig_48473	6	116.402
contig_6AL_266	AL.H096.C19	MLOC_64190.1	6	113.244	526547400	NA	NA	NA
contig_6AL_349	AL.H110.K17	MLOC_73443.2	6	93.1303	509704480	NA	NA	NA
contig_6AS_168	AS.H014.P01	NA	NA	NA	NA	morex_contig_245825	6	54.8159
contig_6AS_1119	AS.H029.O13	NA	NA	NA	NA	morex_contig_40968	6	52.6204
contig_6AS_1119	AS.H041.M10	NA	NA	NA	NA	morex_contig_51161	6	52.8683
contig_6AS_1119	AS.H028.N15	NA	NA	NA	NA	morex_contig_407504	6	49.4359
contig_6AS_1119	AS.H037.F09	NA	NA	NA	NA	morex_contig_122039	6	60.6586
contig_6AS_1119	AS.H035.G16	NA	NA	NA	NA	morex_contig_1671997	6	54.745
contig_6AS_1119	AS.H054.E19	MLOC_9900.2	6	52.5496	109449840	morex_contig_1558041	6	50.9207
contig_6AS_1119	AS.H008.L24	MLOC_58820.1	6	52.1955	96129760	morex_contig_137917	6	50.2438
contig_6AS_1119	AS.H029.M03	AK248759.1	6	52.1955	96129760	morex_contig_51303	6	52.762
contig_6AS_1111	AS.H009.P23	AK365163	6	49.0793	55988480	morex_contig_5888	6	49.221
contig_6AS_1111	AS.H015.O06	AK363786	6	49.0793	49311080	morex_contig_46508	6	48.9377
contig_6AS_1111	AS.H004.H11	NA	NA	NA	NA	morex_contig_54509	6	60.0567
contig_6AS_1111	AS.H020.D06	MLOC_81064.1	6	49.0793	55988480	morex_contig_94281	6	49.221
contig_6AS_1111	AS.H015.I06	MLOC_51688.1	6	49.0793	55988480	NA	NA	NA
contig_6AS_1111	AS.H032.P07	AK358554	6	49.0793	51143800	morex_contig_118414	6	49.221
contig_6AS_1111	AS.H002.G19	NA	NA	NA	NA	morex_contig_65964	6	54.8513
contig_6AS_1111	AS.H011.B16	NA	NA	NA	NA	morex_contig_39712	6	49.7875
contig_6AS_1111	AS.H040.G18	MLOC_26813.1	6	49.0793	55988480	NA	NA	NA
contig_6AS_1111	AS.H036.L04	AK365292	6	49.0793	55988480	NA	NA	NA
contig_6AS_1111	AS.H048.A21	NA	NA	NA	NA	morex_contig_63072	6	49.221
contig_6AS_1111	AS.H023.H14	NA	NA	NA	NA	morex_contig_1683270	6	55.0283
contig_6AS_1111	AS.H041.K14	MLOC_21715.1	6	115.014	528640520	NA	NA	NA
contig_6AS_1116	AS.H014.N21	AK367526	6	54.8867	242190600	morex_contig_98689	6	54.8159
contig_6AS_1116	AS.H012.B10	NA	NA	NA	NA	morex_contig_40141	6	54.3201
contig_6AS_1117	AS.H055.L10	MLOC_55196.3	6	46.4589	38139920	NA	NA	NA
contig_6AS_1117	AS.H021.B04	NA	NA	NA	NA	morex_contig_1596437	6	53.6024
contig_6AS_1117	AS.H002.N22	AK364229	6	46.2465	35964960	morex_contig_42954	6	44.051
contig_6AL_411	AL.H092.N21	AK373027	6	99.5751	516376920	morex_contig_56119	6	100.85
contig_6AL_411	AL.H118.P16	MLOC_16420.1	6	100.992	518494840	morex_contig_49695	6	100.992
contig_6AL_411	AL.H077.C04	NA	NA	NA	NA	morex_contig_1573332	6	100.992
contig_6AL_412	AL.H114.N16	NA	NA	NA	NA	morex_contig_1566735	6	55.0043
contig_6AL_412	AL.H112.L14	MLOC_66650.3	6	54.8867	247443240	morex_contig_51906	6	54.9575
contig_6AL_412	AL.H062.H12	NA	NA	NA	NA	morex_contig_1917682	6	55.0283
contig_6AL_413	AL.H065.H17	MLOC_1393.1	6	76.1508	491890640	morex_contig_37233	6	74.3626
contig_6AL_413	AL.H124.C08	NA	NA	NA	NA	morex_contig_1663402	6	75.6279
contig_6AL_413	AL.H091.J02	MLOC_79707.1	6	75.4958	485528200	morex_contig_86532	6	71.7776
contig_6AL_414	AL.H116.L17	MLOC_10957.1	6	116.147	529949960	morex_contig_1560090	6	116.006
contig_6AL_414	AL.H083.H21	MLOC_57016.2	6	116.82	529949960	morex_contig_38142	6	116.006
contig_6AL_415	AL.H117.N08	MLOC_12609.1	6	72.9462	484391120	NA	NA	NA
contig_6AL_416	AL.H071.K04	NA	NA	NA	NA	morex_contig_66695	6	13.6686
contig_6AL_416	AL.H066.E13	MLOC_1128.1	6	72.9462	484391120	NA	NA	NA
contig_6AL_417	AL.H120.I05	MLOC_67417.3	6	87.7479	504848640	NA	NA	NA
contig_6AL_417	AL.H102.E11	AK368372	6	87.4646	504848640	NA	NA	NA
contig_6AL_1025	AL.H067.M23	MLOC_62554.2	6	60.2691	403474920	NA	NA	NA
contig_6AL_36	AL.H112.C08	AK372834	6	71.8839	473048840	NA	NA	NA
contig_6AL_1027	AL.H079.O19	MLOC_82116.1	6	60.2337	402908240	morex_contig_276437	6	60.2599
contig_6AL_34	AL.H120.D02	MLOC_65519.1	6	85.6941	499582360	NA	NA	NA
contig_6AL_1023	AL.H108.H22	AK374819	6	86.2606	500361080	morex_contig_7610	6	88.5992
contig_6AL_30	AL.H083.M09	MLOC_58763.1	6	63.4561	429255760	morex_contig_42971	6	63.4561
contig_6AL_1029	AL.H080.F11	NA	NA	NA	NA	morex_contig_2555402	6	55.5241
contig_6AL_1028	AL.H091.O23	MLOC_63134.2	6	55.4533	307537360	morex_contig_47300	6	54.8867
contig_6AS_682	AS.H003.A04	MLOC_36570.1	6	10.8357	9913800	NA	NA	NA
contig_6AS_683	AS.H056.B14	NA	NA	NA	NA	morex_contig_48992	6	49.1501
contig_6AS_683	AS.H014.L04	AK364410	6	47.1848	43475640	NA	NA	NA
contig_6AS_683	AS.H006.O15	AK361377	6	49.6459	66894280	morex_contig_2547760	6	53.6024
contig_6AS_683	AS.H040.I20	MLOC_1088.10	6	47.1848	43475640	morex_contig_275674	6	49.4359
contig_6AS_683	AS.H057.A11	NA	NA	NA	NA	morex_contig_2549044	6	55.0283
contig_6AS_683	AS.H003.B08	NA	NA	NA	NA	morex_contig_42062	6	49.0793
contig_6AL_193	AL.H074.L06	NA	NA	NA	NA	morex_contig_1593693	6	87.3229
contig_6AL_193	AL.H097.P04	MLOC_20250.4	6	87.3229	504351400	morex_contig_57186	6	87.3229
contig_6AL_432	AL.H082.M06	MLOC_14502.1	6	60.6232	408102600	NA	NA	NA
contig_6AL_194	AL.H121.E22	MLOC_68729.1	6	88.7394	507643600	morex_contig_55262	6	87.6062
contig_6AS_764	AS.H017.L04	MLOC_22869.1	6	118.98	533625320	morex_contig_5677	6	118.555
contig_6AS_78	AS.H027.P01	MLOC_15015.1	6	48.3003	44666040	NA	NA	NA
contig_6AS_78	AS.H006.L09	AK357603	6	50.3541	82856800	morex_contig_53439	6	49.221
contig_6AS_75	AS.H006.G14	NA	NA	NA	NA	morex_contig_2205985	6	65.0717
contig_6AL_487	AL.H099.C04	MLOC_72246.1	6	93.2821	509704480	morex_contig_183079	6	95.0425
contig_6AL_954	AL.H062.E10	MLOC_12967.5	6	56.4093	350136320	NA	NA	NA
contig_6AL_956	AL.H098.M22	AK354058	6	55.5241	322659160	morex_contig_1570681	6	54.8867
contig_6AL_898	AL.H096.C04	AK369119	6	60.6232	415150760	NA	NA	NA
contig_6AL_898	AL.H084.M03	MLOC_6544.1	6	60.6232	415150760	morex_contig_137701	6	55.0043
contig_6AL_898	AL.H062.F02	MLOC_10346.1	6	60.9773	418904240	NA	NA	NA
contig_6AL_950	AL.H071.J17	AK374272	6	59.8088	366789520	NA	NA	NA
contig_6AL_950	AL.H077.B21	MLOC_54366.1	6	60.6232	413168000	NA	NA	NA
contig_6AL_953	AL.H077.G11	NA	NA	NA	NA	morex_contig_1564227	6	65.9348
contig_6AL_953	AL.H097.B24	NA	NA	NA	NA	morex_contig_66248	6	66.0765
contig_6AL_953	AL.H063.N06	NA	NA	NA	NA	morex_contig_350946	6	54.8867
contig_6AL_952	AL.H093.J04	MLOC_38384.1	6	69.2635	471021440	NA	NA	NA
contig_6AL_952	AL.H105.C03	MLOC_15020.1	6	65.6209	440120640	NA	NA	NA
contig_6AL_952	AL.H080.E04	NA	NA	NA	NA	morex_contig_52187	6	69.051
contig_6AL_894	AL.H064.E07	MLOC_37046.1	6	60.176	389755560	morex_contig_43263	6	60.6232
contig_6AL_896	AL.H094.P16	NA	NA	NA	NA	morex_contig_2090549	6	53.3286
contig_6AL_890	AL.H072.E10	AK375453	6	86.2606	503364360	NA	NA	NA
contig_6AL_891	AL.H076.I08	MLOC_55945.1	6	55.3824	296284360	NA	NA	NA
contig_6AL_489	AL.H071.N11	AK366266	6	60.1983	398590560	NA	NA	NA
contig_6AL_489	AL.H116.G20	MLOC_81672.2	6	60.0567	383436520	morex_contig_97564	6	60.0567
contig_6AL_471	AL.H091.O03	AK364338	6	66.3598	455794240	NA	NA	NA
contig_6AL_471	AL.H108.O04	AK372037	6	66.0765	451860960	morex_contig_6794	6	65.9348
contig_6AL_471	AL.H088.I09	MLOC_3940.2	6	66.7139	457281000	morex_contig_134453	6	65.9348
contig_6AL_946	AL.H066.J16	NA	NA	NA	NA	morex_contig_2550050	6	55.0043
contig_6AL_685	AL.H103.D05	AK373564	6	55.5949	327124400	morex_contig_1558484	6	54.8159
contig_6AL_685	AL.H078.L12	NA	NA	NA	NA	morex_contig_300306	6	55.0283
contig_6AL_685	AL.H088.E22	NA	NA	NA	NA	morex_contig_199860	6	49.4359
contig_6AL_684	AL.H112.G07	MLOC_57796.1	6	64.0581	434276520	morex_contig_42101	6	60.0567
contig_6AL_684	AL.H090.C19	NA	NA	NA	NA	morex_contig_1558668	6	60.0567
contig_6AL_684	AL.H122.C12	AK365609	6	59.915	371893360	NA	NA	NA
contig_6AL_687	AL.H078.M18	AK359707	6	60.0567	385466400	NA	NA	NA
contig_6AL_687	AL.H071.F12	MLOC_58595.3	6	60.0567	385466400	morex_contig_42809	6	59.915
contig_6AL_681	AL.H091.M01	AK252183.1	6	108.569	524059960	NA	NA	NA
contig_6AL_681	AL.H090.F21	MLOC_28537.1	6	108.569	524059960	morex_contig_192781	6	108.286
contig_6AL_681	AL.H117.K14	NA	NA	NA	NA	morex_contig_41712	6	115.227
contig_6AL_680	AL.H123.E21	NA	NA	NA	NA	morex_contig_52909	6	78.1161
contig_6AL_680	AL.H073.C02	AK248246.1	6	78.2578	495730920	morex_contig_276725	6	78.1161
contig_6AL_680	AL.H102.J17	MLOC_12844.1	6	78.2578	495730920	morex_contig_1564232	6	78.1161
contig_6AL_683	AL.H085.P04	AK250209.1	6	53.7535	198228880	NA	NA	NA
contig_6AS_901	AS.H044.B23	AK368898	6	53.1161	143978880	morex_contig_2549352	6	52.4788
contig_6AS_901	AS.H055.D17	AK372741	6	52.9037	137754080	morex_contig_38208	6	50.9207
contig_6AS_901	AS.H038.M22	AK376445	6	53.1161	143978880	NA	NA	NA
contig_6AS_902	AS.H015.M23	MLOC_63786.2	6	49.6459	67850320	morex_contig_47965	6	49.0793
contig_6AS_902	AS.H056.M19	NA	NA	NA	NA	morex_contig_1573908	6	49.7875
contig_6AS_902	AS.H037.E04	AK374942	6	49.8584	70712240	morex_contig_1569605	6	49.221
contig_6AS_902	AS.H025.H05	MLOC_81371.1	6	49.0793	48355040	NA	NA	NA
contig_6AS_902	AS.H021.M04	AK361819	6	50.2125	72360200	NA	NA	NA
contig_6AS_904	AS.H048.D16	NA	NA	NA	NA	morex_contig_344918	6	49.0793
contig_6AL_123	AL.H088.F14	MLOC_60808.1	6	104.816	518494840	NA	NA	NA
contig_6AL_955	AL.H082.O09	AK356960	6	54.6388	235752520	NA	NA	NA
contig_6AL_486	AL.H091.D20	MLOC_77135.1	6	59.915	369079800	NA	NA	NA
contig_6AL_951	AL.H087.J06	MLOC_58181.1	6	49.6459	66894280	morex_contig_133447	6	68.9093
contig_6AL_899	AL.H106.O18	AK249287.1	6	59.915	369237280	morex_contig_1562721	6	60.1983
contig_6AL_481	AL.H092.I06	NA	NA	NA	NA	morex_contig_66083	6	58.5694
contig_6AL_908	AL.H104.I19	AK370919	6	60.4108	404825280	NA	NA	NA
contig_6AL_908	AL.H101.E08	MLOC_71261.5	6	66.3952	456192280	NA	NA	NA
contig_6AL_908	AL.H096.L14	AK353701	6	60.1983	396064680	morex_contig_54067	6	60.0567
contig_6AL_908	AL.H089.E17	MLOC_5014.3	6	59.915	382169240	morex_contig_135783	6	59.915
contig_6AL_908	AL.H107.L14	AK376949	6	59.915	380869720	NA	NA	NA
contig_6AL_516	AL.H100.F08	AK370743	6	62.7479	427938880	morex_contig_1606412	6	63.6686
contig_6AS_835	AS.H001.B21	MLOC_48393.1	6	51.7705	92057600	morex_contig_156570	6	49.0085
contig_6AS_835	AS.H012.L23	AK367119	6	52.9037	130169000	morex_contig_1588701	6	50.4603
contig_6AS_834	AS.H004.J16	MLOC_2144.1	6	53.1161	145760760	morex_contig_52962	6	53.7535
contig_6AS_834	AS.H018.F14	NA	NA	NA	NA	morex_contig_50628	6	54.3201
contig_6AS_837	AS.H008.L10	NA	NA	NA	NA	morex_contig_134001	6	54.745
contig_6AS_837	AS.H034.K17	MLOC_13269.2	6	52.9037	114394960	morex_contig_1565252	6	53.6119
contig_6AS_837	AS.H030.K06	AK354892	6	52.9037	141264520	NA	NA	NA
contig_6AS_837	AS.H058.K13	AK373724	6	53.3286	150879480	NA	NA	NA
contig_6AS_837	AS.H050.C23	NA	NA	NA	NA	morex_contig_1558445	6	53.8952
contig_6AS_831	AS.H016.J01	NA	NA	NA	NA	morex_contig_295348	6	54.3201
contig_6AS_831	AS.H057.I08	MLOC_34735.1	6	48.619	46951360	morex_contig_244493	6	49.221
contig_6AS_831	AS.H009.J07	AK363752	6	46.2465	36426240	NA	NA	NA
contig_6AS_830	AS.H040.A15	NA	NA	NA	NA	morex_contig_1765997	6	55.0283
contig_6AS_830	AS.H030.N18	AK363053	6	35.6232	24792560	NA	NA	NA
contig_6AS_830	AS.H009.O01	MLOC_52928.2	6	35.6232	24792560	morex_contig_38377	6	35.9773
contig_6AS_830	AS.H001.C13	MLOC_19178.2	6	35.6232	24792560	NA	NA	NA
contig_6AS_830	AS.H003.G21	AK249816.1	6	35.6232	24792560	NA	NA	NA
contig_6AS_830	AS.H036.F15	AK369231	6	35.6232	24792560	morex_contig_1567565	6	35.6232
contig_6AS_830	AS.H044.A21	MLOC_50982.1	6	35.6232	24792560	NA	NA	NA
contig_6AS_830	AS.H004.K08	NA	NA	NA	NA	morex_contig_95399	6	35.6232
contig_6AS_830	AS.H041.F23	AK357195	6	30.0992	20219440	morex_contig_8928	6	35.8003
contig_6AS_830	AS.H007.C10	MLOC_36731.1	6	32.8612	21946760	NA	NA	NA
contig_6AS_830	AS.H034.L03	MLOC_52192.1	6	33.8173	21946760	NA	NA	NA
contig_6AS_833	AS.H038.O01	NA	NA	NA	NA	morex_contig_138402	6	49.221
contig_6AS_833	AS.H035.I07	NA	NA	NA	NA	morex_contig_37397	6	118.555
contig_6AS_833	AS.H036.C01	MLOC_3335.2	6	55.5241	314590480	NA	NA	NA
contig_6AS_833	AS.H011.K01	AK250267.1	6	49.0793	47901200	NA	NA	NA
contig_6AS_833	AS.H027.E12	MLOC_3107.1	6	50.2833	82856800	NA	NA	NA
contig_6AL_630	AL.H087.N03	MLOC_73000.1	6	71.3881	473048840	NA	NA	NA
contig_6AL_630	AL.H096.K14	MLOC_70155.10	6	71.3881	473048840	morex_contig_57513	6	65.4436
contig_6AL_632	AL.H076.N18	NA	NA	NA	NA	morex_contig_296501	6	53.7535
contig_6AS_1153	AS.H053.O13	MLOC_50407.1	6	52.1955	94728560	NA	NA	NA
contig_6AS_1153	AS.H016.O11	NA	NA	NA	NA	morex_contig_1581953	6	50.2125
contig_6AS_839	AS.H019.B19	AK354465	6	49.1501	59079800	NA	NA	NA
contig_6AS_839	AS.H044.L08	MLOC_65881.1	6	49.1501	59079800	morex_contig_50817	6	49.221
contig_6AS_839	AS.H022.I04	NA	NA	NA	NA	morex_contig_1582058	6	55.2054
contig_6AL_272	AL.H099.F11	MLOC_62394.2	6	66.6431	457281000	morex_contig_274237	6	65.9348
contig_6AL_637	AL.H068.E02	MLOC_53953.3	6	105.595	522565760	NA	NA	NA
contig_6AL_902	AL.H076.J13	NA	NA	NA	NA	morex_contig_159646	6	59.6317
contig_6AL_892	AL.H098.F05	NA	NA	NA	NA	morex_contig_300092	6	53.6024
contig_6AL_892	AL.H114.P13	MLOC_65322.1	6	50.2125	81077400	morex_contig_41070	6	116.013
contig_6AL_900	AL.H083.N15	AK362300	6	60.3399	404569840	NA	NA	NA
contig_6AL_222	AL.H065.H04	MLOC_17499.1	6	68.2011	464273360	morex_contig_41133	6	68.4844
contig_6AL_220	AL.H110.K14	NA	NA	NA	NA	morex_contig_2548130	6	60.0567
contig_6AL_225	AL.H120.N20	MLOC_58156.1	6	88.7394	507643600	morex_contig_1809322	6	53.5765
contig_6AL_224	AL.H110.G15	MLOC_5149.1	6	56.4093	343799920	NA	NA	NA
contig_6AL_906	AL.H093.L05	MLOC_6435.1	6	116.82	529949960	morex_contig_216245	6	55.0283
contig_6AL_962	AL.H096.G02	MLOC_66594.1	6	53.6119	167510360	morex_contig_51817	6	54.8159
contig_6AL_962	AL.H071.H12	AK371090	6	99.1501	515549840	NA	NA	NA
contig_6AL_962	AL.H093.C21	NA	NA	NA	NA	morex_contig_55167	6	97.3796
contig_6AL_1056	AL.H067.C12	NA	NA	NA	NA	morex_contig_273718	6	60.6232
contig_6AL_1056	AL.H103.K05	NA	NA	NA	NA	morex_contig_331135	6	55.0283
contig_6AL_1056	AL.H093.I03	NA	NA	NA	NA	morex_contig_249164	6	49.4359
contig_6AL_1056	AL.H074.G16	MLOC_70893.1	6	60.1983	400487760	morex_contig_45803	6	59.6317
contig_6AL_542	AL.H083.B20	AK373457	6	105.595	522565760	morex_contig_1593353	6	87.36
contig_6AL_456	AL.H087.M11	MLOC_68962.1	6	85.6941	499582360	NA	NA	NA
contig_6AL_456	AL.H070.F11	MLOC_71155.1	6	86.5911	503835560	morex_contig_46719	6	85.8357
contig_6AL_456	AL.H116.I19	AK365288	6	86.5911	503835560	morex_contig_1568919	6	86.5085
contig_6AL_456	AL.H103.L14	AK357284	6	78.1161	494282600	morex_contig_1558235	6	55.0283
contig_6AL_450	AL.H065.K17	MLOC_15503.1	6	59.915	375912200	morex_contig_161999	6	60.6232
contig_6AL_451	AL.H100.H19	MLOC_11227.1	6	116.147	529949960	morex_contig_1560650	6	116.006
contig_6AL_451	AL.H122.F21	AK370152	6	100.425	516580280	morex_contig_159167	6	94.3847
contig_6AL_758	AL.H075.H03	AK364392	6	68.1303	462048800	morex_contig_6261	6	68.2011
contig_6AL_756	AL.H080.O01	MLOC_60308.1	6	55.0283	262722520	NA	NA	NA
contig_6AL_756	AL.H083.I04	NA	NA	NA	NA	morex_contig_1679960	6	49.4359
contig_6AL_754	AL.H075.J19	MLOC_5659.5	6	60.6232	411029000	morex_contig_136521	6	60.0567
contig_6AL_754	AL.H112.C11	NA	NA	NA	NA	morex_contig_44942	6	60.4816
contig_6AL_753	AL.H082.M11	MLOC_6154.1	6	68.4844	467673440	morex_contig_136419	6	68.4844
contig_6AS_1100	AS.H022.P13	NA	NA	NA	NA	morex_contig_1575602	6	116.006
contig_6AS_15	AS.H001.O23	NA	NA	NA	NA	morex_contig_6195	6	10.4108
contig_6AS_15	AS.H032.D04	AK372699	6	10.3754	8340240	NA	NA	NA
contig_6AS_15	AS.H053.L16	AK248154.1	6	10.6232	9913800	NA	NA	NA
contig_6AL_1102	AL.H113.L07	MLOC_20163.2	6	94.9717	513092160	morex_contig_158835	6	94.7592
contig_6AL_1102	AL.H107.D20	NA	NA	NA	NA	morex_contig_2549136	6	94.9008
contig_6AL_1102	AL.H077.K05	MLOC_35518.1	6	94.7592	511636400	NA	NA	NA
contig_6AL_201	AL.H120.E19	NA	NA	NA	NA	morex_contig_114412	6	55.0283
contig_6AL_1100	AL.H068.E14	NA	NA	NA	NA	morex_contig_204446	6	53.6024
contig_6AL_1106	AL.H109.G17	NA	NA	NA	NA	morex_contig_1595815	6	16.0057
contig_6AL_1106	AL.H114.O13	MLOC_37941.3	6	119.122	535224920	morex_contig_1841404	6	49.4359
contig_6AL_1106	AL.H077.N18	NA	NA	NA	NA	morex_contig_2546612	6	116.218
contig_6AL_1107	AL.H072.J21	MLOC_36742.1	6	57.2769	358057440	morex_contig_2547269	6	57.2238
contig_6AL_1104	AL.H071.M01	MLOC_59001.1	6	63.4561	429255760	NA	NA	NA
contig_6AL_1104	AL.H071.J13	MLOC_58998.1	6	63.4561	429255760	NA	NA	NA
contig_6AL_1104	AL.H069.E16	NA	NA	NA	NA	morex_contig_92148	6	59.915
contig_6AL_1104	AL.H102.M02	AK367055	6	60.6232	416683400	morex_contig_138846	6	63.4561
contig_6AL_1105	AL.H065.D03	NA	NA	NA	NA	morex_contig_83914	6	55.0283
contig_6AS_347	AS.H058.H03	MLOC_6853.3	6	48.619	46951360	morex_contig_39668	6	49.0793
contig_6AS_347	AS.H043.G20	MLOC_74038.5	6	48.619	46951360	morex_contig_65012	6	49.0793
contig_6AS_347	AS.H039.N24	MLOC_14289.2	6	48.619	46951360	morex_contig_1567719	6	49.0793
contig_6AL_1108	AL.H063.K03	MLOC_58681.1	6	56.4093	348583840	morex_contig_42881	6	54.8867
contig_6AL_1109	AL.H088.N09	AK368155	6	71.8839	473048840	NA	NA	NA
contig_6AL_1109	AL.H088.J16	AK361438	6	72.238	480187520	morex_contig_74144	6	72.2025
contig_6AL_1109	AL.H116.E07	MLOC_52938.1	6	72.238	480187520	NA	NA	NA
contig_6AL_1109	AL.H118.I19	MLOC_8220.1	6	71.6714	473048840	morex_contig_141639	6	71.6714
contig_6AS_343	AS.H020.P15	AK366131	6	63.4561	430797080	morex_contig_242028	6	64.6964
contig_6AS_229	AS.H044.E20	NA	NA	NA	NA	morex_contig_68314	6	59.915
contig_6AS_341	AS.H019.I17	NA	NA	NA	NA	morex_contig_138390	6	55.0283
contig_6AS_340	AS.H044.M20	MLOC_69260.2	6	54.8867	244716480	morex_contig_5616	6	54.8159
contig_6AS_340	AS.H056.K10	MLOC_4425.2	6	54.8867	244716480	morex_contig_135120	6	55.0283
contig_6AS_158	AS.H046.L19	MLOC_75867.1	6	68.2011	464273360	morex_contig_6921	6	68.2011
contig_6AS_401	AS.H044.P23	AK362386	6	17.7054	15111880	NA	NA	NA
contig_6AS_401	AS.H037.C05	MLOC_44788.1	6	16.3211	14348040	morex_contig_11597	6	16.2838
contig_6AS_401	AS.H004.B12	MLOC_75144.1	6	15.5807	10593320	NA	NA	NA
contig_6AS_401	AS.H055.G09	NA	NA	NA	NA	morex_contig_38216	6	53.3286
contig_6AL_311	AL.H104.K16	MLOC_70569.1	6	116.147	529949960	morex_contig_58189	6	116.006
contig_6AS_1208	AS.H058.B09	AK375417	6	43.7677	32967880	morex_contig_78021	6	49.4359
contig_6AS_1208	AS.H033.I04	AK360355	6	43.7677	32967880	NA	NA	NA
contig_6AS_1208	AS.H005.E03	MLOC_54128.1	6	41.0057	29022200	morex_contig_368504	6	49.4359
contig_6AS_1208	AS.H049.P13	AK356839	6	43.7677	30202680	NA	NA	NA
contig_6AS_1208	AS.H055.B13	NA	NA	NA	NA	morex_contig_209011	6	65.864
contig_6AS_1208	AS.H059.B07	AK375184	6	43.7677	32967880	NA	NA	NA
contig_6AS_1208	AS.H048.K18	MLOC_61081.1	6	41.0057	29022200	NA	NA	NA
contig_6AS_1208	AS.H009.G19	MLOC_51090.1	6	41.0057	29022200	morex_contig_1574004	6	49.4359
contig_6AS_1208	AS.H026.M04	MLOC_36591.3	6	41.0057	29022200	NA	NA	NA
contig_6AL_1083	AL.H086.H09	MLOC_13417.3	6	93.0241	508369000	morex_contig_1565588	6	92.2805
contig_6AL_90	AL.H079.F07	MLOC_74987.1	6	104.816	522565760	morex_contig_134979	6	105.099
contig_6AL_426	AL.H080.B04	AK370088	6	62.7479	427938880	NA	NA	NA
contig_6AL_1087	AL.H088.E09	MLOC_13897.1	6	60.6232	411029000	morex_contig_1566754	6	60.6232
contig_6AL_1087	AL.H121.L07	MLOC_6731.1	6	60.5524	406997760	morex_contig_304126	6	55.0043
contig_6AL_1087	AL.H116.O05	MLOC_68189.3	6	59.915	376967440	NA	NA	NA
contig_6AL_1087	AL.H095.J04	MLOC_38247.2	6	60.6232	411029000	NA	NA	NA
contig_6AL_253	AL.H083.A03	MLOC_10644.4	6	72.238	480187520	morex_contig_1559525	6	72.1671
contig_6AL_253	AL.H109.I08	AK252982.1	6	72.9462	484391120	NA	NA	NA
contig_6AL_1084	AL.H095.O06	MLOC_5232.1	6	116.147	529949960	NA	NA	NA
contig_6AL_1084	AL.H107.J14	NA	NA	NA	NA	morex_contig_135863	6	116.006
contig_6AL_98	AL.H095.P23	MLOC_5491.2	6	126.558	538665920	NA	NA	NA
contig_6AL_98	AL.H116.C07	MLOC_80582.2	6	55.5949	328241640	NA	NA	NA
contig_6AL_1089	AL.H118.N24	NA	NA	NA	NA	morex_contig_1639266	6	57.6841
contig_6AL_1088	AL.H116.N21	AK370754	6	53.2578	149849040	morex_contig_37134	6	53.8952
contig_6AL_1088	AL.H089.A24	NA	NA	NA	NA	morex_contig_63846	6	88.881
contig_6AL_259	AL.H083.P02	MLOC_51450.2	6	54.8867	251478200	morex_contig_369281	6	55.5241
contig_6AS_1161	AS.H020.I01	AK358798	6	43.7677	32967880	NA	NA	NA
contig_6AS_1160	AS.H049.H13	AK249612.1	6	53.7535	206895240	morex_contig_74816	6	55.0283
contig_6AS_1163	AS.H004.J01	AK250778.1	6	52.5496	111058120	NA	NA	NA
contig_6AS_1163	AS.H049.H18	AK361984	6	52.5496	107583640	morex_contig_1561035	6	52.8329
contig_6AS_1163	AS.H049.D02	MLOC_21247.3	6	50.6374	83584680	NA	NA	NA
contig_6AS_1163	AS.H014.E17	NA	NA	NA	NA	morex_contig_2556083	6	52.762
contig_6AS_31	AS.H003.B10	MLOC_55079.1	6	65.864	442507640	NA	NA	NA
contig_6AS_36	AS.H015.M13	MLOC_56150.1	6	20.255	15469000	morex_contig_11364	6	21.941
contig_6AS_36	AS.H046.H22	MLOC_52894.1	6	16.0057	14348040	morex_contig_266777	6	56.0198
contig_6AS_36	AS.H047.B06	MLOC_20964.2	6	19.4051	15469000	morex_contig_159256	6	23.3766
contig_6AS_36	AS.H047.D01	NA	NA	NA	NA	morex_contig_65282	6	24.5042
contig_6AS_37	AS.H025.O03	NA	NA	NA	NA	morex_contig_196129	6	55.0283
contig_6AS_37	AS.H043.J08	MLOC_66904.1	6	52.6912	111577680	morex_contig_52265	6	53.5411
contig_6AS_1167	AS.H047.G08	NA	NA	NA	NA	morex_contig_47584	6	52.8329
contig_6AS_1167	AS.H004.N11	MLOC_63430.1	6	53.3286	161621600	NA	NA	NA
contig_6AS_1167	AS.H026.E12	NA	NA	NA	NA	morex_contig_135368	6	52.9037
contig_6AS_1167	AS.H002.M14	AK249870.1	6	52.9037	120513120	NA	NA	NA
contig_6AS_1082	AS.H059.F18	AK358959	6	53.6827	170626480	morex_contig_43266	6	54.745
contig_6AS_1082	AS.H029.L17	AK363014	6	53.6119	170155280	NA	NA	NA
contig_6AS_1082	AS.H050.M21	MLOC_40001.1	6	53.7535	185877240	morex_contig_2555770	6	54.8867
contig_6AS_1082	AS.H038.O02	MLOC_68749.1	6	53.3286	153164800	morex_contig_135324	6	54.8867
contig_6AS_1082	AS.H034.L02	MLOC_36873.1	6	53.6119	170155280	NA	NA	NA
contig_6AL_910	AL.H123.O16	NA	NA	NA	NA	morex_contig_1738417	6	54.3201
contig_6AL_910	AL.H112.O14	MLOC_7185.1	6	59.915	372719200	morex_contig_138765	6	59.4901
contig_6AL_910	AL.H104.K18	AK356097	6	60.1983	396662360	morex_contig_137025	6	60.0567
contig_6AL_913	AL.H107.K04	MLOC_19104.1	6	87.7479	504848640	morex_contig_1583492	6	87.3229
contig_6AL_934	AL.H073.N19	MLOC_6817.1	6	60.6941	418656240	morex_contig_138141	6	55.0283
contig_6AS_1086	AS.H039.K08	NA	NA	NA	NA	morex_contig_38904	6	53.6024
contig_6AS_1086	AS.H057.I11	MLOC_44750.2	6	53.1161	145760760	morex_contig_43458	6	52.8329
contig_6AS_1086	AS.H010.N04	MLOC_54122.6	6	52.9037	126491160	NA	NA	NA
contig_6AS_1086	AS.H016.A16	MLOC_69397.2	6	52.9037	126491160	morex_contig_1565166	6	52.9037
contig_6AL_914	AL.H069.G05	MLOC_56325.2	6	115.014	527627440	morex_contig_40729	6	115.97
contig_6AL_914	AL.H106.I12	MLOC_38328.7	6	115.581	528640520	morex_contig_53141	6	115.935
contig_6AL_914	AL.H092.O10	MLOC_6294.1	6	113.244	525822000	NA	NA	NA
contig_6AL_914	AL.H116.J06	MLOC_44356.1	6	115.475	528640520	NA	NA	NA
contig_6AL_914	AL.H086.O09	NA	NA	NA	NA	morex_contig_368943	6	116.006
contig_6AL_914	AL.H087.F22	AK360496	6	115.935	528640520	NA	NA	NA
contig_6AL_917	AL.H121.J22	NA	NA	NA	NA	morex_contig_508312	6	54.8867
contig_6AL_917	AL.H109.D06	MLOC_69258.2	6	54.6388	233149760	NA	NA	NA
contig_6AS_1085	AS.H018.K07	MLOC_60358.1	6	8.56941	8000480	NA	NA	NA
contig_6AL_69	AL.H092.J08	MLOC_62872.3	6	119.334	537339120	NA	NA	NA
contig_6AL_69	AL.H072.I24	NA	NA	NA	NA	morex_contig_47051	6	117.554
contig_6AL_1078	AL.H082.I10	MLOC_65439.1	6	56.4093	347358720	morex_contig_69264	6	54.8867
contig_6AL_1078	AL.H119.N23	MLOC_17999.1	6	56.8166	354485000	NA	NA	NA
contig_6AL_1079	AL.H080.I07	MLOC_9802.1	6	55.5241	321567960	NA	NA	NA
contig_6AL_1079	AL.H075.K02	NA	NA	NA	NA	morex_contig_1985032	6	54.8867
contig_6AL_1079	AL.H079.I18	NA	NA	NA	NA	morex_contig_55217	6	53.6024
contig_6AL_1079	AL.H108.G09	AK359884	6	50.8499	87927160	morex_contig_47953	6	53.6024
contig_6AL_1079	AL.H091.J22	NA	NA	NA	NA	morex_contig_158867	6	55.0283
contig_6AL_1076	AL.H094.L14	NA	NA	NA	NA	morex_contig_51189	6	102.054
contig_6AL_1076	AL.H092.F19	NA	NA	NA	NA	morex_contig_1951515	6	93.5552
contig_6AL_1076	AL.H121.J09	MLOC_18670.1	6	94.6176	511636400	morex_contig_158149	6	93.1303
contig_6AL_1076	AL.H123.N18	MLOC_75001.1	6	94.6176	511636400	morex_contig_6694	6	93.3074
contig_6AL_1076	AL.H108.K08	AK376068	6	94.6176	511636400	morex_contig_39895	6	92.2805
contig_6AL_1076	AL.H112.C21	MLOC_66753.1	6	95.2195	513792760	morex_contig_52055	6	92.2805
contig_6AL_1076	AL.H087.G23	AK376110	6	94.6176	511636400	NA	NA	NA
contig_6AL_1077	AL.H115.G10	MLOC_29841.1	6	54.8867	247443240	morex_contig_204202	6	55.3824
contig_6AL_1075	AL.H071.L06	MLOC_34772.1	6	75.4958	490541520	NA	NA	NA
contig_6AL_1072	AL.H118.H23	NA	NA	NA	NA	morex_contig_45601	6	102.975
contig_6AL_1072	AL.H086.G05	MLOC_65261.1	6	104.816	522565760	NA	NA	NA
contig_6AL_1072	AL.H088.P23	MLOC_72414.3	6	104.816	522565760	morex_contig_61597	6	102.054
contig_6AL_1073	AL.H074.N09	AK354150	6	65.9171	448463360	morex_contig_57301	6	65.864
contig_6AL_1073	AL.H100.L17	AK363759	6	65.7224	440351280	NA	NA	NA
contig_6AL_1073	AL.H062.L02	MLOC_62109.1	6	65.9171	448463360	morex_contig_1916659	6	55.6657
contig_6AL_1073	AL.H112.C04	NA	NA	NA	NA	morex_contig_87781	6	52.8329
contig_6AL_1070	AL.H085.N01	AK248880.1	6	61.9334	420672480	morex_contig_274574	6	65.8994
contig_6AL_576	AL.H124.E03	MLOC_11149.1	6	63.102	428314600	morex_contig_2592682	6	53.6024
contig_6AL_837	AL.H116.N20	NA	NA	NA	NA	morex_contig_55607	6	92.2805
contig_6AL_837	AL.H092.N16	NA	NA	NA	NA	morex_contig_63655	6	93.1303
contig_6AS_651	AS.H023.M22	AK374060	6	52.9037	121642760	NA	NA	NA
contig_6AS_651	AS.H007.E01	MLOC_43485.1	6	55.5241	293415000	morex_contig_270722	6	55.0283
contig_6AS_651	AS.H013.A22	NA	NA	NA	NA	morex_contig_53964	6	53.7535
contig_6AS_651	AS.H015.P17	MLOC_10343.1	6	53.7535	175820840	morex_contig_1558864	6	53.6024
contig_6AS_651	AS.H001.F05	MLOC_60784.1	6	53.7535	199601560	morex_contig_44775	6	54.8867
contig_6AS_651	AS.H033.H21	AK366787	6	53.7535	178877440	morex_contig_56953	6	54.8867
contig_6AS_651	AS.H054.I08	MLOC_7426.1	6	53.7535	189666680	morex_contig_139201	6	54.8159
contig_6AS_651	AS.H017.K20	AK361848	6	53.7535	178877440	morex_contig_1576102	6	55.3824
contig_6AS_653	AS.H016.O06	NA	NA	NA	NA	morex_contig_276008	6	53.6024
contig_6AS_653	AS.H038.G23	MLOC_12220.1	6	52.9037	128756640	morex_contig_1562831	6	53.6024
contig_6AS_655	AS.H048.O12	NA	NA	NA	NA	morex_contig_2551538	6	54.745
contig_6AS_654	AS.H043.P17	MLOC_25316.1	6	0.956091	887840	NA	NA	NA
contig_6AS_654	AS.H025.C19	NA	NA	NA	NA	morex_contig_10336	6	0.283286
contig_6AS_654	AS.H001.H09	MLOC_65898.1	6	4.35552	5344400	morex_contig_6141	6	4.22887
contig_6AS_654	AS.H058.B12	MLOC_69781.2	6	4.01912	5344400	morex_contig_1647502	6	4.22887
contig_6AS_657	AS.H020.E04	MLOC_11743.1	6	43.7677	32967880	NA	NA	NA
contig_6AS_657	AS.H031.M07	NA	NA	NA	NA	morex_contig_368996	6	49.4359
contig_6AS_657	AS.H055.F01	NA	NA	NA	NA	morex_contig_1756561	6	55.3824
contig_6AS_657	AS.H046.E07	AK363296	6	46.2465	35964960	morex_contig_244478	6	49.4359
contig_6AS_656	AS.H042.M02	NA	NA	NA	NA	morex_contig_37902	6	55.3824
contig_6AS_656	AS.H059.F23	MLOC_62323.1	6	53.7535	199601560	morex_contig_46438	6	54.8867
contig_6AS_659	AS.H022.L22	MLOC_3451.1	6	55.5241	285527360	morex_contig_130910	6	55.0283
contig_6AS_658	AS.H045.G13	MLOC_58610.1	6	53.4703	164499640	morex_contig_42822	6	54.745
contig_6AS_658	AS.H009.G16	AK362470	6	54.8867	245064920	NA	NA	NA
contig_6AS_658	AS.H056.E19	AK250311.1	6	53.4703	164499640	NA	NA	NA
contig_6AS_712	AS.H013.C18	MLOC_47592.1	6	101.251	518494840	NA	NA	NA
contig_6AL_127	AL.H091.P15	MLOC_81884.2	6	118.874	532038120	morex_contig_48684	6	54.8867
contig_6AS_906	AS.H004.P17	NA	NA	NA	NA	morex_contig_52788	6	117.554
contig_6AS_879	AS.H055.G07	NA	NA	NA	NA	morex_contig_47005	6	53.8952
contig_6AS_879	AS.H002.G17	NA	NA	NA	NA	morex_contig_65697	6	53.8952
contig_6AL_678	AL.H063.I19	NA	NA	NA	NA	morex_contig_49000	6	66.6431
contig_6AL_678	AL.H108.E18	AK356945	6	66.7847	459150920	NA	NA	NA
contig_6AL_678	AL.H082.F10	AK367694	6	66.7847	459150920	morex_contig_40135	6	67.6346
contig_6AL_674	AL.H069.F02	NA	NA	NA	NA	morex_contig_418005	6	53.8952
contig_6AS_870	AS.H053.I20	MLOC_17462.1	6	15.7224	11164960	morex_contig_2571650	6	88.5992
contig_6AS_870	AS.H050.H06	MLOC_51224.1	6	16.6431	14348040	morex_contig_368749	6	16.0057
contig_6AS_873	AS.H029.H01	MLOC_75096.1	6	55.5241	285527360	morex_contig_67125	6	54.8867
contig_6AL_677	AL.H122.J09	AK370972	6	72.238	473930480	morex_contig_1560949	6	71.8839
contig_6AL_670	AL.H072.I01	NA	NA	NA	NA	morex_contig_1576442	6	76.5733
contig_6AL_670	AL.H071.G03	AK365541	6	79.6034	497194120	morex_contig_368593	6	79.0014
contig_6AL_670	AL.H124.M09	AK365205	6	79.6034	497194120	morex_contig_78794	6	75.4958
contig_6AL_670	AL.H101.D21	NA	NA	NA	NA	morex_contig_1581396	6	77.5427
contig_6AL_670	AL.H104.F11	AK368121	6	75.4958	490872600	morex_contig_1568649	6	75.6279
contig_6AS_877	AS.H010.O24	AK356860	6	15.7224	13264280	NA	NA	NA
contig_6AS_877	AS.H048.O24	NA	NA	NA	NA	morex_contig_41642	6	13.6686
contig_6AS_877	AS.H045.D05	AK376710	6	15.7224	11853160	NA	NA	NA
contig_6AS_877	AS.H040.L10	AK355929	6	15.7224	11164960	NA	NA	NA
contig_6AL_176	AL.H103.L03	MLOC_62713.1	6	87.2229	504351400	morex_contig_46885	6	88.5992
contig_6AL_175	AL.H122.N05	NA	NA	NA	NA	morex_contig_220412	6	55.6657
contig_6AL_174	AL.H118.D11	AK366091	6	95.6091	513792760	morex_contig_1581754	6	95.0425
contig_6AL_170	AL.H112.G11	NA	NA	NA	NA	morex_contig_137655	6	63.4561
contig_6AL_179	AL.H090.C21	MLOC_75332.6	6	47.6629	44104320	morex_contig_67679	6	55.0283
contig_6AS_557	AS.H028.I06	AK356470	6	57.2238	357773480	NA	NA	NA
contig_6AS_555	AS.H026.O02	NA	NA	NA	NA	morex_contig_47335	6	55.3824
