# Supplementary material for: Whole-genome profiling and shotgun sequencing delivers an anchored, gene-decorated, physical map assembly of bread wheat chromosome 6A
Source: Plant J. 2014 May 9;79(2):334–47. doi: 10.1111/tpj.12550 (PMC4241024; doi:10.1111/tpj.12550)
Supplement: Appendix S17 — BAC pooling scheme for WGP™ data production. [file tpj0079-0334-SD24.xlsx]

## Sheet: 6AS_FPCassembly_at_1e-11
Appendix S13. 6AS final fpc-derived physical map with a cut-off at 1e−11
Whole genome profiling (WGPTM) and shotgun sequencing delivers an anchored, gene-decorated, physical map assembly of bread wheat chromosome 6A
Naser Poursarebani1*§, Thomas Nussbaumer2*, Hana Šimková3, Jan Šafář3, Hanneke Witsenboer4, Jan van Oeveren4, International Wheat Genome Sequencing Consortium (IWGSC) 5, Jaroslav Doležel3, Klaus F. X. Mayer2, Nils Stein1, Thorsten Schnurbusch1§
1 Leibniz Institute of Plant Genetics and Crop Plant Research (IPK), Corrensstr. 3,
D-06466 Seeland (OT) Gatersleben, Germany.
2 MIPS/IBIS German Research Center for Environmental Health, D-85764 Neuherberg, Germany
3 Institute of Experimental Botany, Centre of the Region Haná for Biotechnological and Agricultural Research, CZ-78371 Olomouc, Czech Republic
4 Keygene N.V., Agro Business Park 90, 6708 PW, Wageningen, The Netherlands
5 International Wheat Genome Sequencing Consortium
(IWGSC; http://www.wheatgenome.org/; eversole@eversoleassociates.com)
bac_clone_name	start	end	contig	no_of_clones	remarks	markers	notes
6AS.H026.F22	488	510	1	221
6AS.H005.E13	410	445	1	221
6AS.H005.J08	111	138	1	221
6AS.H053.M19	1006	1033	1	221
6AS.H020.E16	1159	1214	1	221
6AS.H030.A19	487	509	1	221
6AS.H040.J21	825	876	1	221
6AS.H025.I20	248	279	1	221
6AS.H051.A19	888	943	1	221
6AS.H054.E02	645	690	1	221
6AS.H013.O07	967	983	1	221
6AS.H005.O19	360	367	1	221
6AS.H032.D08	0	14	1	221
6AS.H056.K24	895	958	1	221
6AS.H014.O11	601	651	1	221
6AS.H009.H20	474	501	1	221
6AS.H002.D20	458	493	1	221
6AS.H016.F20	894	944	1	221
6AS.H029.E24	1127	1177	1	221
6AS.H037.N21	229	265	1	221
6AS.H054.M13	1104	1145	1	221
6AS.H022.A05	695	742	1	221
6AS.H014.N01	822	878	1	221
6AS.H044.H04	470	486	1	221
6AS.H055.M04	175	200	1	221
6AS.H046.P02	605	646	1	221
6AS.H034.P07	1090	1152	1	221
6AS.H053.O03	925	972	1	221
6AS.H046.D18	1031	1070	1	221
6AS.H020.E06	128	158	1	221
6AS.H037.P17	542	593	1	221
6AS.H006.G03	4	29	1	221
6AS.H024.F08	896	947	1	221
6AS.H047.M08	1186	1220	1	221
6AS.H053.J04	133	163	1	221
6AS.H055.H23	421	452	1	221
6AS.H009.L23	586	636	1	221
6AS.H022.O24	1073	1125	1	221
6AS.H028.A23	500	536	1	221
6AS.H034.B07	750	789	1	221
6AS.H015.A09	452	499	1	221
6AS.H024.K14	266	312	1	221
6AS.H004.P15	264	283	1	221
6AS.H045.F03	21	47	1	221
6AS.H031.D22	291	345	1	221
6AS.H031.I23	663	715	1	221
6AS.H026.O24	1079	1130	1	221
6AS.H031.L16	1061	1088	1	221
6AS.H002.D02	272	317	1	221
6AS.H048.D07	1078	1138	1	221
6AS.H022.A16	78	120	1	221
6AS.H039.H18	758	807	1	221
6AS.H009.F19	394	433	1	221
6AS.H022.P07	1161	1210	1	221
6AS.H045.J19	102	145	1	221
6AS.H049.M06	271	305	1	221
6AS.H039.D01	209	261	1	221
6AS.H006.J21	1191	1235	1	221
6AS.H012.P15	844	903	1	221
6AS.H036.M09	1217	1237	1	221
6AS.H034.K14	726	742	1	221
6AS.H024.D10	762	808	1	221
6AS.H002.L12	67	88	1	221
6AS.H041.E14	533	545	1	221
6AS.H004.J22	219	253	1	221
6AS.H032.D11	367	413	1	221
6AS.H013.K20	922	933	1	221
6AS.H007.A22	32	64	1	221
6AS.H019.J14	969	1012	1	221
6AS.H038.O24	1059	1072	1	221
6AS.H019.P14	1201	1234	1	221
6AS.H051.O20	965	990	1	221
6AS.H047.J16	463	495	1	221
6AS.H053.N10	1075	1131	1	221
6AS.H046.D22	24	49	1	221
6AS.H022.L15	356	387	1	221
6AS.H026.I14	359	397	1	221
6AS.H021.I22	547	583	1	221
6AS.H009.M11	1201	1238	1	221
6AS.H050.L16	578	605	1	221
6AS.H012.I16	9	36	1	221
6AS.H052.C11	146	178	1	221
6AS.H058.A03	4	16	1	221
6AS.H008.E10	43	67	1	221
6AS.H058.M11	830	885	1	221
6AS.H038.A23	74	109	1	221
6AS.H037.B21	1113	1134	1	221
6AS.H026.F17	617	655	1	221
6AS.H059.L20	754	781	1	221
6AS.H001.L24	25	48	1	221
6AS.H057.F11	1164	1209	1	221
6AS.H037.L07	115	123	1	221
6AS.H044.N10	72	105	1	221
6AS.H059.A08	813	846	1	221
6AS.H043.C04	978	1013	1	221
6AS.H050.K05	356	390	1	221
6AS.H028.E07	1086	1136	1	221
6AS.H057.B21	92	109	1	221
6AS.H056.H05	288	324	1	221
6AS.H026.K14	962	999	1	221
6AS.H022.L20	761	809	1	221
6AS.H030.F03	893	958	1	221
6AS.H033.P13	33	65	1	221
6AS.H036.O05	494	542	1	221
6AS.H009.A22	113	127	1	221
6AS.H027.I11	298	341	1	221
6AS.H039.J20	544	589	1	221
6AS.H018.M15	974	1006	1	221
6AS.H012.A21	739	780	1	221
6AS.H016.I01	558	612	1	221
6AS.H055.N05	211	266	1	221
6AS.H059.B22	181	207	1	221
6AS.H051.N22	807	842	1	221
6AS.H029.O07	115	122	1	221
6AS.H041.E02	112	151	1	221
6AS.H013.F18	854	888	1	221
6AS.H002.D23	332	356	1	221
6AS.H012.F14	174	200	1	221
6AS.H038.D19	58	72	1	221
6AS.H030.O01	424	470	1	221
6AS.H010.P12	1052	1074	1	221
6AS.H024.A15	422	468	1	221
6AS.H058.B22	1179	1217	1	221
6AS.H037.K15	402	439	1	221
6AS.H001.L11	538	566	1	221
6AS.H011.H17	160	184	1	221
6AS.H017.G06	1117	1135	1	221
6AS.H055.H09	912	966	1	221
6AS.H024.A04	100	136	1	221
6AS.H001.L16	408	441	1	221
6AS.H027.N20	354	388	1	221
6AS.H034.F08	44	69	1	221
6AS.H012.E12	656	704	1	221
6AS.H006.K05	120	162	1	221
6AS.H042.H20	50	69	1	221
6AS.H028.H02	349	368	1	221
6AS.H001.M10	1168	1210	1	221
6AS.H013.J17	1200	1209	1	221
6AS.H043.E15	663	708	1	221
6AS.H018.A22	597	643	1	221
6AS.H032.J20	189	222	1	221
6AS.H009.D19	896	920	1	221
6AS.H021.F21	1143	1193	1	221
6AS.H019.J04	42	68	1	221
6AS.H013.M07	392	422	1	221
6AS.H054.C23	21	47	1	221
6AS.H055.O15	753	778	1	221
6AS.H027.E04	132	160	1	221
6AS.H028.D04	978	1004	1	221
6AS.H014.L19	1110	1142	1	221
6AS.H003.P03	764	810	1	221
6AS.H034.G04	856	882	1	221
6AS.H005.H18	894	955	1	221
6AS.H035.A07	485	510	1	221
6AS.H010.G22	675	729	1	221
6AS.H012.F16	969	1008	1	221
6AS.H001.G21	354	368	1	221
6AS.H040.M13	1022	1072	1	221
6AS.H028.I03	264	281	1	221
6AS.H021.E08	751	800	1	221
6AS.H030.D18	981	1012	1	221
6AS.H036.B13	94	147	1	221
6AS.H058.E23	361	407	1	221
6AS.H045.A18	765	803	1	221
6AS.H051.E23	545	578	1	221
6AS.H022.G17	305	350	1	221
6AS.H034.L18	977	1013	1	221
6AS.H058.F01	1117	1145	1	221
6AS.H002.A07	790	835	1	221
6AS.H037.E01	599	650	1	221
6AS.H041.H16	1009	1036	1	221
6AS.H006.G21	765	811	1	221
6AS.H033.O10	765	809	1	221
6AS.H018.L05	509	547	1	221
6AS.H005.J07	328	346	1	221
6AS.H057.L01	888	948	1	221
6AS.H022.P12	593	645	1	221
6AS.H017.A23	1145	1175	1	221
6AS.H024.A09	977	1011	1	221
6AS.H001.H03	976	990	1	221
6AS.H041.J03	604	642	1	221
6AS.H057.N02	237	267	1	221
6AS.H031.C22	741	775	1	221
6AS.H031.L02	1108	1153	1	221
6AS.H015.A04	612	656	1	221
6AS.H001.P08	729	762	1	221
6AS.H008.E23	179	204	1	221
6AS.H027.N12	54	71	1	221
6AS.H032.A24	1018	1053	1	221
6AS.H025.I05	1147	1191	1	221
6AS.H052.F23	268	291	1	221
6AS.H031.E05	921	954	1	221
6AS.H046.E03	1201	1239	1	221
6AS.H009.M23	984	1009	1	221
6AS.H014.J16	209	254	1	221
6AS.H009.A12	1032	1069	1	221
6AS.H055.J19	125	158	1	221
6AS.H009.B17	225	265	1	221
6AS.H024.B03	1191	1229	1	221
6AS.H026.L02	532	562	1	221
6AS.H006.B04	513	541	1	221
6AS.H004.L10	1024	1055	1	221
6AS.H046.F18	346	357	1	221
6AS.H048.L06	443	482	1	221
6AS.H052.H06	484	502	1	221
6AS.H059.K24	1026	1060	1	221
6AS.H039.L22	30	47	1	221
6AS.H028.G15	149	174	1	221
6AS.H036.E09	897	955	1	221
6AS.H036.M03	1143	1197	1	221
6AS.H020.G13	385	425	1	221
6AS.H042.D08	408	438	1	221
6AS.H046.M18	194	245	1	221
6AS.H003.B14	51	68	1	221
6AS.H031.M12	546	579	1	221
6AS.H031.D09	22	54	1	221
6AS.H049.C18	589	625	1	221
6AS.H058.N24	644	690	1	221
6AS.H059.A05	50	70	1	221
6AS.H056.N22	348	368	1	221
6AS.H040.F09	609	651	1	221
6AS.H003.I03	670	697	2	217
6AS.H051.M04	122	159	2	217
6AS.H021.P15	1	58	2	217
6AS.H040.C21	1229	1255	2	217
6AS.H014.A04	367	433	2	217
6AS.H036.H10	849	893	2	217
6AS.H018.G11	792	819	2	217
6AS.H012.M17	1097	1155	2	217
6AS.H025.J02	977	1006	2	217
6AS.H036.L19	406	422	2	217
6AS.H049.H22	569	595	2	217
6AS.H013.K08	673	722	2	217
6AS.H006.L05	828	874	2	217
6AS.H020.C15	122	172	2	217
6AS.H057.B09	174	209	2	217
6AS.H046.E11	32	85	2	217
6AS.H044.E05	606	637	2	217
6AS.H041.N02	612	645	2	217
6AS.H054.I13	527	561	2	217
6AS.H020.L13	1226	1265	2	217
6AS.H059.H15	337	388	2	217
6AS.H025.M22	1332	1365	2	217
6AS.H018.N17	1108	1146	2	217
6AS.H033.I17	100	114	2	217
6AS.H040.N16	675	742	2	217
6AS.H021.J03	313	354	2	217
6AS.H027.K09	9	65	2	217
6AS.H034.D08	896	942	2	217
6AS.H022.E05	403	426	2	217
6AS.H005.G02	1260	1305	2	217
6AS.H023.G11	658	710	2	217
6AS.H003.F15	1043	1091	2	217
6AS.H032.E23	544	577	2	217
6AS.H014.G19	126	171	2	217
6AS.H010.G20	919	968	2	217
6AS.H053.G06	983	1002	2	217
6AS.H049.G10	1081	1125	2	217
6AS.H059.F12	1305	1344	2	217
6AS.H001.M15	338	365	2	217
6AS.H023.I19	389	426	2	217
6AS.H053.I12	633	667	2	217
6AS.H017.M22	1256	1304	2	217
6AS.H002.A06	127	148	2	217
6AS.H056.H11	1241	1297	2	217
6AS.H030.E19	1049	1087	2	217
6AS.H013.H13	1215	1262	2	217
6AS.H028.A22	607	640	2	217
6AS.H029.P04	1264	1308	2	217
6AS.H059.N02	682	712	2	217
6AS.H020.L17	1288	1298	2	217
6AS.H058.N05	1235	1272	2	217
6AS.H024.I02	785	819	2	217
6AS.H044.G07	431	487	2	217
6AS.H004.H21	883	912	2	217
6AS.H059.G05	717	755	2	217
6AS.H004.G11	363	425	2	217
6AS.H041.K06	1229	1288	2	217
6AS.H044.H15	1338	1348	2	217
6AS.H015.G03	984	1033	2	217
6AS.H055.P03	543	573	2	217
6AS.H043.N17	311	343	2	217
6AS.H037.E09	162	200	2	217
6AS.H046.F11	423	473	2	217
6AS.H006.G13	412	470	2	217
6AS.H012.D04	1169	1216	2	217
6AS.H007.P14	974	1001	2	217
6AS.H020.C06	576	616	2	217
6AS.H054.L07	1044	1069	2	217
6AS.H013.H03	919	969	2	217
6AS.H027.P07	1080	1108	2	217
6AS.H006.K06	12	60	2	217
6AS.H029.J13	891	916	2	217
6AS.H008.H13	289	331	2	217
6AS.H030.P06	196	228	2	217
6AS.H054.F12	1151	1205	2	217
6AS.H040.J22	1289	1298	2	217
6AS.H026.H03	842	890	2	217
6AS.H027.M15	960	1002	2	217
6AS.H033.C20	1219	1269	2	217
6AS.H048.I11	163	203	2	217
6AS.H039.F22	879	915	2	217
6AS.H012.L13	319	383	2	217
6AS.H043.H01	794	813	2	217
6AS.H012.D17	550	595	2	217
6AS.H040.A11	142	155	2	217
6AS.H025.D10	672	721	2	217
6AS.H001.F20	1336	1376	2	217
6AS.H019.J08	1249	1264	2	217
6AS.H011.P17	623	671	2	217
6AS.H019.K11	847	894	2	217
6AS.H048.J22	28	72	2	217
6AS.H058.F24	1287	1301	2	217
6AS.H037.L03	477	511	2	217
6AS.H026.B07	1217	1241	2	217
6AS.H040.M21	102	116	2	217
6AS.H007.G06	1322	1374	2	217
6AS.H032.I24	307	354	2	217
6AS.H020.N10	1052	1100	2	217
6AS.H013.L10	1018	1076	2	217
6AS.H051.B09	238	280	2	217
6AS.H030.L19	1205	1252	2	217
6AS.H011.O01	917	968	2	217
6AS.H015.F21	1250	1300	2	217
6AS.H021.B07	837	879	2	217
6AS.H015.P23	282	335	2	217
6AS.H043.N12	274	287	2	217
6AS.H002.K05	1202	1255	2	217
6AS.H041.K09	1307	1348	2	217
6AS.H007.K10	677	731	2	217
6AS.H041.F07	44	86	2	217
6AS.H026.E18	549	583	2	217
6AS.H032.H15	1149	1214	2	217
6AS.H020.F23	430	487	2	217
6AS.H048.A06	1266	1312	2	217
6AS.H026.C15	275	304	2	217
6AS.H053.G16	1313	1363	2	217
6AS.H045.G05	161	202	2	217
6AS.H025.G24	1086	1115	2	217
6AS.H031.B23	1182	1242	2	217
6AS.H013.K05	1085	1135	2	217
6AS.H022.E17	358	386	2	217
6AS.H033.E20	1143	1174	2	217
6AS.H036.C14	261	302	2	217
6AS.H005.L09	988	1034	2	217
6AS.H026.D07	210	239	2	217
6AS.H002.C15	4	65	2	217
6AS.H030.O12	50	105	2	217
6AS.H039.I19	1264	1306	2	217
6AS.H057.L07	587	623	2	217
6AS.H058.J23	878	900	2	217
6AS.H035.O17	970	1000	2	217
6AS.H003.M21	806	836	2	217
6AS.H029.C21	458	495	2	217
6AS.H021.H22	433	491	2	217
6AS.H014.G21	508	542	2	217
6AS.H035.K20	84	128	2	217
6AS.H043.K04	904	945	2	217
6AS.H052.M03	1307	1342	2	217
6AS.H040.H15	893	931	2	217
6AS.H026.O14	439	499	2	217
6AS.H002.M18	551	585	2	217
6AS.H052.K10	433	485	2	217
6AS.H011.J14	1164	1225	2	217
6AS.H037.H22	546	576	2	217
6AS.H046.L07	985	1014	2	217
6AS.H024.A12	439	493	2	217
6AS.H043.B14	1042	1081	2	217
6AS.H034.I10	479	518	2	217
6AS.H045.H17	983	1010	2	217
6AS.H024.I01	851	896	2	217
6AS.H022.F17	249	261	2	217
6AS.H048.N12	543	573	2	217
6AS.H040.N17	785	816	2	217
6AS.H028.P13	987	1004	2	217
6AS.H051.A16	0	37	2	217
6AS.H051.G22	1000	1042	2	217
6AS.H007.C24	215	255	2	217
6AS.H037.N24	1089	1124	2	217
6AS.H014.I04	569	602	2	217
6AS.H020.A14	890	916	2	217
6AS.H017.L19	85	124	2	217
6AS.H039.P07	171	212	2	217
6AS.H047.O23	255	291	2	217
6AS.H048.P23	1091	1141	2	217
6AS.H055.G04	584	620	2	217
6AS.H050.A16	552	577	2	217
6AS.H013.L06	1273	1313	2	217
6AS.H025.N14	527	562	2	217
6AS.H014.D24	922	971	2	217
6AS.H002.O24	433	489	2	217
6AS.H036.A07	1202	1252	2	217
6AS.H012.L17	100	137	2	217
6AS.H001.E13	791	828	2	217
6AS.H049.H13	1146	1195	2	217
6AS.H054.M12	123	158	2	217
6AS.H051.M24	1050	1088	2	217
6AS.H050.D18	662	717	2	217
6AS.H057.F08	715	754	2	217
6AS.H010.L24	1149	1199	2	217
6AS.H052.E17	498	537	2	217
6AS.H043.G16	1149	1203	2	217
6AS.H033.C12	830	861	2	217
6AS.H046.B18	733	771	2	217
6AS.H046.F19	796	827	2	217
6AS.H019.H11	1285	1306	2	217
6AS.H010.I17	974	1003	2	217
6AS.H045.J24	1119	1152	2	217
6AS.H054.C20	991	1032	2	217
6AS.H001.M17	271	316	2	217
6AS.H054.D19	309	354	2	217
6AS.H027.G15	1219	1252	2	217
6AS.H010.A05	162	204	2	217
6AS.H019.L17	1202	1230	2	217
6AS.H056.O01	150	197	2	217
6AS.H021.L04	163	202	2	217
6AS.H049.M22	755	790	2	217
6AS.H011.N20	130	178	2	217
6AS.H037.A19	69	117	2	217
6AS.H041.F09	763	796	2	217
6AS.H032.G08	917	975	2	217
6AS.H025.N11	315	377	2	217
6AS.H038.P05	548	582	2	217
6AS.H021.E01	616	646	2	217
6AS.H010.J13	742	773	2	217
6AS.H051.K24	548	577	2	217
6AS.H037.I18	787	820	2	217
6AS.H044.L11	358	407	2	217
6AS.H046.O19	1152	1203	2	217
6AS.H036.M13	156	201	2	217
6AS.H003.I11	332	386	2	217
6AS.H013.D01	855	898	2	217
6AS.H006.B06	995	1049	2	217
6AS.H017.B24	474	522	2	217
6AS.H046.H01	918	957	2	217
6AS.H054.E23	797	824	2	217
6AS.H022.F20	809	833	2	217
6AS.H053.J12	1169	1221	2	217
6AS.H033.N22	54	108	3	392
6AS.H007.M04	889	938	3	392
6AS.H012.F23	1317	1337	3	392
6AS.H032.O16	872	901	3	392
6AS.H024.H14	1374	1408	3	392
6AS.H059.M08	1014	1052	3	392
6AS.H025.M13	1437	1484	3	392
6AS.H002.O01	2051	2105	3	392
6AS.H041.N16	1046	1102	3	392
6AS.H004.E16	877	884	3	392
6AS.H058.O16	1542	1584	3	392
6AS.H024.O14	1783	1825	3	392
6AS.H009.N21	703	730	3	392
6AS.H008.P15	532	590	3	392
6AS.H019.I06	1514	1546	3	392
6AS.H059.D12	1471	1506	3	392
6AS.H052.D09	765	815	3	392
6AS.H023.H15	2030	2080	3	392
6AS.H034.G11	6	50	3	392
6AS.H004.B21	1737	1770	3	392
6AS.H053.A13	1946	1969	3	392
6AS.H007.K23	859	870	3	392
6AS.H058.K02	206	252	3	392
6AS.H023.O20	870	887	3	392
6AS.H013.D11	940	992	3	392
6AS.H017.N03	757	815	3	392
6AS.H036.C08	126	164	3	392
6AS.H057.E20	679	694	3	392
6AS.H043.P10	1892	1937	3	392
6AS.H057.P18	747	757	3	392
6AS.H027.I22	2015	2029	3	392
6AS.H031.N07	1028	1076	3	392
6AS.H040.O18	1986	2011	3	392
6AS.H050.N08	1213	1259	3	392
6AS.H031.A24	761	805	3	392
6AS.H056.K21	900	951	3	392
6AS.H015.K16	69	89	3	392
6AS.H016.D22	446	479	3	392
6AS.H044.G09	878	885	3	392
6AS.H006.A06	127	167	3	392
6AS.H036.A13	686	720	3	392
6AS.H034.C21	1322	1355	3	392
6AS.H040.A14	1255	1308	3	392
6AS.H055.J06	443	478	3	392
6AS.H009.E03	759	782	3	392
6AS.H026.F04	1155	1185	3	392
6AS.H038.N03	63	117	3	392
6AS.H033.F12	1752	1799	3	392
6AS.H033.M10	558	594	3	392
6AS.H032.D13	23	58	3	392
6AS.H014.I21	1121	1177	3	392
6AS.H011.K17	983	1044	3	392
6AS.H016.H12	1562	1589	3	392
6AS.H014.C23	1459	1491	3	392
6AS.H005.L04	446	500	3	392
6AS.H036.I23	1995	2041	3	392
6AS.H032.N09	458	478	3	392
6AS.H024.B12	1455	1482	3	392
6AS.H037.G18	1555	1593	3	392
6AS.H016.P07	2094	2129	3	392
6AS.H044.M17	538	564	3	392
6AS.H021.B05	860	873	3	392
6AS.H039.P09	1998	2028	3	392
6AS.H011.J08	448	497	3	392
6AS.H005.C16	322	376	3	392
6AS.H027.A17	523	544	3	392
6AS.H005.J03	988	1031	3	392
6AS.H021.B23	307	357	3	392
6AS.H008.L20	874	884	3	392
6AS.H052.L05	1207	1267	3	392
6AS.H001.K04	1259	1306	3	392
6AS.H019.E21	1043	1095	3	392
6AS.H032.P10	1984	2015	3	392
6AS.H034.O13	477	522	3	392
6AS.H041.F15	438	473	3	392
6AS.H025.C07	695	737	3	392
6AS.H049.O11	1390	1413	3	392
6AS.H046.C15	1274	1308	3	392
6AS.H021.I06	438	476	3	392
6AS.H039.M24	1029	1082	3	392
6AS.H018.K16	1359	1405	3	392
6AS.H056.I11	1518	1549	3	392
6AS.H058.P04	1295	1334	3	392
6AS.H025.E03	1248	1261	3	392
6AS.H048.M19	847	871	3	392
6AS.H020.O05	1727	1768	3	392
6AS.H016.P18	853	872	3	392
6AS.H049.C23	247	286	3	392
6AS.H026.M11	740	788	3	392
6AS.H021.A13	600	641	3	392
6AS.H015.F10	1559	1591	3	392
6AS.H011.G10	1367	1410	3	392
6AS.H055.E14	1048	1100	3	392
6AS.H010.L21	482	527	3	392
6AS.H005.B20	616	657	3	392
6AS.H042.F12	1311	1350	3	392
6AS.H039.F20	1610	1672	3	392
6AS.H039.P05	192	242	3	392
6AS.H033.D24	1474	1517	3	392
6AS.H052.I06	1395	1431	3	392
6AS.H008.H04	1079	1131	3	392
6AS.H033.M09	867	883	3	392
6AS.H007.D20	169	188	3	392
6AS.H027.H20	1521	1560	3	392
6AS.H025.G10	622	656	3	392
6AS.H018.O13	1420	1472	3	392
6AS.H013.A19	996	1033	3	392
6AS.H050.H21	1037	1081	3	392
6AS.H053.O06	535	573	3	392
6AS.H005.C11	1693	1731	3	392
6AS.H018.N06	1624	1670	3	392
6AS.H014.L22	333	360	3	392
6AS.H004.J05	49	95	3	392
6AS.H037.C02	80	133	3	392
6AS.H041.P10	871	894	3	392
6AS.H011.M04	1044	1094	3	392
6AS.H005.P15	54	89	3	392
6AS.H053.D02	688	724	3	392
6AS.H059.G15	1867	1924	3	392
6AS.H005.G21	1073	1112	3	392
6AS.H036.D18	731	778	3	392
6AS.H031.M09	872	888	3	392
6AS.H030.M23	1478	1519	3	392
6AS.H023.I13	1277	1323	3	392
6AS.H006.E06	473	520	3	392
6AS.H049.E05	0	30	3	392
6AS.H038.J19	1050	1105	3	392
6AS.H057.B04	994	1034	3	392
6AS.H006.L23	215	244	3	392
6AS.H008.J17	2031	2061	3	392
6AS.H037.J13	264	298	3	392
6AS.H037.N15	1940	1961	3	392
6AS.H012.I06	195	239	3	392
6AS.H010.L11	1355	1388	3	392
6AS.H007.I19	824	839	3	392
6AS.H027.C14	480	503	3	392
6AS.H025.N03	1784	1836	3	392
6AS.H034.P02	1113	1169	3	392
6AS.H050.P24	874	882	3	392
6AS.H018.G18	886	935	3	392
6AS.H041.K04	264	302	3	392
6AS.H052.M15	186	219	3	392
6AS.H023.M15	689	726	3	392
6AS.H040.C13	1182	1227	3	392
6AS.H042.K04	60	97	3	392
6AS.H009.J17	16	60	3	392
6AS.H043.M21	1621	1673	3	392
6AS.H037.D08	28	71	3	392
6AS.H048.E12	728	761	3	392
6AS.H044.P19	1968	1995	3	392
6AS.H014.H16	1960	1968	3	392
6AS.H015.B15	141	178	3	392
6AS.H035.K16	2256	2313	3	392
6AS.H012.J19	112	175	3	392
6AS.H058.M09	1844	1890	3	392
6AS.H051.M23	1653	1708	3	392
6AS.H015.F24	2125	2168	3	392
6AS.H057.M08	1443	1476	3	392
6AS.H026.A19	1311	1352	3	392
6AS.H027.F09	686	725	3	392
6AS.H043.N15	475	525	3	392
6AS.H040.I13	1324	1375	3	392
6AS.H038.C13	791	841	3	392
6AS.H014.K11	1363	1410	3	392
6AS.H041.H14	595	630	3	392
6AS.H011.H04	131	194	3	392
6AS.H039.N04	1490	1527	3	392
6AS.H043.J21	804	846	3	392
6AS.H050.L09	573	607	3	392
6AS.H024.F07	201	226	3	392
6AS.H037.C09	1510	1539	3	392
6AS.H017.O10	39	58	3	392
6AS.H003.E20	901	940	3	392
6AS.H001.G04	825	859	3	392
6AS.H005.M07	1362	1385	3	392
6AS.H021.I17	381	428	3	392
6AS.H058.D06	1084	1112	3	392
6AS.H011.H24	2220	2267	3	392
6AS.H032.B04	526	584	3	392
6AS.H056.L22	857	871	3	392
6AS.H036.H13	1413	1469	3	392
6AS.H027.O20	1444	1487	3	392
6AS.H026.M12	1644	1699	3	392
6AS.H019.F21	1745	1784	3	392
6AS.H056.J17	421	444	3	392
6AS.H010.J09	1535	1583	3	392
6AS.H057.A13	28	53	3	392
6AS.H046.N12	1399	1449	3	392
6AS.H048.D20	949	993	3	392
6AS.H034.I06	2231	2287	3	392
6AS.H054.C05	2272	2305	3	392
6AS.H003.B24	445	466	3	392
6AS.H037.H13	1797	1857	3	392
6AS.H054.I22	434	469	3	392
6AS.H046.N05	1564	1593	3	392
6AS.H005.B19	1518	1552	3	392
6AS.H012.E06	2014	2060	3	392
6AS.H014.G02	384	400	3	392
6AS.H018.H04	1709	1738	3	392
6AS.H023.H18	209	269	3	392
6AS.H034.N16	1274	1308	3	392
6AS.H038.N11	2174	2237	3	392
6AS.H027.C13	984	1024	3	392
6AS.H018.J19	269	321	3	392
6AS.H002.O16	38	72	3	392
6AS.H046.J12	311	352	3	392
6AS.H045.N09	1662	1711	3	392
6AS.H027.E23	817	841	3	392
6AS.H018.C23	1943	1965	3	392
6AS.H019.E04	756	808	3	392
6AS.H054.A06	1874	1917	3	392
6AS.H004.G03	1077	1122	3	392
6AS.H047.G03	1620	1667	3	392
6AS.H028.P06	676	718	3	392
6AS.H022.F07	1802	1848	3	392
6AS.H038.I23	1718	1752	3	392
6AS.H004.A16	855	866	3	392
6AS.H018.P02	2033	2087	3	392
6AS.H040.I05	961	1013	3	392
6AS.H048.D04	1708	1745	3	392
6AS.H006.L08	672	717	3	392
6AS.H057.I15	759	779	3	392
6AS.H026.B19	1388	1424	3	392
6AS.H002.F04	1088	1109	3	392
6AS.H044.P17	995	1032	3	392
6AS.H007.G16	1848	1891	3	392
6AS.H029.O03	1582	1620	3	392
6AS.H056.P06	2290	2322	3	392
6AS.H031.P12	2000	2046	3	392
6AS.H010.I07	2101	2123	3	392
6AS.H023.C22	1803	1830	3	392
6AS.H028.E23	430	466	3	392
6AS.H052.M08	848	867	3	392
6AS.H059.C21	1948	1979	3	392
6AS.H017.O11	1550	1590	3	392
6AS.H018.E05	758	813	3	392
6AS.H008.M24	132	191	3	392
6AS.H030.D04	870	883	3	392
6AS.H056.C21	37	73	3	392
6AS.H031.I20	387	437	3	392
6AS.H032.L11	192	241	3	392
6AS.H048.C19	1824	1885	3	392
6AS.H040.F17	379	423	3	392
6AS.H048.N02	579	602	3	392
6AS.H045.D03	998	1039	3	392
6AS.H039.E04	1158	1201	3	392
6AS.H006.L24	1868	1922	3	392
6AS.H018.C24	495	547	3	392
6AS.H024.F22	950	994	3	392
6AS.H024.M13	1078	1122	3	392
6AS.H024.B19	929	948	3	392
6AS.H024.F12	2191	2247	3	392
6AS.H041.I05	894	939	3	392
6AS.H044.O01	190	230	3	392
6AS.H053.O12	856	872	3	392
6AS.H050.J05	2261	2309	3	392
6AS.H010.M22	1445	1482	3	392
6AS.H002.O23	1785	1825	3	392
6AS.H052.P12	2141	2183	3	392
6AS.H027.M22	2132	2172	3	392
6AS.H057.F23	1864	1903	3	392
6AS.H043.O20	1988	2008	3	392
6AS.H052.L22	1039	1071	3	392
6AS.H040.G18	2097	2121	3	392
6AS.H049.G13	1970	1997	3	392
6AS.H050.N20	1755	1796	3	392
6AS.H054.O01	624	652	3	392
6AS.H040.I10	1459	1486	3	392
6AS.H046.O01	1619	1669	3	392
6AS.H059.L06	1700	1722	3	392
6AS.H047.L02	291	301	3	392
6AS.H053.G13	821	852	3	392
6AS.H005.E14	1450	1487	3	392
6AS.H052.E01	1349	1392	3	392
6AS.H054.C09	1191	1232	3	392
6AS.H057.L19	653	674	3	392
6AS.H041.B24	1018	1033	3	392
6AS.H044.I19	1784	1837	3	392
6AS.H047.B05	735	774	3	392
6AS.H002.C20	730	772	3	392
6AS.H032.L01	1788	1847	3	392
6AS.H057.M04	2024	2061	3	392
6AS.H048.D01	224	250	3	392
6AS.H047.I08	928	957	3	392
6AS.H048.H18	1076	1114	3	392
6AS.H014.P08	1834	1887	3	392
6AS.H014.M14	1508	1536	3	392
6AS.H005.E22	1	9	3	392
6AS.H019.N16	1978	2014	3	392
6AS.H031.F02	1770	1824	3	392
6AS.H029.H17	1723	1757	3	392
6AS.H046.D11	1803	1850	3	392
6AS.H046.P11	457	506	3	392
6AS.H012.E21	1490	1529	3	392
6AS.H045.I04	219	248	3	392
6AS.H009.I16	1532	1583	3	392
6AS.H030.B22	434	474	3	392
6AS.H002.M13	877	888	3	392
6AS.H038.H02	1890	1940	3	392
6AS.H002.M11	552	598	3	392
6AS.H008.O04	1165	1208	3	392
6AS.H051.K03	456	500	3	392
6AS.H010.G14	1939	1961	3	392
6AS.H022.C20	1068	1110	3	392
6AS.H024.D24	1576	1610	3	392
6AS.H049.K02	1004	1038	3	392
6AS.H043.P02	73	116	3	392
6AS.H023.N07	123	165	3	392
6AS.H028.N14	104	118	3	392
6AS.H023.H13	1451	1482	3	392
6AS.H011.C20	1784	1831	3	392
6AS.H019.F03	183	223	3	392
6AS.H017.G11	1945	1972	3	392
6AS.H036.H11	577	614	3	392
6AS.H030.D05	201	244	3	392
6AS.H029.L09	2156	2209	3	392
6AS.H024.C08	1492	1520	3	392
6AS.H013.P05	878	887	3	392
6AS.H029.F04	109	175	3	392
6AS.H044.G20	1892	1937	3	392
6AS.H051.G24	1037	1075	3	392
6AS.H005.P01	2176	2234	3	392
6AS.H003.I13	1981	2010	3	392
6AS.H045.F09	741	782	3	392
6AS.H012.J15	879	925	3	392
6AS.H023.K14	70	121	3	392
6AS.H001.P20	1634	1683	3	392
6AS.H014.P18	691	716	3	392
6AS.H051.N06	684	726	3	392
6AS.H020.D06	2095	2106	3	392
6AS.H015.O14	1839	1891	3	392
6AS.H028.B24	1996	2024	3	392
6AS.H020.H22	1136	1194	3	392
6AS.H010.N11	874	904	3	392
6AS.H038.B10	2026	2087	3	392
6AS.H010.C08	690	729	3	392
6AS.H018.O18	61	105	3	392
6AS.H036.L08	1316	1360	3	392
6AS.H017.N21	383	436	3	392
6AS.H037.H15	1726	1771	3	392
6AS.H028.N23	180	186	3	392
6AS.H048.N15	1748	1770	3	392
6AS.H029.H14	735	753	3	392
6AS.H055.K08	1485	1520	3	392
6AS.H007.E13	1702	1734	3	392
6AS.H035.D13	248	264	3	392
6AS.H014.J08	250	311	3	392
6AS.H052.L02	1093	1132	3	392
6AS.H021.B06	647	682	3	392
6AS.H008.F02	205	213	3	392
6AS.H013.C04	479	514	3	392
6AS.H039.M07	2281	2324	3	392
6AS.H051.O10	201	242	3	392
6AS.H011.N11	2081	2113	3	392
6AS.H014.A19	52	106	3	392
6AS.H048.E17	608	640	3	392
6AS.H025.B21	878	887	3	392
6AS.H042.J01	423	448	3	392
6AS.H029.N21	1994	2036	3	392
6AS.H002.E23	1141	1176	3	392
6AS.H033.C17	1256	1305	3	392
6AS.H004.I09	646	682	3	392
6AS.H045.L19	439	475	3	392
6AS.H008.G15	2167	2195	3	392
6AS.H017.O23	57	109	3	392
6AS.H019.P10	581	601	3	392
6AS.H029.P06	661	690	3	392
6AS.H023.A16	507	545	3	392
6AS.H003.A24	1386	1436	3	392
6AS.H020.E01	419	450	3	392
6AS.H036.H18	1531	1561	3	392
6AS.H048.H09	1486	1523	3	392
6AS.H050.O12	1564	1594	3	392
6AS.H018.C06	1928	1941	3	392
6AS.H030.D08	306	361	3	392
6AS.H027.D16	2096	2130	3	392
6AS.H009.C13	1638	1666	3	392
6AS.H007.F21	209	247	3	392
6AS.H009.I07	419	447	3	392
6AS.H031.K14	894	941	3	392
6AS.H001.L15	14	50	3	392
6AS.H036.P14	1936	1961	3	392
6AS.H035.A06	810	855	3	392
6AS.H053.N09	1698	1731	3	392
6AS.H041.D20	1934	1952	3	392
6AS.H059.I10	1093	1121	3	392
6AS.H008.M10	887	949	3	392
6AS.H044.I06	1591	1620	3	392
6AS.H029.F13	363	421	3	392
6AS.H013.I19	1499	1518	3	392
6AS.H040.J14	328	380	3	392
6AS.H049.C07	1350	1379	3	392
6AS.H006.C05	788	843	4	182
6AS.H003.D16	169	212	4	182
6AS.H052.O17	473	520	4	182
6AS.H051.I23	423	467	4	182
6AS.H044.L19	25	68	4	182
6AS.H009.J23	88	139	4	182
6AS.H040.N12	930	963	4	182
6AS.H001.K07	236	259	4	182
6AS.H052.A14	647	698	4	182
6AS.H021.L12	483	510	4	182
6AS.H016.P01	72	114	4	182
6AS.H055.N12	843	875	4	182
6AS.H001.L14	660	702	4	182
6AS.H034.I15	75	124	4	182
6AS.H024.M01	153	184	4	182
6AS.H036.O20	115	174	4	182
6AS.H038.P12	363	411	4	182
6AS.H058.G17	436	474	4	182
6AS.H017.N18	555	602	4	182
6AS.H017.M24	218	235	4	182
6AS.H039.A14	755	777	4	182
6AS.H054.O13	447	483	4	182
6AS.H026.B14	105	140	4	182
6AS.H033.H06	214	250	4	182
6AS.H053.E16	558	588	4	182
6AS.H033.P08	864	892	4	182
6AS.H009.B09	506	537	4	182
6AS.H011.O07	170	214	4	182
6AS.H003.N02	619	665	4	182
6AS.H034.M04	550	602	4	182
6AS.H011.O24	760	779	4	182
6AS.H022.O05	315	325	4	182
6AS.H036.C15	35	96	4	182
6AS.H010.I20	760	785	4	182
6AS.H021.D03	54	94	4	182
6AS.H054.F22	699	736	4	182
6AS.H006.D24	745	770	4	182
6AS.H041.B03	454	501	4	182
6AS.H020.D02	386	447	4	182
6AS.H035.F11	685	735	4	182
6AS.H013.A15	624	657	4	182
6AS.H012.P18	662	707	4	182
6AS.H001.L08	282	323	4	182
6AS.H052.H17	89	124	4	182
6AS.H011.C13	667	692	4	182
6AS.H048.E08	800	862	4	182
6AS.H040.E11	102	162	4	182
6AS.H049.B12	17	37	4	182
6AS.H001.N15	381	436	4	182
6AS.H022.N15	16	70	4	182
6AS.H057.C15	562	609	4	182
6AS.H047.M03	918	953	4	182
6AS.H013.N23	779	836	4	182
6AS.H052.M06	143	182	4	182
6AS.H052.L24	321	368	4	182
6AS.H041.N24	766	783	4	182
6AS.H018.G23	335	384	4	182
6AS.H031.N06	760	783	4	182
6AS.H016.A18	644	697	4	182
6AS.H052.L03	220	233	4	182
6AS.H030.N12	925	961	4	182
6AS.H051.K19	684	714	4	182
6AS.H051.P01	783	834	4	182
6AS.H004.H18	72	94	4	182
6AS.H005.A08	524	580	4	182
6AS.H006.P15	644	702	4	182
6AS.H015.H16	696	739	4	182
6AS.H049.B06	313	337	4	182
6AS.H015.J18	150	197	4	182
6AS.H059.J17	872	900	4	182
6AS.H007.J20	24	70	4	182
6AS.H020.E21	166	212	4	182
6AS.H021.G09	352	404	4	182
6AS.H015.H18	614	646	4	182
6AS.H007.O08	734	767	4	182
6AS.H019.F06	348	363	4	182
6AS.H035.H03	784	792	4	182
6AS.H045.M23	701	739	4	182
6AS.H025.J13	670	709	4	182
6AS.H012.J12	167	210	4	182
6AS.H006.G09	904	940	4	182
6AS.H016.F21	407	465	4	182
6AS.H045.M06	212	252	4	182
6AS.H023.L01	146	190	4	182
6AS.H019.C13	268	302	4	182
6AS.H018.J24	501	563	4	182
6AS.H058.C11	872	911	4	182
6AS.H011.I17	7	49	4	182
6AS.H046.K16	652	701	4	182
6AS.H025.G03	519	574	4	182
6AS.H032.G19	407	458	4	182
6AS.H018.F15	446	498	4	182
6AS.H056.L14	177	214	4	182
6AS.H043.I23	371	424	4	182
6AS.H028.B23	865	889	4	182
6AS.H036.G20	618	642	4	182
6AS.H039.N12	696	746	4	182
6AS.H059.I22	734	769	4	182
6AS.H041.H11	539	573	4	182
6AS.H016.C08	915	961	4	182
6AS.H028.J24	495	537	4	182
6AS.H043.C09	698	733	4	182
6AS.H009.H01	790	836	4	182
6AS.H016.D23	777	796	4	182
6AS.H039.L16	459	510	4	182
6AS.H026.F01	766	774	4	182
6AS.H005.C13	196	247	4	182
6AS.H012.F22	593	632	4	182
6AS.H037.I22	634	683	4	182
6AS.H020.L12	766	782	4	182
6AS.H021.K10	637	667	4	182
6AS.H001.H21	813	861	4	182
6AS.H032.H05	851	883	4	182
6AS.H002.A03	846	882	4	182
6AS.H016.M11	843	871	4	182
6AS.H034.F23	434	491	4	182
6AS.H045.N08	876	918	4	182
6AS.H032.P17	885	928	4	182
6AS.H023.A24	748	774	4	182
6AS.H059.C11	406	449	4	182
6AS.H021.J07	755	772	4	182
6AS.H019.M20	368	434	4	182
6AS.H042.K18	67	96	4	182
6AS.H059.H21	644	693	4	182
6AS.H038.G02	530	581	4	182
6AS.H010.I18	440	484	4	182
6AS.H004.D08	16	48	4	182
6AS.H048.E01	617	663	4	182
6AS.H012.L24	1	33	4	182
6AS.H038.A21	71	123	4	182
6AS.H033.M20	703	748	4	182
6AS.H047.D10	50	78	4	182
6AS.H003.J20	119	152	4	182
6AS.H027.I14	799	844	4	182
6AS.H029.L18	432	481	4	182
6AS.H047.G01	447	499	4	182
6AS.H038.N08	666	708	4	182
6AS.H024.D05	756	774	4	182
6AS.H003.A22	792	853	4	182
6AS.H017.E23	0	36	4	182
6AS.H003.P11	705	738	4	182
6AS.H005.M15	332	383	4	182
6AS.H041.M09	182	222	4	182
6AS.H052.H22	382	435	4	182
6AS.H033.B07	597	634	4	182
6AS.H011.E01	479	525	4	182
6AS.H013.N10	78	139	4	182
6AS.H042.C12	99	142	4	182
6AS.H045.M18	492	518	4	182
6AS.H007.N21	848	880	4	182
6AS.H024.K19	211	236	4	182
6AS.H058.A07	654	699	4	182
6AS.H027.E20	900	945	4	182
6AS.H030.H10	322	374	4	182
6AS.H034.B10	320	337	4	182
6AS.H022.H23	691	736	4	182
6AS.H027.M11	108	170	4	182
6AS.H006.F01	183	204	4	182
6AS.H003.H13	77	106	4	182
6AS.H037.N19	868	893	4	182
6AS.H034.P23	381	407	4	182
6AS.H050.M22	386	440	4	182
6AS.H053.I08	262	316	4	182
6AS.H021.I05	582	628	4	182
6AS.H006.L01	238	254	4	182
6AS.H051.F19	243	268	4	182
6AS.H057.M03	33	82	4	182
6AS.H049.F09	845	874	4	182
6AS.H052.G08	906	923	4	182
6AS.H033.O15	147	188	4	182
6AS.H021.C21	2	43	4	182
6AS.H052.J24	250	275	4	182
6AS.H026.F06	737	759	4	182
6AS.H020.J14	620	665	4	182
6AS.H010.C19	214	257	4	182
6AS.H014.H08	10	50	4	182
6AS.H056.K12	74	104	4	182
6AS.H001.D03	156	194	4	182
6AS.H043.J03	450	496	4	182
6AS.H047.I16	789	844	4	182
6AS.H023.K10	56	90	4	182
6AS.H003.J07	863	889	4	182
6AS.H047.B06	179	206	5	85
6AS.H027.P05	104	149	5	85
6AS.H059.N05	229	270	5	85
6AS.H002.O03	224	266	5	85
6AS.H004.L12	353	379	5	85
6AS.H020.A03	51	63	5	85
6AS.H031.A04	236	274	5	85
6AS.H012.N15	111	165	5	85
6AS.H033.D17	55	61	5	85
6AS.H019.H23	241	270	5	85
6AS.H048.J17	95	129	5	85
6AS.H013.M19	233	274	5	85
6AS.H048.H19	458	481	5	85
6AS.H022.J22	394	432	5	85
6AS.H008.C03	415	447	5	85
6AS.H010.B07	354	367	5	85
6AS.H029.I11	314	347	5	85
6AS.H039.K19	9	60	5	85
6AS.H007.L15	187	196	5	85
6AS.H033.M14	277	313	5	85
6AS.H028.J19	433	481	5	85
6AS.H056.O18	348	368	5	85
6AS.H047.D01	125	161	5	85
6AS.H015.M13	163	202	5	85
6AS.H019.N01	311	328	5	85
6AS.H054.J06	277	307	5	85
6AS.H040.J12	4	48	5	85
6AS.H053.I11	123	160	5	85
6AS.H046.H22	125	191	5	85
6AS.H013.B18	422	460	5	85
6AS.H040.K04	312	345	5	85
6AS.H003.B09	10	63	5	85
6AS.H005.N02	10	54	5	85
6AS.H003.H17	68	119	5	85
6AS.H045.G04	436	441	5	85
6AS.H052.A11	174	202	5	85
6AS.H033.A08	64	102	5	85
6AS.H026.N24	276	295	5	85
6AS.H037.B22	195	216	5	85
6AS.H046.N02	297	320	5	85
6AS.H026.C01	309	322	5	85
6AS.H004.P10	101	149	5	85
6AS.H008.N03	289	322	5	85
6AS.H052.D12	121	140	5	85
6AS.H017.P09	100	149	5	85
6AS.H005.I08	269	305	5	85
6AS.H039.G08	249	285	5	85
6AS.H035.K10	1	49	5	85
6AS.H012.M20	175	205	5	85
6AS.H009.I13	116	156	5	85
6AS.H010.K22	385	413	5	85
6AS.H054.O23	1	49	5	85
6AS.H037.L13	242	278	5	85
6AS.H053.L03	57	66	5	85
6AS.H033.E16	402	441	5	85
6AS.H051.A20	356	385	5	85
6AS.H019.B18	50	61	5	85
6AS.H043.H15	294	318	5	85
6AS.H049.M03	33	69	5	85
6AS.H001.K23	282	297	5	85
6AS.H025.N05	323	363	5	85
6AS.H019.O12	284	308	5	85
6AS.H006.E05	238	273	5	85
6AS.H042.F08	320	349	5	85
6AS.H007.I17	427	467	5	85
6AS.H045.K20	205	244	5	85
6AS.H008.P14	121	161	5	85
6AS.H029.G01	219	265	5	85
6AS.H042.A23	295	315	5	85
6AS.H012.N07	8	53	5	85
6AS.H040.J03	206	254	5	85
6AS.H013.K15	8	46	5	85
6AS.H036.D03	235	277	5	85
6AS.H004.J02	314	338	5	85
6AS.H030.M07	207	254	5	85
6AS.H032.C16	367	403	5	85
6AS.H026.C13	0	44	5	85
6AS.H027.N07	308	331	5	85
6AS.H049.N16	306	326	5	85
6AS.H010.N07	121	182	5	85
6AS.H026.A04	405	449	5	85
6AS.H038.K09	105	159	5	85
6AS.H034.A07	1	45	5	85
6AS.H006.H11	155	202	5	85
6AS.H048.E21	423	436	5	85
6AS.H012.B21	354	384	6	311
6AS.H010.A04	1256	1292	6	311
6AS.H004.J06	348	383	6	311
6AS.H058.B21	1075	1106	6	311
6AS.H046.F21	1042	1064	6	311
6AS.H017.L15	2038	2079	6	311
6AS.H051.M02	528	570	6	311
6AS.H014.C13	1810	1868	6	311
6AS.H003.L09	697	756	6	311
6AS.H050.M05	823	860	6	311
6AS.H022.P16	686	739	6	311
6AS.H038.B11	304	337	6	311
6AS.H032.O05	1037	1092	6	311
6AS.H009.N19	274	323	6	311
6AS.H001.P15	516	551	6	311
6AS.H044.C16	38	69	6	311
6AS.H021.C06	1040	1089	6	311
6AS.H025.L09	101	141	6	311
6AS.H027.B17	1972	2020	6	311
6AS.H050.L18	58	87	6	311
6AS.H048.P24	324	353	6	311
6AS.H010.L10	1465	1520	6	311
6AS.H014.K05	970	1037	6	311
6AS.H028.E16	357	378	6	311
6AS.H002.F20	869	914	6	311
6AS.H053.K15	1489	1537	6	311
6AS.H003.G23	1417	1442	6	311
6AS.H058.I16	835	874	6	311
6AS.H046.J21	907	939	6	311
6AS.H038.I01	222	285	6	311
6AS.H050.P04	2002	2029	6	311
6AS.H017.H20	1753	1780	6	311
6AS.H031.H05	1249	1272	6	311
6AS.H038.K14	1288	1328	6	311
6AS.H035.J15	1849	1895	6	311
6AS.H013.I21	752	797	6	311
6AS.H054.H15	280	315	6	311
6AS.H011.L12	917	959	6	311
6AS.H021.N07	1946	1976	6	311
6AS.H049.E06	658	700	6	311
6AS.H049.G17	924	954	6	311
6AS.H026.A23	901	941	6	311
6AS.H034.C06	547	590	6	311
6AS.H038.L17	876	921	6	311
6AS.H042.L16	174	222	6	311
6AS.H051.P08	1288	1295	6	311
6AS.H002.N06	2034	2050	6	311
6AS.H016.I21	215	258	6	311
6AS.H037.N14	510	557	6	311
6AS.H019.C18	1762	1792	6	311
6AS.H039.A05	1367	1407	6	311
6AS.H006.L13	892	933	6	311
6AS.H046.C07	1097	1120	6	311
6AS.H052.P09	1088	1117	6	311
6AS.H051.I15	1606	1639	6	311
6AS.H044.L24	455	476	6	311
6AS.H036.F20	1626	1666	6	311
6AS.H029.J08	122	154	6	311
6AS.H015.H07	17	48	6	311
6AS.H027.D02	335	367	6	311
6AS.H044.F08	1483	1523	6	311
6AS.H013.O14	147	188	6	311
6AS.H038.E16	510	538	6	311
6AS.H013.H18	397	448	6	311
6AS.H011.D11	1038	1092	6	311
6AS.H007.M16	1776	1833	6	311
6AS.H017.A10	86	125	6	311
6AS.H037.F18	409	459	6	311
6AS.H051.K15	1263	1274	6	311
6AS.H035.D03	1286	1340	6	311
6AS.H018.C05	1646	1691	6	311
6AS.H004.D01	459	498	6	311
6AS.H025.D13	1591	1627	6	311
6AS.H045.F04	1989	2027	6	311
6AS.H050.C19	1526	1559	6	311
6AS.H052.P05	1450	1484	6	311
6AS.H002.I08	1501	1550	6	311
6AS.H012.N20	7	42	6	311
6AS.H027.B21	111	154	6	311
6AS.H020.M19	916	957	6	311
6AS.H036.O10	527	584	6	311
6AS.H012.D13	52	77	6	311
6AS.H031.J10	39	70	6	311
6AS.H009.P13	187	224	6	311
6AS.H058.C16	1027	1061	6	311
6AS.H005.N14	712	758	6	311
6AS.H043.I15	685	733	6	311
6AS.H027.L12	917	957	6	311
6AS.H037.E06	1256	1285	6	311
6AS.H031.D18	460	500	6	311
6AS.H037.F17	1905	1947	6	311
6AS.H007.M24	242	286	6	311
6AS.H058.P05	1596	1641	6	311
6AS.H036.J10	459	499	6	311
6AS.H042.G14	992	1034	6	311
6AS.H027.F11	481	510	6	311
6AS.H008.J05	342	370	6	311
6AS.H004.I07	762	821	6	311
6AS.H019.H03	470	516	6	311
6AS.H019.P03	715	767	6	311
6AS.H052.C21	1337	1374	6	311
6AS.H002.A15	188	226	6	311
6AS.H001.L20	928	965	6	311
6AS.H018.I19	564	611	6	311
6AS.H047.A20	605	643	6	311
6AS.H015.G16	245	297	6	311
6AS.H051.E09	368	417	6	311
6AS.H052.P01	903	933	6	311
6AS.H032.E22	457	503	6	311
6AS.H027.P20	1170	1224	6	311
6AS.H004.C13	1582	1625	6	311
6AS.H026.K22	846	897	6	311
6AS.H049.L05	1552	1582	6	311
6AS.H013.C01	275	316	6	311
6AS.H021.G21	481	518	6	311
6AS.H016.L06	540	579	6	311
6AS.H028.A16	1610	1648	6	311
6AS.H017.D19	132	166	6	311
6AS.H042.N21	1680	1739	6	311
6AS.H013.J11	1194	1233	6	311
6AS.H041.O05	1258	1277	6	311
6AS.H054.M16	1596	1639	6	311
6AS.H026.F23	748	804	6	311
6AS.H038.E03	654	659	6	311
6AS.H051.G10	167	213	6	311
6AS.H010.F04	170	229	6	311
6AS.H056.J16	1339	1385	6	311
6AS.H043.P13	136	169	6	311
6AS.H025.N07	526	584	6	311
6AS.H029.H07	158	200	6	311
6AS.H032.E16	525	581	6	311
6AS.H058.H02	131	158	6	311
6AS.H004.O03	1422	1471	6	311
6AS.H054.I06	1151	1197	6	311
6AS.H045.P23	596	640	6	311
6AS.H020.M21	1254	1283	6	311
6AS.H019.I19	141	186	6	311
6AS.H011.J16	528	560	6	311
6AS.H006.P03	1891	1942	6	311
6AS.H012.J11	713	759	6	311
6AS.H048.I15	913	940	6	311
6AS.H014.N10	1467	1515	6	311
6AS.H050.B05	1609	1639	6	311
6AS.H027.N18	1533	1561	6	311
6AS.H020.O19	407	448	6	311
6AS.H043.N21	229	296	6	311
6AS.H044.I01	148	188	6	311
6AS.H042.C01	2005	2039	6	311
6AS.H026.C09	1963	2008	6	311
6AS.H006.L20	1772	1816	6	311
6AS.H042.I24	839	872	6	311
6AS.H035.M14	1246	1281	6	311
6AS.H024.K04	1739	1780	6	311
6AS.H050.K19	1776	1822	6	311
6AS.H052.L04	1502	1549	6	311
6AS.H014.K14	1195	1245	6	311
6AS.H048.H10	947	984	6	311
6AS.H005.M21	1465	1488	6	311
6AS.H058.H06	614	665	6	311
6AS.H017.K16	1083	1128	6	311
6AS.H037.D03	467	506	6	311
6AS.H029.L24	1722	1765	6	311
6AS.H037.E13	1962	2002	6	311
6AS.H050.F12	567	611	6	311
6AS.H038.E08	1406	1437	6	311
6AS.H039.J08	42	78	6	311
6AS.H016.F16	2042	2083	6	311
6AS.H022.J13	1258	1290	6	311
6AS.H033.F10	29	54	6	311
6AS.H036.G23	1695	1759	6	311
6AS.H059.O23	2037	2055	6	311
6AS.H024.L08	863	913	6	311
6AS.H052.N12	445	475	6	311
6AS.H023.D24	754	811	6	311
6AS.H058.B18	563	597	6	311
6AS.H042.C19	1194	1238	6	311
6AS.H030.D01	1385	1433	6	311
6AS.H006.P11	686	744	6	311
6AS.H047.C17	857	911	6	311
6AS.H050.L15	1454	1490	6	311
6AS.H009.E08	1810	1862	6	311
6AS.H017.M06	1453	1493	6	311
6AS.H038.K23	75	114	6	311
6AS.H048.P09	1415	1441	6	311
6AS.H013.A20	1591	1639	6	311
6AS.H021.L14	343	379	6	311
6AS.H038.I18	1955	1999	6	311
6AS.H041.B15	1354	1391	6	311
6AS.H051.F13	1299	1351	6	311
6AS.H045.A16	655	676	6	311
6AS.H023.F14	884	923	6	311
6AS.H028.P14	903	943	6	311
6AS.H021.H21	846	911	6	311
6AS.H052.I04	1561	1603	6	311
6AS.H012.E18	414	446	6	311
6AS.H013.C14	1342	1398	6	311
6AS.H034.M22	421	453	6	311
6AS.H011.D08	83	122	6	311
6AS.H039.H20	1877	1927	6	311
6AS.H042.C10	454	481	6	311
6AS.H007.G07	1040	1091	6	311
6AS.H016.H01	264	307	6	311
6AS.H004.B19	1699	1750	6	311
6AS.H025.E08	668	708	6	311
6AS.H039.E11	1961	2005	6	311
6AS.H047.D22	768	774	6	311
6AS.H058.L04	70	112	6	311
6AS.H002.E09	1369	1421	6	311
6AS.H018.J12	272	316	6	311
6AS.H049.H08	962	1021	6	311
6AS.H047.B09	91	128	6	311
6AS.H036.A11	1902	1962	6	311
6AS.H054.D02	932	978	6	311
6AS.H019.M21	303	337	6	311
6AS.H028.H20	1673	1732	6	311
6AS.H058.I02	1196	1243	6	311
6AS.H054.N24	1953	1989	6	311
6AS.H027.G13	285	315	6	311
6AS.H030.O18	58	95	6	311
6AS.H013.N17	817	845	6	311
6AS.H041.A19	1567	1596	6	311
6AS.H037.M02	839	899	6	311
6AS.H044.L15	836	887	6	311
6AS.H014.C11	3	28	6	311
6AS.H001.P14	441	467	6	311
6AS.H029.P01	283	318	6	311
6AS.H049.M21	1601	1640	6	311
6AS.H043.C12	1255	1276	6	311
6AS.H001.A18	1778	1833	6	311
6AS.H038.M14	1365	1382	6	311
6AS.H002.L17	774	815	6	311
6AS.H026.L06	171	220	6	311
6AS.H031.E13	1838	1880	6	311
6AS.H018.J07	859	911	6	311
6AS.H054.I11	1285	1335	6	311
6AS.H043.I18	454	483	6	311
6AS.H044.K12	604	630	6	311
6AS.H055.C05	52	82	6	311
6AS.H034.J09	118	159	6	311
6AS.H016.K03	599	628	6	311
6AS.H020.F20	763	816	6	311
6AS.H040.C04	1149	1191	6	311
6AS.H008.K03	1177	1223	6	311
6AS.H032.A04	879	927	6	311
6AS.H052.A10	405	454	6	311
6AS.H001.O10	305	337	6	311
6AS.H028.M07	319	353	6	311
6AS.H056.P17	1395	1424	6	311
6AS.H029.H10	488	538	6	311
6AS.H022.M22	1832	1881	6	311
6AS.H046.E23	456	478	6	311
6AS.H001.B07	1239	1272	6	311
6AS.H045.M03	0	34	6	311
6AS.H015.P11	916	962	6	311
6AS.H033.D08	80	117	6	311
6AS.H022.D17	331	355	6	311
6AS.H039.D18	921	962	6	311
6AS.H019.O01	344	371	6	311
6AS.H046.B10	500	527	6	311
6AS.H045.N17	239	287	6	311
6AS.H029.L23	1415	1451	6	311
6AS.H013.B21	491	524	6	311
6AS.H038.M02	565	592	6	311
6AS.H036.L18	1833	1876	6	311
6AS.H034.M19	285	332	6	311
6AS.H016.O06	4	47	6	311
6AS.H032.H16	1099	1157	6	311
6AS.H034.G03	481	500	6	311
6AS.H027.P03	565	621	6	311
6AS.H033.K10	2035	2075	6	311
6AS.H003.G12	948	1008	6	311
6AS.H006.N03	1554	1603	6	311
6AS.H022.E18	1043	1086	6	311
6AS.H018.M02	1	38	6	311
6AS.H054.K04	1004	1035	6	311
6AS.H043.I22	1149	1207	6	311
6AS.H050.E03	1961	1994	6	311
6AS.H055.E09	108	144	6	311
6AS.H038.G04	628	654	6	311
6AS.H024.F05	1956	1988	6	311
6AS.H053.G23	142	168	6	311
6AS.H053.M13	1762	1786	6	311
6AS.H025.I14	848	903	6	311
6AS.H012.M15	887	928	6	311
6AS.H038.J24	1528	1571	6	311
6AS.H004.B14	1753	1772	6	311
6AS.H054.O04	1038	1075	6	311
6AS.H032.I09	227	263	6	311
6AS.H003.K07	1831	1866	6	311
6AS.H054.P12	1089	1122	6	311
6AS.H024.O06	570	596	6	311
6AS.H043.B09	1496	1543	6	311
6AS.H031.G13	1062	1103	6	311
6AS.H050.J03	1651	1691	6	311
6AS.H038.O23	480	505	6	311
6AS.H010.I23	1103	1156	6	311
6AS.H053.N17	1650	1695	6	311
6AS.H010.B04	354	407	6	311
6AS.H044.P04	1299	1349	6	311
6AS.H014.L17	691	733	6	311
6AS.H010.P19	87	132	6	311
6AS.H009.K23	1082	1123	6	311
6AS.H006.C22	145	168	6	311
6AS.H024.C18	1897	1919	6	311
6AS.H053.C05	2002	2041	6	311
6AS.H058.E11	1440	1479	6	311
6AS.H059.J11	58	74	6	311
6AS.H025.P15	342	384	6	311
6AS.H024.H10	329	353	6	311
6AS.H040.J11	761	812	6	311
6AS.H058.B13	1375	1418	6	311
6AS.H049.A21	9	50	7	11
6AS.H039.E17	10	53	7	11
6AS.H009.F04	7	54	7	11
6AS.H021.M21	3	51	7	11
6AS.H038.N23	0	49	7	11
6AS.H005.I03	14	57	7	11
6AS.H023.F07	13	58	7	11
6AS.H028.P16	26	56	7	11
6AS.H050.G21	17	56	7	11
6AS.H045.E20	20	54	7	11
6AS.H044.O07	16	54	7	11
6AS.H044.D06	863	904	8	290
6AS.H029.I17	1442	1465	8	290
6AS.H053.L23	1603	1662	8	290
6AS.H006.K03	364	373	8	290
6AS.H033.B20	1315	1361	8	290
6AS.H041.A03	1163	1208	8	290
6AS.H035.J01	694	732	8	290
6AS.H028.D07	1068	1090	8	290
6AS.H006.M20	1757	1805	8	290
6AS.H041.P13	457	492	8	290
6AS.H047.G17	1773	1819	8	290
6AS.H023.K23	1737	1746	8	290
6AS.H048.K12	1656	1693	8	290
6AS.H023.J14	1149	1192	8	290
6AS.H048.I16	1769	1794	8	290
6AS.H026.A18	1218	1250	8	290
6AS.H054.L21	642	663	8	290
6AS.H046.L23	694	723	8	290
6AS.H042.J21	780	815	8	290
6AS.H001.K05	322	357	8	290
6AS.H010.H05	461	493	8	290
6AS.H053.G01	1756	1792	8	290
6AS.H037.D05	984	1036	8	290
6AS.H015.P12	601	648	8	290
6AS.H017.M04	671	717	8	290
6AS.H058.C15	271	320	8	290
6AS.H046.D12	1794	1831	8	290
6AS.H018.H13	661	701	8	290
6AS.H004.D04	154	175	8	290
6AS.H049.E11	1721	1745	8	290
6AS.H048.L20	1038	1063	8	290
6AS.H033.I13	1517	1583	8	290
6AS.H037.O18	1089	1123	8	290
6AS.H056.L13	376	417	8	290
6AS.H049.H14	353	405	8	290
6AS.H048.E02	481	517	8	290
6AS.H043.P06	880	925	8	290
6AS.H002.G24	1475	1497	8	290
6AS.H026.B23	595	623	8	290
6AS.H029.D08	353	408	8	290
6AS.H018.P01	286	298	8	290
6AS.H023.B12	992	1041	8	290
6AS.H021.E23	1010	1044	8	290
6AS.H008.O08	1245	1278	8	290
6AS.H044.O02	816	860	8	290
6AS.H030.E08	1117	1164	8	290
6AS.H006.O04	1077	1123	8	290
6AS.H014.E09	862	917	8	290
6AS.H055.L16	265	314	8	290
6AS.H056.A21	1739	1772	8	290
6AS.H039.N13	1747	1788	8	290
6AS.H027.E21	1596	1615	8	290
6AS.H058.L01	989	1019	8	290
6AS.H023.E24	336	374	8	290
6AS.H012.M08	79	126	8	290
6AS.H046.C19	1400	1432	8	290
6AS.H018.D09	581	625	8	290
6AS.H012.D22	1124	1141	8	290
6AS.H055.B23	2	31	8	290
6AS.H055.I02	1671	1715	8	290
6AS.H021.M12	92	136	8	290
6AS.H006.M10	320	330	8	290
6AS.H005.P05	497	520	8	290
6AS.H050.D05	1580	1619	8	290
6AS.H035.E17	1512	1577	8	290
6AS.H047.K13	893	945	8	290
6AS.H048.G06	743	779	8	290
6AS.H047.H13	768	821	8	290
6AS.H050.D11	642	670	8	290
6AS.H023.N17	750	787	8	290
6AS.H042.B22	1466	1487	8	290
6AS.H038.D02	1448	1466	8	290
6AS.H035.A18	361	376	8	290
6AS.H043.D09	1051	1081	8	290
6AS.H047.O19	1222	1256	8	290
6AS.H040.O20	985	1034	8	290
6AS.H056.A08	1313	1357	8	290
6AS.H050.K15	506	545	8	290
6AS.H054.O14	963	1011	8	290
6AS.H011.N06	109	169	8	290
6AS.H017.H23	158	201	8	290
6AS.H018.C18	942	996	8	290
6AS.H003.M06	1669	1706	8	290
6AS.H049.M02	544	571	8	290
6AS.H013.I18	797	851	8	290
6AS.H039.P01	265	322	8	290
6AS.H003.A15	360	413	8	290
6AS.H003.K19	181	227	8	290
6AS.H003.A21	1595	1656	8	290
6AS.H020.D17	1443	1456	8	290
6AS.H005.B10	986	1032	8	290
6AS.H038.G18	1498	1559	8	290
6AS.H048.O20	1079	1107	8	290
6AS.H028.D18	1439	1461	8	290
6AS.H018.H02	441	475	8	290
6AS.H043.C05	423	454	8	290
6AS.H033.G01	262	324	8	290
6AS.H032.A21	1695	1721	8	290
6AS.H056.D17	1079	1116	8	290
6AS.H046.N14	786	819	8	290
6AS.H005.K21	27	76	8	290
6AS.H016.A07	649	698	8	290
6AS.H049.H02	263	311	8	290
6AS.H036.J13	680	726	8	290
6AS.H032.F03	242	302	8	290
6AS.H034.O17	199	258	8	290
6AS.H039.G10	129	179	8	290
6AS.H026.D14	1013	1058	8	290
6AS.H046.H24	1327	1355	8	290
6AS.H005.J13	866	928	8	290
6AS.H044.H05	609	623	8	290
6AS.H002.G20	707	740	8	290
6AS.H008.M12	1763	1810	8	290
6AS.H050.E05	265	276	8	290
6AS.H047.C19	1050	1080	8	290
6AS.H058.P11	1325	1370	8	290
6AS.H003.E16	20	64	8	290
6AS.H029.E05	856	897	8	290
6AS.H052.L19	460	499	8	290
6AS.H001.L17	879	937	8	290
6AS.H046.J03	855	900	8	290
6AS.H045.O07	1247	1290	8	290
6AS.H055.D15	531	547	8	290
6AS.H056.M14	210	257	8	290
6AS.H046.K08	91	124	8	290
6AS.H052.G12	181	221	8	290
6AS.H051.L22	603	617	8	290
6AS.H032.L19	380	417	8	290
6AS.H009.G15	284	332	8	290
6AS.H032.D01	764	816	8	290
6AS.H012.E08	1209	1242	8	290
6AS.H019.L05	1293	1352	8	290
6AS.H048.N09	1819	1834	8	290
6AS.H041.A12	275	315	8	290
6AS.H034.G14	1460	1474	8	290
6AS.H037.K18	155	201	8	290
6AS.H004.E09	827	873	8	290
6AS.H029.D12	663	706	8	290
6AS.H021.N01	1342	1379	8	290
6AS.H040.J18	1362	1399	8	290
6AS.H034.O04	1318	1373	8	290
6AS.H023.C13	1316	1353	8	290
6AS.H033.H08	1679	1723	8	290
6AS.H021.H17	1104	1148	8	290
6AS.H002.P03	1746	1793	8	290
6AS.H044.G24	0	19	8	290
6AS.H051.D02	1539	1594	8	290
6AS.H019.J11	1727	1754	8	290
6AS.H012.A20	223	260	8	290
6AS.H009.A06	1514	1564	8	290
6AS.H053.P02	598	635	8	290
6AS.H038.L03	1712	1740	8	290
6AS.H021.L19	1713	1748	8	290
6AS.H028.F03	1790	1816	8	290
6AS.H030.E17	854	910	8	290
6AS.H001.F15	970	1024	8	290
6AS.H004.J09	1341	1380	8	290
6AS.H032.E07	1256	1321	8	290
6AS.H050.D06	1067	1102	8	290
6AS.H008.L12	66	111	8	290
6AS.H008.H21	1301	1326	8	290
6AS.H030.L09	1422	1460	8	290
6AS.H048.J18	1468	1490	8	290
6AS.H020.E11	993	1039	8	290
6AS.H053.D04	1676	1711	8	290
6AS.H016.A14	860	926	8	290
6AS.H045.H06	912	959	8	290
6AS.H034.D24	630	679	8	290
6AS.H052.F15	1354	1381	8	290
6AS.H037.O19	1579	1633	8	290
6AS.H041.I02	643	678	8	290
6AS.H041.A22	711	754	8	290
6AS.H013.E15	445	484	8	290
6AS.H042.M13	379	418	8	290
6AS.H047.D21	1628	1690	8	290
6AS.H018.L16	1438	1457	8	290
6AS.H048.M11	599	634	8	290
6AS.H016.C13	186	237	8	290
6AS.H009.G03	1627	1656	8	290
6AS.H030.M22	1070	1099	8	290
6AS.H025.F15	1162	1205	8	290
6AS.H029.H23	1408	1415	8	290
6AS.H021.A07	958	998	8	290
6AS.H001.M06	1512	1556	8	290
6AS.H016.G13	708	740	8	290
6AS.H013.L18	731	775	8	290
6AS.H050.A17	799	856	8	290
6AS.H057.I11	1	20	8	290
6AS.H003.A14	440	481	8	290
6AS.H012.H19	1152	1190	8	290
6AS.H035.O04	1469	1506	8	290
6AS.H043.H12	1619	1671	8	290
6AS.H011.F07	1176	1214	8	290
6AS.H046.M02	1651	1700	8	290
6AS.H051.M05	1796	1811	8	290
6AS.H030.G20	396	440	8	290
6AS.H047.A15	1466	1498	8	290
6AS.H031.G12	550	579	8	290
6AS.H042.O02	96	121	8	290
6AS.H018.J17	1201	1231	8	290
6AS.H019.I03	790	852	8	290
6AS.H009.F01	1050	1068	8	290
6AS.H006.E07	1567	1609	8	290
6AS.H016.G08	977	1037	8	290
6AS.H047.D09	502	535	8	290
6AS.H011.B11	326	375	8	290
6AS.H057.K19	1179	1212	8	290
6AS.H010.M07	1220	1253	8	290
6AS.H006.B08	1182	1223	8	290
6AS.H038.E24	995	1039	8	290
6AS.H041.A09	1210	1246	8	290
6AS.H049.L17	1346	1386	8	290
6AS.H015.L22	707	755	8	290
6AS.H015.G11	915	976	8	290
6AS.H041.D18	35	78	8	290
6AS.H020.A09	1587	1651	8	290
6AS.H022.K03	819	869	8	290
6AS.H047.O11	1365	1396	8	290
6AS.H024.H11	441	474	8	290
6AS.H015.K19	612	623	8	290
6AS.H045.P05	1170	1211	8	290
6AS.H016.G07	1249	1311	8	290
6AS.H057.I09	1079	1113	8	290
6AS.H011.M19	721	766	8	290
6AS.H057.C04	377	417	8	290
6AS.H033.B13	387	427	8	290
6AS.H041.P17	969	994	8	290
6AS.H027.I08	1782	1789	8	290
6AS.H031.F09	72	125	8	290
6AS.H032.A16	712	756	8	290
6AS.H017.N20	1729	1761	8	290
6AS.H051.P16	1015	1055	8	290
6AS.H018.P19	1508	1574	8	290
6AS.H017.N12	761	806	8	290
6AS.H055.P20	684	712	8	290
6AS.H058.O09	662	705	8	290
6AS.H011.K04	1128	1161	8	290
6AS.H002.D17	1231	1283	8	290
6AS.H040.F16	759	794	8	290
6AS.H002.O04	359	412	8	290
6AS.H051.N16	563	593	8	290
6AS.H022.J24	745	783	8	290
6AS.H001.D12	547	581	8	290
6AS.H034.D23	1602	1667	8	290
6AS.H025.G11	705	739	8	290
6AS.H029.L04	790	836	8	290
6AS.H013.I13	1328	1374	8	290
6AS.H035.K09	1315	1371	8	290
6AS.H016.M24	1419	1459	8	290
6AS.H027.D19	194	251	8	290
6AS.H035.K05	775	831	8	290
6AS.H037.J22	1378	1384	8	290
6AS.H040.F01	1747	1784	8	290
6AS.H011.A14	783	809	8	290
6AS.H021.P04	576	624	8	290
6AS.H015.P19	62	102	8	290
6AS.H004.O16	766	810	8	290
6AS.H059.P03	1466	1487	8	290
6AS.H042.L11	1817	1822	8	290
6AS.H041.H19	212	264	8	290
6AS.H046.H11	43	91	8	290
6AS.H009.L05	516	573	8	290
6AS.H048.E07	133	179	8	290
6AS.H006.I07	296	304	8	290
6AS.H002.K09	1517	1564	8	290
6AS.H023.I07	705	742	8	290
6AS.H039.J13	427	472	8	290
6AS.H034.L08	1183	1218	8	290
6AS.H003.D11	1747	1787	8	290
6AS.H013.M03	1132	1177	8	290
6AS.H030.E23	1221	1251	8	290
6AS.H047.E06	655	693	8	290
6AS.H036.A08	1754	1792	8	290
6AS.H012.E20	743	778	8	290
6AS.H008.A03	1404	1457	8	290
6AS.H018.N15	74	122	8	290
6AS.H044.C22	566	589	8	290
6AS.H046.C03	271	314	8	290
6AS.H012.C06	809	867	8	290
6AS.H019.H15	1770	1803	8	290
6AS.H056.F04	502	518	8	290
6AS.H011.J01	1714	1743	8	290
6AS.H015.F16	996	1041	8	290
6AS.H008.N21	1178	1218	8	290
6AS.H022.C10	1120	1163	8	290
6AS.H012.C16	1461	1487	8	290
6AS.H043.E10	640	670	8	290
6AS.H046.F01	658	687	8	290
6AS.H042.G07	1011	1051	8	290
6AS.H009.O07	1476	1511	8	290
6AS.H039.J06	15	47	9	143
6AS.H013.L11	364	388	9	143
6AS.H047.A10	423	458	9	143
6AS.H058.P02	211	241	9	143
6AS.H013.A24	20	45	9	143
6AS.H050.A15	69	104	9	143
6AS.H058.L18	294	341	9	143
6AS.H059.A09	606	643	9	143
6AS.H056.C04	146	175	9	143
6AS.H052.J03	510	545	9	143
6AS.H059.J05	255	302	9	143
6AS.H030.N11	502	553	9	143
6AS.H051.C13	249	297	9	143
6AS.H046.G09	254	295	9	143
6AS.H013.N18	320	353	9	143
6AS.H031.C16	281	330	9	143
6AS.H011.L23	691	720	9	143
6AS.H010.C11	90	126	9	143
6AS.H018.O20	268	314	9	143
6AS.H011.P14	241	291	9	143
6AS.H024.E01	403	443	9	143
6AS.H057.I08	71	104	9	143
6AS.H037.J18	683	717	9	143
6AS.H004.L01	426	445	9	143
6AS.H012.P03	173	220	9	143
6AS.H030.C03	609	656	9	143
6AS.H030.E14	422	476	9	143
6AS.H036.B16	425	492	9	143
6AS.H044.L12	669	698	9	143
6AS.H048.P17	633	684	9	143
6AS.H037.I11	561	597	9	143
6AS.H045.G17	25	52	9	143
6AS.H015.P02	506	549	9	143
6AS.H051.O17	364	398	9	143
6AS.H044.A09	106	142	9	143
6AS.H034.H02	259	303	9	143
6AS.H010.N10	176	224	9	143
6AS.H028.F09	199	218	9	143
6AS.H040.C03	155	202	9	143
6AS.H057.K11	3	41	9	143
6AS.H030.B14	262	329	9	143
6AS.H053.C16	567	606	9	143
6AS.H054.M17	103	137	9	143
6AS.H006.D01	658	692	9	143
6AS.H022.G02	263	306	9	143
6AS.H011.H14	401	425	9	143
6AS.H009.D21	178	207	9	143
6AS.H035.N01	37	68	9	143
6AS.H038.J18	692	720	9	143
6AS.H021.C03	7	39	9	143
6AS.H016.L13	49	71	9	143
6AS.H057.F18	370	405	9	143
6AS.H004.C01	164	197	9	143
6AS.H036.M07	642	687	9	143
6AS.H024.I09	226	270	9	143
6AS.H045.C09	605	649	9	143
6AS.H029.K18	79	116	9	143
6AS.H042.J08	503	544	9	143
6AS.H040.H07	601	637	9	143
6AS.H017.I24	38	63	9	143
6AS.H026.G20	503	551	9	143
6AS.H001.L04	309	364	9	143
6AS.H019.E13	347	383	9	143
6AS.H020.O04	373	406	9	143
6AS.H022.N24	586	599	9	143
6AS.H043.G05	691	721	9	143
6AS.H035.E18	523	567	9	143
6AS.H053.N14	648	686	9	143
6AS.H020.L14	183	220	9	143
6AS.H018.O10	520	558	9	143
6AS.H011.H12	355	379	9	143
6AS.H056.B17	19	47	9	143
6AS.H035.C02	147	176	9	143
6AS.H025.L15	445	488	9	143
6AS.H032.D22	616	678	9	143
6AS.H058.N13	153	180	9	143
6AS.H007.A16	21	49	9	143
6AS.H053.B14	611	642	9	143
6AS.H042.O07	41	56	9	143
6AS.H019.D17	604	643	9	143
6AS.H004.O20	561	600	9	143
6AS.H016.N21	12	41	9	143
6AS.H057.E24	509	531	9	143
6AS.H031.F19	373	403	9	143
6AS.H016.O04	425	484	9	143
6AS.H019.P06	93	107	9	143
6AS.H049.C12	424	458	9	143
6AS.H050.E06	386	422	9	143
6AS.H008.N07	50	62	9	143
6AS.H059.O07	445	505	9	143
6AS.H035.I17	691	721	9	143
6AS.H003.L16	198	245	9	143
6AS.H056.K23	424	456	9	143
6AS.H033.N17	689	701	9	143
6AS.H045.F23	180	224	9	143
6AS.H022.O20	640	663	9	143
6AS.H025.L05	384	420	9	143
6AS.H038.K02	529	565	9	143
6AS.H045.J04	512	543	9	143
6AS.H055.A14	79	121	9	143
6AS.H056.E01	333	377	9	143
6AS.H037.P18	92	145	9	143
6AS.H011.A20	148	202	9	143
6AS.H029.H03	652	685	9	143
6AS.H022.E02	153	195	9	143
6AS.H024.D11	28	49	9	143
6AS.H017.J13	238	289	9	143
6AS.H008.J15	82	117	9	143
6AS.H051.D15	666	681	9	143
6AS.H011.G22	51	76	9	143
6AS.H016.J01	379	413	9	143
6AS.H042.G13	604	640	9	143
6AS.H043.N09	604	642	9	143
6AS.H024.O12	580	598	9	143
6AS.H040.L02	16	38	9	143
6AS.H052.M19	110	143	9	143
6AS.H043.A10	380	408	9	143
6AS.H059.I13	48	64	9	143
6AS.H016.F15	202	226	9	143
6AS.H031.L18	146	176	9	143
6AS.H041.G23	646	686	9	143
6AS.H018.E08	449	502	9	143
6AS.H052.A24	433	448	9	143
6AS.H051.G21	505	544	9	143
6AS.H044.O19	0	37	9	143
6AS.H031.M18	690	708	9	143
6AS.H025.O16	588	629	9	143
6AS.H008.J23	644	685	9	143
6AS.H002.E01	426	489	9	143
6AS.H004.K22	489	524	9	143
6AS.H027.B20	328	373	9	143
6AS.H024.E19	126	167	9	143
6AS.H018.M08	90	130	9	143
6AS.H002.C16	98	139	9	143
6AS.H028.D20	85	122	9	143
6AS.H056.P08	80	121	9	143
6AS.H039.J21	657	693	9	143
6AS.H024.N23	690	719	9	143
6AS.H044.C20	215	247	9	143
6AS.H007.E14	206	249	9	143
6AS.H009.O09	31	44	9	143
6AS.H036.H02	45	67	9	143
6AS.H013.J07	517	565	9	143
6AS.H011.C07	39	79	13	66
6AS.H030.H01	199	235	13	66
6AS.H027.H23	115	161	13	66
6AS.H022.L07	0	20	13	66
6AS.H018.G22	291	325	13	66
6AS.H013.E20	118	161	13	66
6AS.H053.D12	206	231	13	66
6AS.H040.L20	229	257	13	66
6AS.H013.B17	27	70	13	66
6AS.H023.G02	168	192	13	66
6AS.H019.H14	96	139	13	66
6AS.H045.A08	111	139	13	66
6AS.H038.E23	285	315	13	66
6AS.H011.B06	201	225	13	66
6AS.H032.J08	105	157	13	66
6AS.H050.G05	301	319	13	66
6AS.H053.C23	34	83	13	66
6AS.H054.E20	211	236	13	66
6AS.H043.M06	242	266	13	66
6AS.H056.E14	302	338	13	66
6AS.H057.M02	206	232	13	66
6AS.H031.K12	24	67	13	66
6AS.H009.M03	97	145	13	66
6AS.H027.A22	42	92	13	66
6AS.H032.L15	33	79	13	66
6AS.H055.A05	26	72	13	66
6AS.H051.L04	280	301	13	66
6AS.H012.A16	0	25	13	66
6AS.H040.I03	44	66	13	66
6AS.H045.M11	81	107	13	66
6AS.H001.A07	96	128	13	66
6AS.H050.B14	263	283	13	66
6AS.H011.G11	234	242	13	66
6AS.H052.A04	311	350	13	66
6AS.H007.M05	143	181	13	66
6AS.H005.P09	193	228	13	66
6AS.H059.L13	56	93	13	66
6AS.H042.I14	282	305	13	66
6AS.H023.N08	273	294	13	66
6AS.H004.N22	229	257	13	66
6AS.H048.B13	330	355	13	66
6AS.H052.P03	237	265	13	66
6AS.H051.H02	109	140	13	66
6AS.H051.I21	158	180	13	66
6AS.H017.C15	164	197	13	66
6AS.H046.F23	284	304	13	66
6AS.H021.E18	240	265	13	66
6AS.H019.N02	189	219	13	66
6AS.H048.P12	297	316	13	66
6AS.H039.L15	98	137	13	66
6AS.H051.D12	214	237	13	66
6AS.H024.N01	321	332	13	66
6AS.H018.N21	60	73	13	66
6AS.H057.F17	280	304	13	66
6AS.H017.K02	79	115	13	66
6AS.H026.E17	22	70	13	66
6AS.H004.E02	267	295	13	66
6AS.H010.I21	34	87	13	66
6AS.H042.P13	93	138	13	66
6AS.H014.P16	138	182	13	66
6AS.H002.P01	33	85	13	66
6AS.H011.G05	148	178	13	66
6AS.H046.A10	27	71	13	66
6AS.H056.F06	77	107	13	66
6AS.H051.C24	246	271	13	66
6AS.H058.E02	279	301	13	66
6AS.H014.K12	27	70	14	32
6AS.H042.I09	40	75	14	32
6AS.H057.H22	28	56	14	32
6AS.H001.C13	54	99	14	32
6AS.H044.B07	8	47	14	32
6AS.H057.L15	65	89	14	32
6AS.H015.E21	14	64	14	32
6AS.H004.K08	73	118	14	32
6AS.H044.D04	177	199	14	32
6AS.H036.F15	19	70	14	32
6AS.H050.A03	152	211	14	32
6AS.H010.N22	49	89	14	32
6AS.H034.L03	162	225	14	32
6AS.H001.B09	171	221	14	32
6AS.H023.H22	179	232	14	32
6AS.H041.F23	88	118	14	32
6AS.H029.J11	6	48	14	32
6AS.H059.A13	186	206	14	32
6AS.H018.P07	0	51	14	32
6AS.H013.E23	23	65	14	32
6AS.H033.B09	78	112	14	32
6AS.H035.O24	97	143	14	32
6AS.H005.K20	1	46	14	32
6AS.H009.O01	146	179	14	32
6AS.H045.L23	207	243	14	32
6AS.H011.A24	0	28	14	32
6AS.H021.E14	115	145	14	32
6AS.H011.C22	28	69	14	32
6AS.H009.O20	19	65	14	32
6AS.H044.A11	156	166	14	32
6AS.H048.O13	174	231	14	32
6AS.H017.K01	122	157	14	32
6AS.H042.B09	299	348	15	68
6AS.H039.N02	160	195	15	68
6AS.H019.D24	183	233	15	68
6AS.H026.O06	2	43	15	68
6AS.H012.J04	50	74	15	68
6AS.H038.A11	317	368	15	68
6AS.H004.N03	272	313	15	68
6AS.H054.P08	206	247	15	68
6AS.H014.E02	0	32	15	68
6AS.H012.N14	323	365	15	68
6AS.H057.D02	161	185	15	68
6AS.H022.E12	287	314	15	68
6AS.H038.G10	20	51	15	68
6AS.H055.F10	135	151	15	68
6AS.H002.L24	136	170	15	68
6AS.H054.N03	6	33	15	68
6AS.H057.C01	301	347	15	68
6AS.H002.D15	282	348	15	68
6AS.H046.F06	233	266	15	68
6AS.H045.H18	244	279	15	68
6AS.H002.I14	2	33	15	68
6AS.H058.J24	54	99	15	68
6AS.H054.J11	179	204	15	68
6AS.H009.G13	272	294	15	68
6AS.H006.N04	24	53	15	68
6AS.H024.J24	317	364	15	68
6AS.H010.F16	99	156	15	68
6AS.H042.L24	101	143	15	68
6AS.H051.M22	310	357	15	68
6AS.H049.H11	343	367	15	68
6AS.H032.C17	152	161	15	68
6AS.H016.I08	347	376	15	68
6AS.H035.L15	200	252	15	68
6AS.H058.F23	174	201	15	68
6AS.H052.E09	342	374	15	68
6AS.H004.D24	181	220	15	68
6AS.H004.A05	45	99	15	68
6AS.H013.D23	86	133	15	68
6AS.H014.C05	36	60	15	68
[truncated: 11,786 more rows]

## Sheet: singletones
6AS.H001.A08
6AS.H001.A10
6AS.H001.A12
6AS.H001.A13
6AS.H001.A16
6AS.H001.A21
6AS.H001.B04
6AS.H001.B16
6AS.H001.B18
6AS.H001.C01
6AS.H001.C09
6AS.H001.C10
6AS.H001.C12
6AS.H001.C24
6AS.H001.D01
6AS.H001.D04
6AS.H001.D10
6AS.H001.D13
6AS.H001.D14
6AS.H001.D17
6AS.H001.D20
6AS.H001.D21
6AS.H001.E02
6AS.H001.E05
6AS.H001.E09
6AS.H001.E16
6AS.H001.E20
6AS.H001.E21
6AS.H001.E22
6AS.H001.F03
6AS.H001.F11
6AS.H001.F13
6AS.H001.F19
6AS.H001.G02
6AS.H001.G05
6AS.H001.G11
6AS.H001.G12
6AS.H001.G16
6AS.H001.G17
6AS.H001.G18
6AS.H001.G19
6AS.H001.G24
6AS.H001.H02
6AS.H001.H08
6AS.H001.H13
6AS.H001.H17
6AS.H001.H23
6AS.H001.I06
6AS.H001.I09
6AS.H001.I12
6AS.H001.I22
6AS.H001.I24
6AS.H001.J05
6AS.H001.J06
6AS.H001.J12
6AS.H001.J13
6AS.H001.J18
6AS.H001.K06
6AS.H001.K08
6AS.H001.K09
6AS.H001.K14
6AS.H001.K15
6AS.H001.K22
6AS.H001.L05
6AS.H001.L09
6AS.H001.L10
6AS.H001.L19
6AS.H001.M01
6AS.H001.M02
6AS.H001.M07
6AS.H001.M08
6AS.H001.M11
6AS.H001.M20
6AS.H001.M21
6AS.H001.M22
6AS.H001.M23
6AS.H001.N12
6AS.H001.N19
6AS.H001.N21
6AS.H001.N23
6AS.H001.N24
6AS.H001.O03
6AS.H001.O04
6AS.H001.O05
6AS.H001.O06
6AS.H001.O07
6AS.H001.O11
6AS.H001.O17
6AS.H001.O19
6AS.H001.O24
6AS.H001.P04
6AS.H001.P06
6AS.H001.P07
6AS.H001.P17
6AS.H001.P23
6AS.H002.A13
6AS.H002.A20
6AS.H002.A24
6AS.H002.B06
6AS.H002.B07
6AS.H002.B11
6AS.H002.B24
6AS.H002.C02
6AS.H002.C04
6AS.H002.C07
6AS.H002.C13
6AS.H002.C21
6AS.H002.C23
6AS.H002.D01
6AS.H002.D03
6AS.H002.D06
6AS.H002.D07
6AS.H002.D08
6AS.H002.D10
6AS.H002.D12
6AS.H002.D21
6AS.H002.E03
6AS.H002.F07
6AS.H002.F09
6AS.H002.F10
6AS.H002.F12
6AS.H002.F17
6AS.H002.F18
6AS.H002.F19
6AS.H002.F22
6AS.H002.G07
6AS.H002.G11
6AS.H002.G13
6AS.H002.G21
6AS.H002.G23
6AS.H002.H03
6AS.H002.H08
6AS.H002.H10
6AS.H002.H13
6AS.H002.H15
6AS.H002.H16
6AS.H002.H18
6AS.H002.H22
6AS.H002.I01
6AS.H002.I09
6AS.H002.I10
6AS.H002.I16
6AS.H002.I17
6AS.H002.I19
6AS.H002.J11
6AS.H002.J14
6AS.H002.J15
6AS.H002.J17
6AS.H002.J22
6AS.H002.J23
6AS.H002.J24
6AS.H002.K06
6AS.H002.K08
6AS.H002.K12
6AS.H002.K14
6AS.H002.K15
6AS.H002.K24
6AS.H002.L10
6AS.H002.L13
6AS.H002.L14
6AS.H002.L15
6AS.H002.L19
6AS.H002.L22
6AS.H002.M02
6AS.H002.M06
6AS.H002.M09
6AS.H002.M17
6AS.H002.N11
6AS.H002.N19
6AS.H002.N24
6AS.H002.O09
6AS.H002.O10
6AS.H002.O14
6AS.H002.O17
6AS.H002.P02
6AS.H002.P04
6AS.H002.P07
6AS.H002.P09
6AS.H002.P11
6AS.H003.A07
6AS.H003.A10
6AS.H003.A17
6AS.H003.A18
6AS.H003.B04
6AS.H003.B05
6AS.H003.B20
6AS.H003.B21
6AS.H003.C05
6AS.H003.C12
6AS.H003.C14
6AS.H003.C18
6AS.H003.D03
6AS.H003.D06
6AS.H003.D12
6AS.H003.D15
6AS.H003.D20
6AS.H003.E03
6AS.H003.E09
6AS.H003.E10
6AS.H003.E11
6AS.H003.E12
6AS.H003.E15
6AS.H003.E22
6AS.H003.F02
6AS.H003.F06
6AS.H003.F12
6AS.H003.F16
6AS.H003.F17
6AS.H003.F18
6AS.H003.G01
6AS.H003.G10
6AS.H003.G16
6AS.H003.G19
6AS.H003.G20
6AS.H003.H06
6AS.H003.H08
6AS.H003.H10
6AS.H003.H15
6AS.H003.H20
6AS.H003.I04
6AS.H003.I07
6AS.H003.I16
6AS.H003.I19
6AS.H003.I23
6AS.H003.I24
6AS.H003.J03
6AS.H003.J08
6AS.H003.J18
6AS.H003.K04
6AS.H003.K09
6AS.H003.K23
6AS.H003.L03
6AS.H003.L06
6AS.H003.L13
6AS.H003.L17
6AS.H003.L19
6AS.H003.L22
6AS.H003.L24
6AS.H003.M02
6AS.H003.M10
6AS.H003.M11
6AS.H003.M16
6AS.H003.M20
6AS.H003.N06
6AS.H003.N12
6AS.H003.N14
6AS.H003.N16
6AS.H003.N20
6AS.H003.N21
6AS.H003.O01
6AS.H003.O03
6AS.H003.O05
6AS.H003.O06
6AS.H003.O07
6AS.H003.O08
6AS.H003.O15
6AS.H003.O18
6AS.H003.P02
6AS.H003.P08
6AS.H003.P12
6AS.H003.P15
6AS.H003.P16
6AS.H003.P19
6AS.H003.P20
6AS.H003.P24
6AS.H004.A08
6AS.H004.A11
6AS.H004.A15
6AS.H004.A24
6AS.H004.B06
6AS.H004.B09
6AS.H004.B10
6AS.H004.B13
6AS.H004.B17
6AS.H004.C11
6AS.H004.C15
6AS.H004.D06
6AS.H004.D07
6AS.H004.D11
6AS.H004.D14
6AS.H004.D16
6AS.H004.D21
6AS.H004.D22
6AS.H004.E11
6AS.H004.E18
6AS.H004.E22
6AS.H004.F01
6AS.H004.F02
6AS.H004.F05
6AS.H004.F07
6AS.H004.F09
6AS.H004.F10
6AS.H004.F17
6AS.H004.F21
6AS.H004.G01
6AS.H004.G08
6AS.H004.G17
6AS.H004.G18
6AS.H004.H07
6AS.H004.H12
6AS.H004.H20
6AS.H004.H23
6AS.H004.H24
6AS.H004.I03
6AS.H004.I04
6AS.H004.I17
6AS.H004.I21
6AS.H004.J08
6AS.H004.J20
6AS.H004.J21
6AS.H004.J23
6AS.H004.K23
6AS.H004.L02
6AS.H004.L04
6AS.H004.L06
6AS.H004.L09
6AS.H004.L16
6AS.H004.L17
6AS.H004.M04
6AS.H004.M06
6AS.H004.M08
6AS.H004.M21
6AS.H004.M22
6AS.H004.N07
6AS.H004.N08
6AS.H004.N09
6AS.H004.N13
6AS.H004.N16
6AS.H004.N20
6AS.H004.N21
6AS.H004.N24
6AS.H004.O04
6AS.H004.O05
6AS.H004.O12
6AS.H004.O13
6AS.H004.P01
6AS.H004.P03
6AS.H004.P13
6AS.H004.P17
6AS.H004.P18
6AS.H005.A04
6AS.H005.A05
6AS.H005.A06
6AS.H005.A07
6AS.H005.A13
6AS.H005.A18
6AS.H005.A19
6AS.H005.A22
6AS.H005.A23
6AS.H005.B07
6AS.H005.B09
6AS.H005.B11
6AS.H005.B17
6AS.H005.B22
6AS.H005.C02
6AS.H005.C03
6AS.H005.C05
6AS.H005.C18
6AS.H005.C19
6AS.H005.C23
6AS.H005.C24
6AS.H005.D01
6AS.H005.D11
6AS.H005.D14
6AS.H005.D15
6AS.H005.D18
6AS.H005.E01
6AS.H005.E15
6AS.H005.E19
6AS.H005.E20
6AS.H005.F01
6AS.H005.F02
6AS.H005.F12
6AS.H005.F16
6AS.H005.F17
6AS.H005.F21
6AS.H005.G06
6AS.H005.G17
6AS.H005.G23
6AS.H005.H21
6AS.H005.I02
6AS.H005.I05
6AS.H005.I07
6AS.H005.I10
6AS.H005.I12
6AS.H005.I13
6AS.H005.I15
6AS.H005.I23
6AS.H005.J02
6AS.H005.J04
6AS.H005.J09
6AS.H005.J18
6AS.H005.J23
6AS.H005.K04
6AS.H005.K05
6AS.H005.K17
6AS.H005.L02
6AS.H005.L07
6AS.H005.L22
6AS.H005.L23
6AS.H005.M03
6AS.H005.M11
6AS.H005.M14
6AS.H005.M18
6AS.H005.N04
6AS.H005.N20
6AS.H005.N22
6AS.H005.O03
6AS.H005.O05
6AS.H005.O06
6AS.H005.O07
6AS.H005.O09
6AS.H005.O12
6AS.H005.O16
6AS.H005.P03
6AS.H005.P07
6AS.H005.P08
6AS.H005.P16
6AS.H005.P17
6AS.H005.P18
6AS.H005.P20
6AS.H006.A03
6AS.H006.A04
6AS.H006.A09
6AS.H006.A11
6AS.H006.A12
6AS.H006.A19
6AS.H006.A20
6AS.H006.A22
6AS.H006.B03
6AS.H006.B13
6AS.H006.B14
6AS.H006.B15
6AS.H006.C03
6AS.H006.C04
6AS.H006.C10
6AS.H006.D03
6AS.H006.D10
6AS.H006.D11
6AS.H006.D12
6AS.H006.D17
6AS.H006.E03
6AS.H006.E04
6AS.H006.E09
6AS.H006.E10
6AS.H006.E24
6AS.H006.F02
6AS.H006.F04
6AS.H006.F07
6AS.H006.F10
6AS.H006.F20
6AS.H006.F24
6AS.H006.G02
6AS.H006.G11
6AS.H006.G16
6AS.H006.G23
6AS.H006.H12
6AS.H006.H17
6AS.H006.H21
6AS.H006.H22
6AS.H006.I03
6AS.H006.I04
6AS.H006.I10
6AS.H006.I13
6AS.H006.J01
6AS.H006.J05
6AS.H006.J08
6AS.H006.J10
6AS.H006.J17
6AS.H006.J24
6AS.H006.K12
6AS.H006.K19
6AS.H006.K23
6AS.H006.L14
6AS.H006.L16
6AS.H006.L18
6AS.H006.L19
6AS.H006.M04
6AS.H006.M08
6AS.H006.M11
6AS.H006.M12
6AS.H006.M13
6AS.H006.M18
6AS.H006.M19
6AS.H006.M21
6AS.H006.M22
6AS.H006.N01
6AS.H006.N05
6AS.H006.N14
6AS.H006.N18
6AS.H006.O09
6AS.H006.O11
6AS.H006.O12
6AS.H006.O19
6AS.H006.P07
6AS.H006.P17
6AS.H006.P23
6AS.H007.A06
6AS.H007.A07
6AS.H007.A08
6AS.H007.A10
6AS.H007.A13
6AS.H007.A20
6AS.H007.B03
6AS.H007.B05
6AS.H007.B08
6AS.H007.B10
6AS.H007.B12
6AS.H007.B23
6AS.H007.C07
6AS.H007.C15
6AS.H007.C23
6AS.H007.D05
6AS.H007.D07
6AS.H007.D08
6AS.H007.D09
6AS.H007.D10
6AS.H007.D13
6AS.H007.D15
6AS.H007.D22
6AS.H007.D24
6AS.H007.E02
6AS.H007.E09
6AS.H007.E16
6AS.H007.E17
6AS.H007.E23
6AS.H007.F09
6AS.H007.F11
6AS.H007.F13
6AS.H007.F14
6AS.H007.F18
6AS.H007.F19
6AS.H007.F22
6AS.H007.G09
6AS.H007.G12
6AS.H007.G14
6AS.H007.G20
6AS.H007.G21
6AS.H007.G22
6AS.H007.H03
6AS.H007.H06
6AS.H007.H13
6AS.H007.H24
6AS.H007.I02
6AS.H007.I06
6AS.H007.I07
6AS.H007.I13
6AS.H007.I16
6AS.H007.I21
6AS.H007.I22
6AS.H007.I23
6AS.H007.I24
6AS.H007.J03
6AS.H007.J06
6AS.H007.J07
6AS.H007.J17
6AS.H007.J22
6AS.H007.K02
6AS.H007.K05
6AS.H007.K06
6AS.H007.K09
6AS.H007.K15
6AS.H007.K21
6AS.H007.K24
6AS.H007.L01
6AS.H007.L06
6AS.H007.L12
6AS.H007.L22
6AS.H007.M03
6AS.H007.M06
6AS.H007.M07
6AS.H007.M09
6AS.H007.M11
6AS.H007.N02
6AS.H007.N07
6AS.H007.N09
6AS.H007.N13
6AS.H007.N15
6AS.H007.N19
6AS.H007.O05
6AS.H007.O12
6AS.H007.O13
6AS.H007.O14
6AS.H007.O18
6AS.H007.O23
6AS.H007.O24
6AS.H007.P05
6AS.H007.P06
6AS.H007.P08
6AS.H007.P10
6AS.H007.P12
6AS.H007.P13
6AS.H007.P15
6AS.H007.P17
6AS.H007.P18
6AS.H007.P24
6AS.H008.A06
6AS.H008.A11
6AS.H008.A15
6AS.H008.A18
6AS.H008.A19
6AS.H008.B09
6AS.H008.B11
6AS.H008.B13
6AS.H008.C01
6AS.H008.C12
6AS.H008.C16
6AS.H008.C18
6AS.H008.D02
6AS.H008.D03
6AS.H008.D09
6AS.H008.D16
6AS.H008.D20
6AS.H008.D21
6AS.H008.E05
6AS.H008.E11
6AS.H008.E12
6AS.H008.E16
6AS.H008.E19
6AS.H008.E21
6AS.H008.F03
6AS.H008.F11
6AS.H008.F14
6AS.H008.F15
6AS.H008.F17
6AS.H008.F20
6AS.H008.F21
6AS.H008.F22
6AS.H008.F23
6AS.H008.G04
6AS.H008.G06
6AS.H008.G23
6AS.H008.H01
6AS.H008.H06
6AS.H008.H08
6AS.H008.H12
6AS.H008.H19
6AS.H008.I01
6AS.H008.I09
6AS.H008.I11
6AS.H008.I12
6AS.H008.I13
6AS.H008.I17
6AS.H008.I20
6AS.H008.I23
6AS.H008.J02
6AS.H008.J03
6AS.H008.J14
6AS.H008.J22
6AS.H008.K05
6AS.H008.K06
6AS.H008.K19
6AS.H008.K24
6AS.H008.L02
6AS.H008.L17
6AS.H008.M07
6AS.H008.M08
6AS.H008.M22
6AS.H008.N01
6AS.H008.N04
6AS.H008.N11
6AS.H008.N20
6AS.H008.N22
6AS.H008.N23
6AS.H008.N24
6AS.H008.O03
6AS.H008.O06
6AS.H008.O07
6AS.H008.O09
6AS.H008.O10
6AS.H008.O11
6AS.H008.O15
6AS.H008.O19
6AS.H008.P06
6AS.H008.P10
6AS.H008.P17
6AS.H008.P18
6AS.H008.P20
6AS.H008.P23
6AS.H009.A04
6AS.H009.A05
6AS.H009.A14
6AS.H009.A16
6AS.H009.A18
6AS.H009.A23
6AS.H009.B14
6AS.H009.B19
6AS.H009.B21
6AS.H009.B24
6AS.H009.C10
6AS.H009.C14
6AS.H009.C15
6AS.H009.C18
6AS.H009.C23
6AS.H009.D06
6AS.H009.D07
6AS.H009.D11
6AS.H009.D13
6AS.H009.D17
6AS.H009.D18
6AS.H009.D23
6AS.H009.E01
6AS.H009.E04
6AS.H009.E09
6AS.H009.E10
6AS.H009.E12
6AS.H009.E14
6AS.H009.E15
6AS.H009.E18
6AS.H009.E19
6AS.H009.E21
6AS.H009.F11
6AS.H009.F14
6AS.H009.F16
6AS.H009.F17
6AS.H009.F18
6AS.H009.F20
6AS.H009.F21
6AS.H009.F22
6AS.H009.G09
6AS.H009.G18
6AS.H009.G20
6AS.H009.G24
6AS.H009.H08
6AS.H009.H09
6AS.H009.H10
6AS.H009.H13
6AS.H009.H19
6AS.H009.I03
6AS.H009.I04
6AS.H009.I08
6AS.H009.I19
6AS.H009.I21
6AS.H009.I23
6AS.H009.J02
6AS.H009.J03
6AS.H009.J06
6AS.H009.J07
6AS.H009.J11
6AS.H009.J22
6AS.H009.K04
6AS.H009.K16
6AS.H009.K18
6AS.H009.K20
6AS.H009.K22
6AS.H009.K24
6AS.H009.L01
6AS.H009.L04
6AS.H009.L07
6AS.H009.L11
6AS.H009.L13
6AS.H009.L19
6AS.H009.L22
6AS.H009.M01
6AS.H009.M08
6AS.H009.M09
6AS.H009.M17
6AS.H009.M19
6AS.H009.N02
6AS.H009.N06
6AS.H009.N10
6AS.H009.N15
6AS.H009.N16
6AS.H009.O05
6AS.H009.O14
6AS.H009.O15
6AS.H009.P01
6AS.H009.P04
6AS.H009.P06
6AS.H009.P08
6AS.H009.P09
6AS.H009.P10
6AS.H010.A09
6AS.H010.A12
6AS.H010.A15
6AS.H010.A21
6AS.H010.A22
6AS.H010.A23
6AS.H010.B05
6AS.H010.B09
6AS.H010.B12
6AS.H010.B15
6AS.H010.B21
6AS.H010.B23
6AS.H010.C04
6AS.H010.C17
6AS.H010.C21
6AS.H010.C22
6AS.H010.C24
6AS.H010.D01
6AS.H010.D05
6AS.H010.D06
6AS.H010.D07
6AS.H010.D17
6AS.H010.D19
6AS.H010.E18
6AS.H010.E20
6AS.H010.E23
6AS.H010.F02
6AS.H010.F03
6AS.H010.F07
6AS.H010.F18
6AS.H010.F19
6AS.H010.F21
6AS.H010.F23
6AS.H010.G01
6AS.H010.G04
6AS.H010.G07
6AS.H010.G13
6AS.H010.G17
6AS.H010.G24
6AS.H010.H01
6AS.H010.H02
6AS.H010.H06
6AS.H010.H07
6AS.H010.H10
6AS.H010.H11
6AS.H010.H14
6AS.H010.H16
6AS.H010.H17
6AS.H010.H20
6AS.H010.I08
6AS.H010.I09
6AS.H010.I15
6AS.H010.J02
6AS.H010.J12
6AS.H010.J15
6AS.H010.J21
6AS.H010.J23
6AS.H010.K10
6AS.H010.K13
6AS.H010.K14
6AS.H010.K19
6AS.H010.K23
6AS.H010.K24
6AS.H010.L02
6AS.H010.L06
6AS.H010.L14
6AS.H010.L15
6AS.H010.L17
6AS.H010.L19
6AS.H010.L22
6AS.H010.L23
6AS.H010.M05
6AS.H010.M14
6AS.H010.M17
6AS.H010.M19
6AS.H010.M21
6AS.H010.N01
6AS.H010.N12
6AS.H010.N17
6AS.H010.N20
6AS.H010.N21
6AS.H010.O01
6AS.H010.O03
6AS.H010.O04
6AS.H010.O07
6AS.H010.O08
6AS.H010.O13
6AS.H010.O14
6AS.H010.O15
6AS.H010.O17
6AS.H010.O23
6AS.H010.P02
6AS.H010.P07
6AS.H010.P16
6AS.H010.P24
6AS.H011.A07
6AS.H011.A16
6AS.H011.A21
6AS.H011.A23
6AS.H011.B09
6AS.H011.B13
6AS.H011.B14
6AS.H011.B15
6AS.H011.B19
6AS.H011.B22
6AS.H011.C05
6AS.H011.C06
6AS.H011.C12
6AS.H011.C14
6AS.H011.C16
6AS.H011.D04
6AS.H011.D05
6AS.H011.D15
6AS.H011.D18
6AS.H011.D20
6AS.H011.E11
6AS.H011.E17
6AS.H011.E18
6AS.H011.E19
6AS.H011.E21
6AS.H011.E23
6AS.H011.F01
6AS.H011.F03
6AS.H011.F04
6AS.H011.F21
6AS.H011.G01
6AS.H011.G03
6AS.H011.G09
6AS.H011.G12
6AS.H011.G18
6AS.H011.H05
6AS.H011.H08
6AS.H011.H10
6AS.H011.I08
6AS.H011.I14
6AS.H011.I15
6AS.H011.I20
6AS.H011.J07
6AS.H011.J12
6AS.H011.K03
6AS.H011.K06
6AS.H011.K10
6AS.H011.K13
6AS.H011.K15
6AS.H011.K18
6AS.H011.K21
6AS.H011.L03
6AS.H011.L18
6AS.H011.L20
6AS.H011.M01
6AS.H011.M05
6AS.H011.M06
6AS.H011.M09
6AS.H011.M10
6AS.H011.M11
6AS.H011.M15
6AS.H011.M18
6AS.H011.M20
6AS.H011.M23
6AS.H011.M24
6AS.H011.N05
6AS.H011.N13
6AS.H011.N22
6AS.H011.N23
6AS.H011.O03
6AS.H011.O16
6AS.H011.O17
6AS.H011.O23
6AS.H011.P02
6AS.H011.P05
6AS.H011.P07
6AS.H011.P10
6AS.H011.P23
6AS.H012.A06
6AS.H012.A12
6AS.H012.A19
6AS.H012.A22
6AS.H012.A23
6AS.H012.B06
6AS.H012.B07
6AS.H012.B13
6AS.H012.B18
6AS.H012.B19
6AS.H012.B23
6AS.H012.C01
6AS.H012.C05
6AS.H012.C10
6AS.H012.C13
6AS.H012.C21
6AS.H012.C23
6AS.H012.D03
6AS.H012.D08
6AS.H012.D18
6AS.H012.D21
6AS.H012.D24
6AS.H012.E07
6AS.H012.E13
6AS.H012.E17
6AS.H012.E23
6AS.H012.F05
6AS.H012.F09
6AS.H012.F10
6AS.H012.F17
6AS.H012.F24
6AS.H012.G03
6AS.H012.G05
6AS.H012.G09
6AS.H012.G10
6AS.H012.G20
6AS.H012.G24
6AS.H012.H11
6AS.H012.H12
6AS.H012.H23
6AS.H012.H24
6AS.H012.I02
6AS.H012.I03
6AS.H012.I04
6AS.H012.I08
6AS.H012.I11
6AS.H012.I17
6AS.H012.I23
6AS.H012.J03
6AS.H012.J07
6AS.H012.J09
6AS.H012.J16
6AS.H012.K02
6AS.H012.K10
6AS.H012.K19
6AS.H012.K21
6AS.H012.K23
6AS.H012.L01
6AS.H012.L12
6AS.H012.L21
6AS.H012.M04
6AS.H012.M11
6AS.H012.M12
6AS.H012.M14
6AS.H012.M22
6AS.H012.N19
6AS.H012.O02
6AS.H012.O05
6AS.H012.O06
6AS.H012.O08
6AS.H012.O09
6AS.H012.O19
6AS.H012.P05
6AS.H012.P06
6AS.H012.P14
6AS.H012.P16
6AS.H012.P17
6AS.H013.A06
6AS.H013.A12
6AS.H013.A14
6AS.H013.A16
6AS.H013.A21
6AS.H013.A23
6AS.H013.B04
6AS.H013.B12
6AS.H013.B13
6AS.H013.B16
6AS.H013.B20
6AS.H013.B22
6AS.H013.C05
6AS.H013.C11
6AS.H013.C19
6AS.H013.D03
6AS.H013.D05
6AS.H013.D06
6AS.H013.D07
6AS.H013.D18
6AS.H013.D20
6AS.H013.D24
6AS.H013.E06
6AS.H013.E08
6AS.H013.E10
6AS.H013.E11
6AS.H013.E14
6AS.H013.E17
6AS.H013.E21
6AS.H013.F03
6AS.H013.F04
6AS.H013.F09
6AS.H013.F11
6AS.H013.F19
6AS.H013.G04
6AS.H013.G08
6AS.H013.G10
6AS.H013.G12
6AS.H013.G21
6AS.H013.G23
6AS.H013.H01
6AS.H013.H05
6AS.H013.H06
6AS.H013.H07
6AS.H013.H08
6AS.H013.H20
6AS.H013.H21
6AS.H013.I05
6AS.H013.I08
6AS.H013.I10
6AS.H013.I14
6AS.H013.I15
6AS.H013.J03
6AS.H013.J06
6AS.H013.J08
6AS.H013.J16
6AS.H013.J24
6AS.H013.K09
6AS.H013.K10
6AS.H013.K12
6AS.H013.K18
6AS.H013.L01
6AS.H013.L02
6AS.H013.L04
6AS.H013.L15
6AS.H013.L19
6AS.H013.M01
6AS.H013.M02
6AS.H013.M08
6AS.H013.M12
6AS.H013.M15
6AS.H013.M16
6AS.H013.M17
6AS.H013.M18
6AS.H013.M20
6AS.H013.M21
6AS.H013.M23
6AS.H013.N03
6AS.H013.N12
6AS.H013.N13
6AS.H013.N14
6AS.H013.N19
6AS.H013.O01
6AS.H013.O04
6AS.H013.O20
6AS.H013.O24
6AS.H013.P02
6AS.H013.P03
6AS.H013.P07
6AS.H013.P17
6AS.H013.P18
6AS.H013.P20
6AS.H014.A08
6AS.H014.A09
6AS.H014.A11
6AS.H014.A13
6AS.H014.A15
6AS.H014.A17
6AS.H014.A20
6AS.H014.A21
6AS.H014.A22
6AS.H014.A23
6AS.H014.B13
6AS.H014.B14
6AS.H014.C02
6AS.H014.C04
6AS.H014.C12
6AS.H014.C19
6AS.H014.C22
6AS.H014.D02
6AS.H014.D04
6AS.H014.D05
6AS.H014.D07
6AS.H014.D09
6AS.H014.D12
6AS.H014.D14
6AS.H014.D15
6AS.H014.D17
6AS.H014.D18
6AS.H014.E10
6AS.H014.E18
6AS.H014.E21
6AS.H014.E23
6AS.H014.F03
6AS.H014.F07
6AS.H014.F08
6AS.H014.F13
6AS.H014.F19
6AS.H014.F24
6AS.H014.G06
6AS.H014.G08
6AS.H014.G20
6AS.H014.H01
6AS.H014.H02
6AS.H014.H04
6AS.H014.H06
6AS.H014.H09
6AS.H014.H10
6AS.H014.H11
6AS.H014.H13
6AS.H014.H14
6AS.H014.H15
6AS.H014.H20
6AS.H014.H22
6AS.H014.I06
6AS.H014.I08
6AS.H014.I09
6AS.H014.I12
6AS.H014.I13
6AS.H014.I15
6AS.H014.J04
6AS.H014.J06
6AS.H014.J12
6AS.H014.J19
6AS.H014.J20
6AS.H014.K01
6AS.H014.K02
6AS.H014.K03
6AS.H014.K04
6AS.H014.K06
6AS.H014.K08
6AS.H014.K13
6AS.H014.K15
6AS.H014.K16
6AS.H014.K23
6AS.H014.L03
6AS.H014.L05
6AS.H014.L21
6AS.H014.M07
6AS.H014.M15
6AS.H014.M19
6AS.H014.N07
6AS.H014.N12
6AS.H014.N17
6AS.H014.N18
6AS.H014.N23
6AS.H014.O05
6AS.H014.O10
6AS.H014.O20
6AS.H014.O24
6AS.H014.P02
6AS.H014.P13
6AS.H014.P15
6AS.H014.P23
6AS.H015.A07
6AS.H015.A08
6AS.H015.A12
6AS.H015.A16
6AS.H015.B03
6AS.H015.B11
6AS.H015.B12
6AS.H015.B14
6AS.H015.B18
6AS.H015.C05
6AS.H015.C06
6AS.H015.C13
6AS.H015.C23
6AS.H015.D07
6AS.H015.D10
6AS.H015.D11
6AS.H015.D16
6AS.H015.D17
6AS.H015.D22
6AS.H015.D23
6AS.H015.E04
6AS.H015.E10
6AS.H015.E13
6AS.H015.E15
6AS.H015.E22
6AS.H015.E23
6AS.H015.F01
6AS.H015.F03
6AS.H015.F06
6AS.H015.F07
6AS.H015.F13
6AS.H015.F17
6AS.H015.F18
6AS.H015.F23
6AS.H015.G01
6AS.H015.G02
6AS.H015.G05
6AS.H015.G06
6AS.H015.G20
6AS.H015.G24
6AS.H015.H01
6AS.H015.I03
6AS.H015.I08
6AS.H015.I10
6AS.H015.I12
6AS.H015.I14
6AS.H015.I15
6AS.H015.I16
6AS.H015.I22
6AS.H015.I23
6AS.H015.J03
6AS.H015.J05
6AS.H015.J10
6AS.H015.J24
6AS.H015.K04
6AS.H015.K06
6AS.H015.K11
6AS.H015.K13
6AS.H015.K20
6AS.H015.K24
6AS.H015.L01
6AS.H015.L02
6AS.H015.L06
6AS.H015.L09
6AS.H015.L13
6AS.H015.L14
6AS.H015.L18
6AS.H015.L24
6AS.H015.M06
6AS.H015.M20
6AS.H015.M24
6AS.H015.N02
6AS.H015.N03
6AS.H015.N07
6AS.H015.N10
6AS.H015.N20
6AS.H015.O01
6AS.H015.O07
6AS.H015.O11
6AS.H015.O13
6AS.H015.O16
6AS.H015.P03
6AS.H015.P20
6AS.H015.P24
6AS.H016.A09
6AS.H016.A11
6AS.H016.A21
6AS.H016.A23
6AS.H016.B03
6AS.H016.B09
6AS.H016.B11
6AS.H016.B13
6AS.H016.B14
6AS.H016.B20
6AS.H016.B21
6AS.H016.B24
6AS.H016.C01
6AS.H016.C04
6AS.H016.C09
6AS.H016.D01
6AS.H016.D02
6AS.H016.D12
6AS.H016.D14
6AS.H016.D18
6AS.H016.E03
6AS.H016.E07
6AS.H016.E09
6AS.H016.E17
6AS.H016.E21
6AS.H016.E22
6AS.H016.F05
6AS.H016.F07
6AS.H016.F09
6AS.H016.F14
6AS.H016.F19
6AS.H016.G03
6AS.H016.G09
6AS.H016.G11
6AS.H016.G14
6AS.H016.G16
6AS.H016.G17
6AS.H016.G18
6AS.H016.G24
6AS.H016.H03
6AS.H016.H05
6AS.H016.H07
6AS.H016.H10
6AS.H016.H11
6AS.H016.H15
6AS.H016.H20
6AS.H016.H22
6AS.H016.I05
6AS.H016.I17
6AS.H016.I23
6AS.H016.J10
6AS.H016.J17
6AS.H016.J19
6AS.H016.J24
6AS.H016.K06
6AS.H016.K08
6AS.H016.K09
6AS.H016.K11
6AS.H016.K23
6AS.H016.L05
6AS.H016.L07
6AS.H016.L10
6AS.H016.L11
6AS.H016.L20
6AS.H016.L24
6AS.H016.M01
6AS.H016.M06
6AS.H016.M19
6AS.H016.M20
6AS.H016.N03
6AS.H016.N06
6AS.H016.N12
6AS.H016.N15
6AS.H016.O01
6AS.H016.O12
6AS.H016.O20
6AS.H016.P12
6AS.H016.P16
6AS.H017.A03
6AS.H017.A04
6AS.H017.A09
6AS.H017.A12
6AS.H017.A13
6AS.H017.A16
6AS.H017.A21
6AS.H017.B07
6AS.H017.B14
6AS.H017.B16
6AS.H017.B18
6AS.H017.B19
6AS.H017.B20
6AS.H017.B22
6AS.H017.C09
6AS.H017.C13
6AS.H017.C14
6AS.H017.C19
6AS.H017.D03
6AS.H017.D08
6AS.H017.D11
6AS.H017.D15
6AS.H017.D22
6AS.H017.D23
6AS.H017.E06
6AS.H017.E09
6AS.H017.E10
6AS.H017.E11
6AS.H017.E16
6AS.H017.E17
6AS.H017.E18
6AS.H017.E19
6AS.H017.F02
6AS.H017.F05
6AS.H017.F06
6AS.H017.F08
6AS.H017.F12
6AS.H017.F13
6AS.H017.F14
6AS.H017.F15
6AS.H017.F16
6AS.H017.G02
6AS.H017.G03
6AS.H017.G05
6AS.H017.G15
6AS.H017.G18
6AS.H017.G20
6AS.H017.H05
6AS.H017.H07
6AS.H017.H09
6AS.H017.H18
6AS.H017.H24
6AS.H017.I01
6AS.H017.I03
6AS.H017.I04
6AS.H017.I16
6AS.H017.I19
6AS.H017.I20
6AS.H017.J04
6AS.H017.J05
6AS.H017.J07
6AS.H017.J09
6AS.H017.J10
6AS.H017.J15
6AS.H017.J19
6AS.H017.J20
6AS.H017.J22
6AS.H017.K03
6AS.H017.K08
6AS.H017.K11
6AS.H017.K12
6AS.H017.K18
6AS.H017.K19
6AS.H017.K23
6AS.H017.L20
6AS.H017.L22
6AS.H017.L24
6AS.H017.M01
6AS.H017.M07
6AS.H017.M10
6AS.H017.N02
6AS.H017.N07
6AS.H017.N16
6AS.H017.N22
6AS.H017.O07
6AS.H017.O13
6AS.H017.O14
6AS.H017.O17
6AS.H017.P06
6AS.H017.P11
6AS.H017.P18
6AS.H018.A03
6AS.H018.A04
6AS.H018.A08
6AS.H018.A18
6AS.H018.A20
6AS.H018.B03
6AS.H018.B07
6AS.H018.B16
6AS.H018.B18
6AS.H018.C09
6AS.H018.C14
6AS.H018.C15
6AS.H018.C19
6AS.H018.D01
6AS.H018.D02
6AS.H018.D03
6AS.H018.D06
6AS.H018.D13
6AS.H018.D15
6AS.H018.D19
6AS.H018.D22
6AS.H018.E06
6AS.H018.E14
6AS.H018.E22
6AS.H018.F06
6AS.H018.F22
6AS.H018.G21
6AS.H018.G24
6AS.H018.H01
6AS.H018.H03
6AS.H018.I02
6AS.H018.I03
6AS.H018.I04
6AS.H018.I09
6AS.H018.I10
6AS.H018.I11
6AS.H018.I12
6AS.H018.I16
6AS.H018.I22
6AS.H018.I23
6AS.H018.J01
6AS.H018.J11
6AS.H018.K02
6AS.H018.K06
6AS.H018.K10
6AS.H018.K12
6AS.H018.L04
6AS.H018.L09
6AS.H018.L10
6AS.H018.L22
6AS.H018.M03
6AS.H018.M04
6AS.H018.M05
6AS.H018.M07
6AS.H018.M10
6AS.H018.M11
6AS.H018.M17
6AS.H018.N14
6AS.H018.N16
6AS.H018.O08
6AS.H018.O15
6AS.H018.O24
6AS.H018.P15
6AS.H018.P16
6AS.H018.P18
6AS.H019.A03
6AS.H019.A05
6AS.H019.A06
6AS.H019.A08
6AS.H019.A09
6AS.H019.A15
6AS.H019.A17
6AS.H019.A22
6AS.H019.B05
6AS.H019.B07
6AS.H019.B11
6AS.H019.B13
6AS.H019.C01
6AS.H019.C04
6AS.H019.C05
6AS.H019.C09
6AS.H019.C17
6AS.H019.D08
6AS.H019.D11
6AS.H019.D12
6AS.H019.E07
6AS.H019.E08
6AS.H019.E12
6AS.H019.E16
6AS.H019.E18
6AS.H019.E19
6AS.H019.F02
6AS.H019.F09
6AS.H019.F10
6AS.H019.F22
6AS.H019.G01
6AS.H019.G05
6AS.H019.G09
6AS.H019.G13
6AS.H019.G14
6AS.H019.G23
6AS.H019.G24
6AS.H019.H07
6AS.H019.H10
6AS.H019.H13
6AS.H019.H16
6AS.H019.H18
6AS.H019.H24
6AS.H019.I04
6AS.H019.I08
6AS.H019.I11
6AS.H019.I13
6AS.H019.I14
6AS.H019.I16
6AS.H019.I18
6AS.H019.I21
6AS.H019.I23
6AS.H019.J12
6AS.H019.J16
6AS.H019.K04
6AS.H019.K05
6AS.H019.K09
6AS.H019.K12
6AS.H019.K15
6AS.H019.K20
6AS.H019.L03
6AS.H019.L04
6AS.H019.L06
6AS.H019.L08
6AS.H019.L15
6AS.H019.M01
6AS.H019.M02
6AS.H019.M10
6AS.H019.M11
6AS.H019.M17
6AS.H019.M23
6AS.H019.N04
6AS.H019.N12
6AS.H019.N14
6AS.H019.N22
6AS.H019.O07
6AS.H019.O10
6AS.H019.O14
6AS.H019.P02
6AS.H019.P09
6AS.H019.P17
6AS.H019.P19
6AS.H020.A08
6AS.H020.A10
6AS.H020.A11
6AS.H020.A12
6AS.H020.A13
6AS.H020.A15
6AS.H020.A17
6AS.H020.A21
6AS.H020.B04
6AS.H020.B06
6AS.H020.B08
6AS.H020.B09
6AS.H020.B12
6AS.H020.B20
6AS.H020.B21
6AS.H020.B23
6AS.H020.C02
6AS.H020.C04
6AS.H020.C09
6AS.H020.C12
6AS.H020.C13
6AS.H020.C17
6AS.H020.C20
6AS.H020.C21
6AS.H020.C23
6AS.H020.D12
6AS.H020.D18
6AS.H020.D20
6AS.H020.D24
6AS.H020.E12
6AS.H020.E13
6AS.H020.E17
6AS.H020.E23
6AS.H020.E24
6AS.H020.F02
6AS.H020.F09
6AS.H020.F13
6AS.H020.F15
6AS.H020.F21
6AS.H020.F22
6AS.H020.G08
6AS.H020.G22
6AS.H020.H02
6AS.H020.H08
6AS.H020.H10
6AS.H020.H11
6AS.H020.H15
6AS.H020.H21
6AS.H020.H24
6AS.H020.I05
6AS.H020.I08
6AS.H020.I11
6AS.H020.I14
6AS.H020.I24
6AS.H020.J08
6AS.H020.J12
6AS.H020.J17
6AS.H020.J19
6AS.H020.J20
6AS.H020.J23
6AS.H020.J24
6AS.H020.K09
6AS.H020.K13
6AS.H020.K18
6AS.H020.K22
6AS.H020.L03
6AS.H020.L04
6AS.H020.L08
6AS.H020.L11
6AS.H020.L15
6AS.H020.L20
6AS.H020.M03
6AS.H020.M08
6AS.H020.M13
6AS.H020.M18
6AS.H020.M23
6AS.H020.N08
6AS.H020.N11
6AS.H020.N16
6AS.H020.N21
6AS.H020.N23
6AS.H020.O02
6AS.H020.O03
6AS.H020.O07
6AS.H020.O08
6AS.H020.O10
6AS.H020.O11
6AS.H020.O12
6AS.H020.O13
6AS.H020.O15
6AS.H020.O20
6AS.H020.P01
6AS.H020.P02
6AS.H020.P07
6AS.H020.P12
6AS.H021.A06
6AS.H021.A12
6AS.H021.A18
6AS.H021.A19
6AS.H021.A21
6AS.H021.B08
6AS.H021.B09
6AS.H021.B12
6AS.H021.B14
6AS.H021.B16
6AS.H021.B20
6AS.H021.C07
6AS.H021.C10
6AS.H021.C11
6AS.H021.D08
6AS.H021.D15
6AS.H021.D16
6AS.H021.E05
6AS.H021.E06
6AS.H021.E15
6AS.H021.E17
6AS.H021.F03
6AS.H021.F04
6AS.H021.F05
6AS.H021.F13
6AS.H021.F18
6AS.H021.F19
6AS.H021.G01
6AS.H021.G03
6AS.H021.G04
6AS.H021.G08
6AS.H021.G15
6AS.H021.G23
6AS.H021.H02
6AS.H021.H03
6AS.H021.H12
6AS.H021.H13
6AS.H021.H15
6AS.H021.H18
6AS.H021.I03
6AS.H021.I04
6AS.H021.I10
6AS.H021.I16
6AS.H021.J01
6AS.H021.J17
6AS.H021.J20
6AS.H021.J23
6AS.H021.K02
6AS.H021.K04
6AS.H021.K12
6AS.H021.K16
6AS.H021.L01
6AS.H021.L03
6AS.H021.L07
6AS.H021.L15
6AS.H021.L16
6AS.H021.L18
6AS.H021.L20
6AS.H021.L22
6AS.H021.M01
6AS.H021.M02
6AS.H021.M10
6AS.H021.M19
6AS.H021.M22
6AS.H021.M23
6AS.H021.N02
6AS.H021.N04
6AS.H021.N08
6AS.H021.N09
6AS.H021.N18
6AS.H021.N19
6AS.H021.N20
6AS.H021.N22
6AS.H021.N24
6AS.H021.O01
6AS.H021.O03
6AS.H021.O11
6AS.H021.O15
6AS.H021.O20
6AS.H021.P01
6AS.H021.P08
6AS.H021.P17
6AS.H022.A03
6AS.H022.A08
6AS.H022.A09
6AS.H022.A11
6AS.H022.A12
6AS.H022.A19
6AS.H022.B04
6AS.H022.B08
6AS.H022.B13
6AS.H022.B22
6AS.H022.B23
6AS.H022.B24
6AS.H022.C05
6AS.H022.C07
6AS.H022.C08
6AS.H022.D01
6AS.H022.D05
6AS.H022.D07
6AS.H022.D08
6AS.H022.D13
6AS.H022.D14
6AS.H022.D15
6AS.H022.D19
6AS.H022.D22
6AS.H022.E04
6AS.H022.E13
6AS.H022.E19
6AS.H022.F04
6AS.H022.F10
6AS.H022.F14
6AS.H022.F16
6AS.H022.F18
6AS.H022.F21
6AS.H022.G09
6AS.H022.G16
6AS.H022.H05
6AS.H022.H07
6AS.H022.H09
6AS.H022.H14
6AS.H022.H22
6AS.H022.I02
6AS.H022.I05
6AS.H022.I12
6AS.H022.I14
6AS.H022.I18
6AS.H022.I24
6AS.H022.J07
6AS.H022.J18
6AS.H022.J20
6AS.H022.J21
6AS.H022.K07
6AS.H022.K09
6AS.H022.K12
6AS.H022.K13
6AS.H022.K14
6AS.H022.K15
6AS.H022.K16
6AS.H022.K18
6AS.H022.K19
6AS.H022.K23
6AS.H022.L01
6AS.H022.L13
6AS.H022.L21
6AS.H022.L23
6AS.H022.M08
6AS.H022.M24
6AS.H022.N01
6AS.H022.N02
6AS.H022.N05
6AS.H022.N09
6AS.H022.N17
6AS.H022.N19
6AS.H022.N23
6AS.H022.O07
6AS.H022.O08
6AS.H022.O11
6AS.H022.P01
6AS.H022.P04
6AS.H022.P06
6AS.H022.P08
6AS.H022.P10
6AS.H022.P14
6AS.H022.P19
6AS.H023.A05
6AS.H023.A08
6AS.H023.B04
6AS.H023.B05
6AS.H023.B10
6AS.H023.B16
6AS.H023.B17
6AS.H023.B19
6AS.H023.B23
6AS.H023.C02
6AS.H023.C04
6AS.H023.C09
6AS.H023.C10
6AS.H023.C11
6AS.H023.C12
6AS.H023.C15
6AS.H023.D04
6AS.H023.D05
6AS.H023.D08
6AS.H023.D11
6AS.H023.D15
6AS.H023.D17
6AS.H023.D18
6AS.H023.D20
6AS.H023.E01
6AS.H023.E02
6AS.H023.E06
6AS.H023.E08
6AS.H023.E10
6AS.H023.E14
6AS.H023.E17
6AS.H023.E20
6AS.H023.E21
6AS.H023.E22
6AS.H023.F13
6AS.H023.F15
6AS.H023.F16
6AS.H023.F19
6AS.H023.F20
6AS.H023.G05
6AS.H023.G14
6AS.H023.G17
6AS.H023.G22
6AS.H023.G24
6AS.H023.H05
6AS.H023.H21
6AS.H023.I05
6AS.H023.I14
6AS.H023.I17
6AS.H023.I18
6AS.H023.J01
6AS.H023.J10
6AS.H023.J12
6AS.H023.J18
6AS.H023.J19
6AS.H023.K02
6AS.H023.K06
6AS.H023.K17
6AS.H023.K20
6AS.H023.L02
6AS.H023.L05
6AS.H023.L07
6AS.H023.L12
6AS.H023.L18
6AS.H023.L21
6AS.H023.L24
6AS.H023.M06
6AS.H023.M11
6AS.H023.M20
6AS.H023.M21
6AS.H023.N03
6AS.H023.N09
6AS.H023.N11
6AS.H023.N13
6AS.H023.N14
6AS.H023.N15
6AS.H023.N16
6AS.H023.N20
6AS.H023.O03
6AS.H023.O09
6AS.H023.O10
6AS.H023.O13
6AS.H023.O14
6AS.H023.O15
6AS.H023.O17
6AS.H023.O18
6AS.H023.O23
6AS.H023.O24
6AS.H023.P02
6AS.H023.P09
6AS.H023.P10
6AS.H023.P14
6AS.H023.P16
6AS.H023.P17
6AS.H024.A05
6AS.H024.A20
6AS.H024.B08
6AS.H024.B20
6AS.H024.B21
6AS.H024.C02
6AS.H024.C03
6AS.H024.C06
6AS.H024.C09
6AS.H024.C10
6AS.H024.C14
6AS.H024.C15
6AS.H024.C19
6AS.H024.C20
6AS.H024.C24
6AS.H024.D02
6AS.H024.D04
6AS.H024.D09
6AS.H024.D13
6AS.H024.D17
6AS.H024.D20
6AS.H024.D21
6AS.H024.E13
6AS.H024.E16
6AS.H024.E22
6AS.H024.E24
6AS.H024.F11
6AS.H024.F13
6AS.H024.F14
6AS.H024.F20
6AS.H024.F23
6AS.H024.G01
6AS.H024.G11
6AS.H024.G12
6AS.H024.G14
6AS.H024.G17
6AS.H024.G22
6AS.H024.G24
6AS.H024.H07
6AS.H024.H12
[truncated: 3,045 more rows]
