# Supplementary material for: Whole-genome profiling and shotgun sequencing delivers an anchored, gene-decorated, physical map assembly of bread wheat chromosome 6A
Source: Plant J. 2014 May 9;79(2):334–47. doi: 10.1111/tpj.12550 (PMC4241024; doi:10.1111/tpj.12550)
Supplement: Supplementary file 25 [file tpj0079-0334-SD25.xlsx]

## Sheet: 6AL_FPCassembly_at_1e-11
Appendix S14. 6AL final fpc-derived physical map with a cut-off at 1e−11
Whole genome profiling (WGPTM) and shotgun sequencing delivers an anchored, gene-decorated, physical map assembly of bread wheat chromosome 6A
Naser Poursarebani1*§, Thomas Nussbaumer2*, Hana Šimková3, Jan Šafář3, Hanneke Witsenboer4, Jan van Oeveren4, International Wheat Genome Sequencing Consortium (IWGSC) 5, Jaroslav Doležel3, Klaus F. X. Mayer2, Nils Stein1, Thorsten Schnurbusch1§
1 Leibniz Institute of Plant Genetics and Crop Plant Research (IPK), Corrensstr. 3,
D-06466 Seeland (OT) Gatersleben, Germany.
2 MIPS/IBIS German Research Center for Environmental Health, D-85764 Neuherberg, Germany
3 Institute of Experimental Botany, Centre of the Region Haná for Biotechnological and Agricultural Research, CZ-78371 Olomouc, Czech Republic
4 Keygene N.V., Agro Business Park 90, 6708 PW, Wageningen, The Netherlands
5 International Wheat Genome Sequencing Consortium
(IWGSC; http://www.wheatgenome.org/; eversole@eversoleassociates.com)
bac_clone_name	start	end	contig	no_of_clones	remarks	markers	notes
6AL.H100.D04	396	429	1	65
6AL.H081.C24	346	381	1	65
6AL.H079.J16	161	203	1	65
6AL.H100.M01	0	29	1	65
6AL.H076.F06	406	426	1	65
6AL.H114.L19	0	14	1	65
6AL.H094.C21	191	239	1	65
6AL.H116.H16	425	444	1	65
6AL.H102.D02	28	59	1	65
6AL.H095.D05	45	81	1	65
6AL.H110.O10	135	182	1	65
6AL.H105.O07	313	332	1	65
6AL.H117.D23	230	259	1	65
6AL.H096.F10	233	251	1	65
6AL.H084.H20	164	204	1	65
6AL.H100.P15	227	269	1	65
6AL.H112.C22	310	330	1	65
6AL.H106.L17	268	308	1	65
6AL.H066.M22	300	323	1	65
6AL.H080.K13	166	227	1	65
6AL.H076.P20	161	209	1	65
6AL.H096.J22	85	130	1	65
6AL.H122.D20	118	172	1	65
6AL.H097.J03	245	275	1	65
6AL.H066.L12	390	427	1	65
6AL.H062.F21	263	299	1	65
6AL.H123.L16	227	260	1	65
6AL.H114.F03	29	51	1	65
6AL.H116.I01	265	311	1	65
6AL.H078.O10	67	100	1	65
6AL.H102.L23	81	121	1	65
6AL.H106.P08	214	259	1	65
6AL.H091.G16	403	437	1	65
6AL.H107.J19	176	234	1	65
6AL.H087.F18	335	367	1	65
6AL.H078.A23	155	198	1	65
6AL.H120.F02	71	90	1	65
6AL.H106.L21	384	412	1	65
6AL.H092.H08	220	259	1	65
6AL.H068.L02	108	151	1	65
6AL.H067.C06	205	252	1	65
6AL.H077.K23	160	210	1	65
6AL.H085.N17	164	225	1	65
6AL.H096.L05	173	205	1	65
6AL.H074.H02	81	138	1	65
6AL.H081.M01	325	346	1	65
6AL.H114.P05	179	233	1	65
6AL.H075.O03	348	387	1	65
6AL.H064.P16	38	63	1	65
6AL.H064.P20	164	220	1	65
6AL.H097.N05	380	411	1	65
6AL.H085.D04	84	127	1	65
6AL.H082.N17	337	366	1	65
6AL.H073.J21	5	37	1	65
6AL.H064.D10	316	347	1	65
6AL.H092.D07	122	160	1	65
6AL.H085.J03	385	414	1	65
6AL.H075.J10	169	226	1	65
6AL.H109.K04	5	48	1	65
6AL.H110.P02	348	394	1	65
6AL.H088.K07	355	366	1	65
6AL.H079.L20	311	325	1	65
6AL.H067.F24	346	381	1	65
6AL.H098.O08	309	327	1	65
6AL.H122.B18	31	77	1	65
6AL.H087.F20	317	347	2	55
6AL.H088.D20	33	67	2	55
6AL.H107.N12	163	193	2	55
6AL.H067.E08	153	175	2	55
6AL.H090.I14	130	167	2	55
6AL.H082.J23	279	301	2	55
6AL.H095.F07	284	317	2	55
6AL.H063.N21	31	68	2	55
6AL.H104.K14	293	332	2	55
6AL.H071.H16	37	82	2	55
6AL.H076.G12	276	306	2	55
6AL.H108.K24	25	64	2	55
6AL.H118.G22	294	336	2	55
6AL.H080.F07	224	279	2	55
6AL.H100.M20	347	379	2	55
6AL.H062.N08	235	270	2	55
6AL.H118.C16	97	116	2	55
6AL.H120.E20	198	261	2	55
6AL.H107.L16	32	68	2	55
6AL.H075.C05	214	271	2	55
6AL.H071.C09	239	279	2	55
6AL.H080.O23	36	85	2	55
6AL.H108.O11	319	360	2	55
6AL.H117.M15	0	5	2	55
6AL.H070.O15	41	84	2	55
6AL.H067.F14	123	135	2	55
6AL.H116.K20	281	319	2	55
6AL.H121.O16	65	116	2	55
6AL.H116.C19	2	33	2	55
6AL.H063.F19	330	374	2	55
6AL.H071.F21	128	157	2	55
6AL.H083.B21	222	268	2	55
6AL.H096.F16	117	140	2	55
6AL.H062.C24	319	363	2	55
6AL.H116.H15	136	165	2	55
6AL.H078.G11	279	300	2	55
6AL.H115.N24	37	81	2	55
6AL.H084.B03	1	41	2	55
6AL.H083.D19	91	149	2	55
6AL.H119.B10	210	259	2	55
6AL.H112.C15	281	314	2	55
6AL.H122.K03	119	151	2	55
6AL.H082.C20	27	60	2	55
6AL.H078.H09	225	269	2	55
6AL.H120.A24	115	143	2	55
6AL.H120.J24	24	58	2	55
6AL.H112.H21	216	279	2	55
6AL.H092.K07	283	325	2	55
6AL.H091.I24	170	218	2	55
6AL.H077.N23	47	76	2	55
6AL.H110.H21	225	273	2	55
6AL.H117.C12	227	275	2	55
6AL.H074.D03	215	270	2	55
6AL.H077.N02	182	203	2	55
6AL.H108.M03	275	304	2	55
6AL.H102.F07	163	192	3	46
6AL.H069.K04	150	194	3	46
6AL.H074.H07	13	59	3	46
6AL.H108.K14	71	112	3	46
6AL.H066.F14	8	45	3	46
6AL.H090.H04	160	194	3	46
6AL.H112.K07	10	52	3	46
6AL.H118.D21	112	150	3	46
6AL.H120.K23	222	252	3	46
6AL.H106.J03	42	99	3	46
6AL.H079.I06	9	72	3	46
6AL.H098.K21	27	77	3	46
6AL.H124.E06	0	60	3	46
6AL.H124.D09	125	160	3	46
6AL.H124.A07	196	230	3	46
6AL.H090.L18	28	85	3	46
6AL.H082.O17	129	155	3	46
6AL.H107.J21	158	186	3	46
6AL.H062.P03	201	243	3	46
6AL.H119.G14	194	231	3	46
6AL.H121.J01	212	220	3	46
6AL.H092.H17	197	233	3	46
6AL.H115.M02	183	224	3	46
6AL.H074.L07	155	191	3	46
6AL.H082.C18	16	54	3	46
6AL.H063.C11	171	194	3	46
6AL.H102.F16	19	66	3	46
6AL.H109.J07	115	151	3	46
6AL.H102.K13	118	136	3	46
6AL.H075.G06	92	127	3	46
6AL.H095.L07	64	101	3	46
6AL.H096.G12	19	50	3	46
6AL.H086.K04	208	224	3	46
6AL.H070.P04	14	63	3	46
6AL.H110.J12	85	117	3	46
6AL.H110.M17	34	78	3	46
6AL.H088.F11	13	59	3	46
6AL.H085.K04	215	230	3	46
6AL.H118.P24	20	26	3	46
6AL.H077.J08	68	109	3	46
6AL.H094.L20	200	234	3	46
6AL.H090.I10	110	141	3	46
6AL.H109.G21	48	60	3	46
6AL.H094.P05	12	66	3	46
6AL.H084.A03	224	251	3	46
6AL.H074.N14	69	109	3	46
6AL.H068.M21	104	136	4	25
6AL.H115.D19	46	111	4	25
6AL.H089.C04	43	105	4	25
6AL.H091.H23	63	122	4	25
6AL.H086.J22	94	123	4	25
6AL.H112.J01	4	18	4	25
6AL.H101.G21	27	88	4	25
6AL.H070.G14	124	161	4	25
6AL.H068.P02	55	101	4	25
6AL.H120.C23	129	162	4	25
6AL.H077.P14	124	148	4	25
6AL.H121.O17	0	44	4	25
6AL.H071.F06	120	153	4	25
6AL.H087.G13	26	70	4	25
6AL.H120.E01	65	119	4	25
6AL.H103.J23	116	143	4	25
6AL.H062.E02	9	41	4	25
6AL.H072.J01	67	118	4	25
6AL.H121.B11	122	154	4	25
6AL.H086.L12	14	20	4	25
6AL.H095.E02	23	81	4	25
6AL.H121.A05	67	97	4	25
6AL.H062.N20	62	100	4	25
6AL.H122.I06	8	63	4	25
6AL.H077.A19	12	79	4	25
6AL.H095.L04	50	95	5	31
6AL.H106.I23	46	92	5	31
6AL.H064.P19	38	57	5	31
6AL.H109.P05	179	202	5	31
6AL.H107.G06	45	77	5	31
6AL.H120.K14	19	30	5	31
6AL.H105.K05	186	208	5	31
6AL.H099.E21	7	42	5	31
6AL.H119.G05	46	87	5	31
6AL.H112.K11	173	199	5	31
6AL.H115.O12	146	178	5	31
6AL.H073.N07	109	136	5	31
6AL.H067.M08	97	117	5	31
6AL.H114.P13	107	139	5	31
6AL.H106.J09	0	19	5	31
6AL.H123.J17	129	162	5	31
6AL.H088.C07	133	138	5	31
6AL.H100.I07	189	210	5	31
6AL.H117.I21	41	78	5	31
6AL.H120.F20	47	95	5	31
6AL.H104.K04	93	117	5	31
6AL.H115.H12	31	50	5	31
6AL.H121.K05	191	214	5	31
6AL.H090.M09	35	55	5	31
6AL.H098.F05	139	171	5	31
6AL.H075.P18	45	84	5	31
6AL.H108.L13	150	183	5	31
6AL.H112.L10	42	92	5	31
6AL.H123.A06	54	92	5	31
6AL.H089.M17	46	99	5	31
6AL.H094.K15	3	34	5	31
6AL.H087.N06	562	596	6	108
6AL.H082.F07	671	720	6	108
6AL.H090.N14	157	196	6	108
6AL.H124.A05	230	263	6	108
6AL.H085.D03	631	654	6	108
6AL.H078.B21	319	357	6	108
6AL.H101.G05	207	241	6	108
6AL.H112.M03	229	236	6	108
6AL.H072.L06	461	509	6	108
6AL.H089.E23	646	709	6	108
6AL.H122.J20	340	383	6	108
6AL.H120.J07	10	57	6	108
6AL.H121.H14	454	486	6	108
6AL.H076.C21	476	491	6	108
6AL.H099.O17	175	211	6	108
6AL.H080.E13	604	641	6	108
6AL.H113.K08	569	592	6	108
6AL.H098.J18	731	741	6	108
6AL.H079.E23	96	143	6	108
6AL.H123.G14	171	214	6	108
6AL.H069.M17	433	460	6	108
6AL.H098.F02	557	614	6	108
6AL.H078.O09	442	463	6	108
6AL.H099.F17	126	151	6	108
6AL.H105.E23	159	201	6	108
6AL.H103.C07	563	605	6	108
6AL.H099.E08	404	435	6	108
6AL.H070.M07	411	436	6	108
6AL.H105.C21	536	577	6	108
6AL.H062.L21	2	45	6	108
6AL.H110.H24	575	621	6	108
6AL.H108.E06	68	99	6	108
6AL.H062.M14	319	356	6	108
6AL.H101.E21	352	378	6	108
6AL.H075.D19	551	576	6	108
6AL.H086.I23	661	711	6	108
6AL.H108.K11	253	297	6	108
6AL.H096.F08	264	288	6	108
6AL.H083.N08	88	126	6	108
6AL.H076.I05	629	680	6	108
6AL.H096.N14	649	697	6	108
6AL.H062.K11	571	621	6	108
6AL.H075.F07	269	305	6	108
6AL.H084.H10	413	436	6	108
6AL.H090.P09	632	690	6	108
6AL.H075.M06	657	720	6	108
6AL.H118.P14	153	192	6	108
6AL.H077.J20	604	644	6	108
6AL.H099.E12	575	599	6	108
6AL.H073.H07	503	557	6	108
6AL.H096.G24	443	459	6	108
6AL.H094.N19	533	574	6	108
6AL.H079.L04	439	461	6	108
6AL.H123.L24	260	291	6	108
6AL.H100.N04	545	586	6	108
6AL.H092.D05	315	352	6	108
6AL.H081.D20	716	750	6	108
6AL.H104.L14	137	166	6	108
6AL.H102.K20	118	140	6	108
6AL.H123.D14	101	146	6	108
6AL.H072.I06	520	574	6	108
6AL.H117.I06	305	333	6	108
6AL.H091.E21	493	529	6	108
6AL.H119.M01	71	95	6	108
6AL.H121.C05	487	517	6	108
6AL.H118.L01	201	251	6	108
6AL.H122.J23	109	146	6	108
6AL.H124.H21	714	752	6	108
6AL.H098.C11	196	209	6	108
6AL.H086.L16	435	458	6	108
6AL.H084.K08	358	405	6	108
6AL.H107.P20	152	210	6	108
6AL.H073.O21	172	208	6	108
6AL.H121.M06	655	714	6	108
6AL.H108.D10	417	442	6	108
6AL.H089.F04	719	750	6	108
6AL.H095.C24	22	71	6	108
6AL.H087.D09	456	487	6	108
6AL.H062.K19	681	718	6	108
6AL.H094.H01	140	168	6	108
6AL.H072.H04	0	49	6	108
6AL.H072.K16	159	202	6	108
6AL.H107.L01	434	461	6	108
6AL.H096.G16	320	350	6	108
6AL.H091.M10	542	572	6	108
6AL.H093.K03	298	318	6	108
6AL.H080.J19	16	72	6	108
6AL.H117.C11	427	452	6	108
6AL.H089.H21	77	112	6	108
6AL.H095.L22	407	429	6	108
6AL.H087.D22	411	437	6	108
6AL.H074.H12	73	113	6	108
6AL.H120.N11	382	425	6	108
6AL.H102.F13	406	427	6	108
6AL.H106.E07	394	411	6	108
6AL.H112.C19	562	606	6	108
6AL.H119.C20	260	293	6	108
6AL.H072.F16	250	299	6	108
6AL.H118.F05	261	291	6	108
6AL.H066.P04	254	290	6	108
6AL.H092.P03	445	477	6	108
6AL.H068.O06	315	354	6	108
6AL.H076.J06	518	545	6	108
6AL.H108.H03	636	687	6	108
6AL.H091.L08	57	91	6	108
6AL.H094.G15	660	695	6	108
6AL.H069.N01	251	292	6	108
6AL.H107.M22	73	103	6	108
6AL.H119.A03	36	62	7	77
6AL.H083.P07	83	93	7	77
6AL.H090.D03	395	436	7	77
6AL.H083.I22	47	55	7	77
6AL.H064.J11	505	531	7	77
6AL.H077.F22	148	180	7	77
6AL.H116.G24	107	145	7	77
6AL.H078.N09	322	383	7	77
6AL.H123.M05	188	244	7	77
6AL.H084.B12	523	555	7	77
6AL.H114.C24	97	138	7	77
6AL.H098.M07	548	558	7	77
6AL.H085.G21	53	112	7	77
6AL.H081.C16	209	248	7	77
6AL.H097.N21	23	73	7	77
6AL.H089.L08	299	360	7	77
6AL.H117.O17	162	199	7	77
6AL.H119.L06	435	491	7	77
6AL.H070.H07	132	161	7	77
6AL.H121.L18	559	574	7	77
6AL.H087.F24	337	400	7	77
6AL.H115.M16	263	288	7	77
6AL.H110.O19	129	166	7	77
6AL.H102.H04	503	523	7	77
6AL.H120.A20	204	251	7	77
6AL.H123.C17	513	541	7	77
6AL.H061.M02	371	422	7	77
6AL.H122.F16	70	136	7	77
6AL.H107.F12	186	202	7	77
6AL.H088.P08	443	502	7	77
6AL.H089.C08	70	122	7	77
6AL.H121.F13	224	265	7	77
6AL.H062.L22	381	410	7	77
6AL.H066.H14	404	429	7	77
6AL.H099.P18	193	235	7	77
6AL.H101.M19	525	534	7	77
6AL.H062.P15	513	543	7	77
6AL.H083.E16	6	21	7	77
6AL.H062.E21	409	435	7	77
6AL.H067.P16	178	197	7	77
6AL.H124.M20	91	138	7	77
6AL.H076.C22	410	436	7	77
6AL.H086.E08	427	481	7	77
6AL.H120.P18	134	168	7	77
6AL.H091.K01	171	206	7	77
6AL.H092.O07	263	299	7	77
6AL.H067.J02	143	167	7	77
6AL.H118.E11	137	168	7	77
6AL.H084.N12	400	425	7	77
6AL.H123.H21	411	448	7	77
6AL.H074.O04	328	388	7	77
6AL.H084.M05	7	26	7	77
6AL.H119.B19	0	15	7	77
6AL.H096.P11	97	144	7	77
6AL.H098.J23	228	286	7	77
6AL.H096.C18	364	405	7	77
6AL.H068.I12	18	32	7	77
6AL.H116.P20	183	224	7	77
6AL.H113.E04	377	410	7	77
6AL.H079.N16	262	289	7	77
6AL.H063.G18	520	538	7	77
6AL.H112.N14	440	495	7	77
6AL.H099.C17	511	540	7	77
6AL.H117.L02	548	571	7	77
6AL.H103.J03	531	566	7	77
6AL.H093.G19	281	323	7	77
6AL.H124.G04	436	494	7	77
6AL.H081.L06	298	354	7	77
6AL.H070.F24	398	430	7	77
6AL.H083.A16	172	195	7	77
6AL.H079.P10	488	521	7	77
6AL.H090.H15	85	131	7	77
6AL.H079.F17	15	60	7	77
6AL.H088.E11	356	402	7	77
6AL.H084.I16	130	169	7	77
6AL.H107.N22	69	130	7	77
6AL.H119.D10	394	420	7	77
6AL.H112.H02	517	527	8	119
6AL.H120.J20	181	222	8	119
6AL.H077.E22	260	281	8	119
6AL.H116.H22	282	311	8	119
6AL.H120.E24	506	545	8	119
6AL.H084.J22	280	314	8	119
6AL.H082.E20	103	141	8	119
6AL.H118.K23	674	704	8	119
6AL.H114.C22	459	483	8	119
6AL.H095.I05	657	705	8	119
6AL.H067.P14	778	825	8	119
6AL.H079.M11	801	842	8	119
6AL.H075.C14	468	490	8	119
6AL.H069.O21	254	285	8	119
6AL.H062.M15	10	66	8	119
6AL.H106.F05	158	199	8	119
6AL.H068.F13	457	481	8	119
6AL.H106.M16	541	580	8	119
6AL.H074.O10	787	831	8	119
6AL.H090.J03	688	705	8	119
6AL.H116.E17	763	817	8	119
6AL.H087.O20	597	636	8	119
6AL.H120.C02	682	713	8	119
6AL.H107.P14	173	212	8	119
6AL.H124.O01	666	701	8	119
6AL.H082.F04	470	480	8	119
6AL.H083.B15	268	304	8	119
6AL.H091.I11	14	62	8	119
6AL.H102.I17	647	681	8	119
6AL.H112.H22	234	260	8	119
6AL.H095.L19	214	251	8	119
6AL.H093.L06	494	527	8	119
6AL.H074.P03	46	91	8	119
6AL.H066.I20	295	340	8	119
6AL.H104.K08	221	250	8	119
6AL.H078.A03	10	67	8	119
6AL.H087.C22	547	569	8	119
6AL.H107.P17	112	159	8	119
6AL.H117.C07	798	836	8	119
6AL.H094.F01	762	818	8	119
6AL.H106.C20	618	675	8	119
6AL.H068.C08	0	47	8	119
6AL.H083.N16	174	200	8	119
6AL.H083.M20	835	860	8	119
6AL.H068.P20	508	543	8	119
6AL.H080.D06	268	287	8	119
6AL.H073.F01	218	252	8	119
6AL.H062.I10	224	252	8	119
6AL.H075.D13	162	204	8	119
6AL.H093.G08	372	430	8	119
6AL.H122.K14	214	251	8	119
6AL.H076.G24	532	551	8	119
6AL.H078.C10	314	346	8	119
6AL.H118.O02	312	342	8	119
6AL.H081.G17	785	826	8	119
6AL.H106.G08	305	338	8	119
6AL.H114.P01	367	424	8	119
6AL.H087.P08	18	58	8	119
6AL.H102.K04	268	287	8	119
6AL.H064.D15	606	664	8	119
6AL.H095.K11	1	35	8	119
6AL.H083.M04	310	340	8	119
6AL.H118.H01	10	63	8	119
6AL.H070.M23	14	63	8	119
6AL.H075.H20	264	298	8	119
6AL.H120.K09	561	608	8	119
6AL.H062.O05	465	481	8	119
6AL.H099.O23	155	205	8	119
6AL.H090.F08	222	251	8	119
6AL.H096.O23	619	680	8	119
6AL.H089.I19	703	752	8	119
6AL.H100.J08	255	285	8	119
6AL.H067.I20	247	274	8	119
6AL.H070.L03	410	459	8	119
6AL.H092.P16	55	99	8	119
6AL.H093.N02	534	555	8	119
6AL.H119.G21	465	490	8	119
6AL.H068.L07	768	819	8	119
6AL.H063.G20	19	62	8	119
6AL.H083.J07	74	109	8	119
6AL.H089.O05	333	363	8	119
6AL.H075.J08	9	24	8	119
6AL.H071.L02	230	255	8	119
6AL.H070.I23	677	706	8	119
6AL.H063.I02	300	334	8	119
6AL.H071.E07	342	400	8	119
6AL.H109.N07	241	253	8	119
6AL.H124.D05	530	555	8	119
6AL.H086.K24	90	122	8	119
6AL.H077.H22	367	391	8	119
6AL.H076.O17	95	136	8	119
6AL.H092.C19	715	782	8	119
6AL.H096.L08	287	315	8	119
6AL.H068.J01	58	88	8	119
6AL.H078.L09	267	283	8	119
6AL.H063.J09	338	386	8	119
6AL.H123.H01	662	702	8	119
6AL.H091.M03	504	537	8	119
6AL.H070.J21	476	511	8	119
6AL.H106.J13	808	850	8	119
6AL.H118.D06	457	472	8	119
6AL.H106.E22	695	733	8	119
6AL.H086.N18	694	732	8	119
6AL.H112.D07	302	339	8	119
6AL.H061.C08	429	464	8	119
6AL.H072.O03	68	111	8	119
6AL.H121.J03	211	251	8	119
6AL.H083.M12	495	536	8	119
6AL.H077.P15	464	485	8	119
6AL.H118.K05	127	182	8	119
6AL.H067.N22	837	859	8	119
6AL.H122.E14	587	637	8	119
6AL.H081.K13	514	546	8	119
6AL.H068.I09	714	761	8	119
6AL.H068.K20	131	183	8	119
6AL.H117.P08	568	602	8	119
6AL.H123.E16	231	253	8	119
6AL.H118.P11	484	497	8	119
6AL.H063.B23	257	281	8	119
6AL.H092.M03	533	554	9	88
6AL.H102.M03	572	621	9	88
6AL.H106.O06	202	242	9	88
6AL.H120.L19	451	484	9	88
6AL.H065.N04	434	471	9	88
6AL.H123.I21	184	194	9	88
6AL.H118.B04	118	147	9	88
6AL.H107.N18	581	622	9	88
6AL.H123.E09	243	299	9	88
6AL.H112.O20	141	171	9	88
6AL.H093.E05	567	598	9	88
6AL.H104.D24	106	140	9	88
6AL.H075.E02	182	200	9	88
6AL.H089.I21	121	148	9	88
6AL.H099.C20	373	426	9	88
6AL.H075.F13	561	579	9	88
6AL.H117.J18	493	537	9	88
6AL.H123.G09	95	127	9	88
6AL.H061.J18	183	191	9	88
6AL.H103.M15	71	103	9	88
6AL.H121.G23	375	413	9	88
6AL.H072.L12	471	485	9	88
6AL.H084.A06	16	48	9	88
6AL.H076.L24	171	196	9	88
6AL.H083.C03	194	217	9	88
6AL.H062.K13	472	488	9	88
6AL.H102.P16	201	243	9	88
6AL.H064.C09	554	579	9	88
6AL.H103.N03	249	303	9	88
6AL.H110.I02	539	574	9	88
6AL.H092.E12	251	297	9	88
6AL.H072.H20	220	233	9	88
6AL.H082.P01	426	459	9	88
6AL.H062.H12	422	461	9	88
6AL.H110.O13	179	198	9	88
6AL.H063.K01	246	292	9	88
6AL.H123.M24	8	40	9	88
6AL.H114.N16	506	546	9	88
6AL.H123.F17	353	416	9	88
6AL.H123.H14	147	166	9	88
6AL.H098.L21	142	172	9	88
6AL.H119.K04	489	532	9	88
6AL.H075.F22	307	371	9	88
6AL.H108.I06	0	40	9	88
6AL.H081.O16	188	204	9	88
6AL.H101.C08	250	279	9	88
6AL.H110.H23	47	96	9	88
6AL.H100.C15	161	193	9	88
6AL.H065.J02	11	42	9	88
6AL.H089.O03	579	619	9	88
6AL.H110.M23	1	49	9	88
6AL.H081.G13	309	363	9	88
6AL.H118.C15	243	283	9	88
6AL.H072.H22	61	91	9	88
6AL.H101.A16	1	38	9	88
6AL.H096.H16	5	46	9	88
6AL.H066.L09	333	388	9	88
6AL.H078.H20	295	346	9	88
6AL.H082.O23	322	376	9	88
6AL.H091.I01	457	480	9	88
6AL.H074.P18	581	615	9	88
6AL.H095.I24	221	277	9	88
6AL.H066.F04	567	603	9	88
6AL.H080.L02	278	321	9	88
6AL.H094.K20	259	295	9	88
6AL.H086.C11	186	194	9	88
6AL.H112.L14	472	504	9	88
6AL.H098.L03	462	495	9	88
6AL.H115.G20	344	392	9	88
6AL.H079.E22	254	294	9	88
6AL.H081.G09	409	448	9	88
6AL.H115.E01	94	124	9	88
6AL.H103.C22	326	385	9	88
6AL.H090.D04	263	301	9	88
6AL.H113.K07	556	580	9	88
6AL.H117.B24	594	622	9	88
6AL.H091.I16	355	405	9	88
6AL.H092.L08	558	573	9	88
6AL.H121.O13	314	369	9	88
6AL.H124.K01	468	490	9	88
6AL.H064.A10	183	190	9	88
6AL.H072.M09	22	67	9	88
6AL.H068.J22	461	481	9	88
6AL.H067.D01	472	502	9	88
6AL.H099.J19	324	369	9	88
6AL.H120.H23	190	220	9	88
6AL.H066.J17	494	543	9	88
6AL.H122.P08	367	415	9	88
6AL.H101.F05	149	196	10	41
6AL.H078.J04	142	193	10	41
6AL.H090.N05	58	96	10	41
6AL.H100.E22	178	240	10	41
6AL.H093.I04	94	124	10	41
6AL.H083.M24	129	165	10	41
6AL.H090.O12	135	181	10	41
6AL.H099.O16	276	290	10	41
6AL.H113.L17	125	157	10	41
6AL.H080.N19	266	297	10	41
6AL.H108.C09	158	178	10	41
6AL.H104.F20	41	84	10	41
6AL.H078.L10	212	258	10	41
6AL.H122.K22	13	68	10	41
6AL.H067.L20	124	145	10	41
6AL.H096.H06	129	159	10	41
6AL.H099.G01	152	203	10	41
6AL.H062.J24	161	196	10	41
6AL.H112.P19	73	107	10	41
6AL.H119.J20	18	71	10	41
6AL.H092.P23	127	170	10	41
6AL.H116.C06	159	193	10	41
6AL.H091.C09	154	186	10	41
6AL.H124.E05	159	196	10	41
6AL.H066.K03	110	141	10	41
6AL.H081.O12	37	89	10	41
6AL.H076.F23	273	309	10	41
6AL.H066.L13	171	223	10	41
6AL.H087.M22	100	123	10	41
6AL.H076.J07	30	79	10	41
6AL.H112.H16	252	296	10	41
6AL.H102.E01	252	282	10	41
6AL.H108.K10	215	237	10	41
6AL.H118.C01	33	97	10	41
6AL.H117.N19	273	309	10	41
6AL.H123.H06	150	195	10	41
6AL.H078.L11	275	304	10	41
6AL.H107.E22	87	124	10	41
6AL.H089.E08	0	32	10	41
6AL.H077.K14	234	270	10	41
6AL.H086.D21	39	87	10	41
6AL.H073.J07	160	201	11	38
6AL.H092.K08	181	226	11	38
6AL.H120.F03	56	102	11	38
6AL.H075.I10	0	37	11	38
6AL.H122.O09	147	185	11	38
6AL.H084.E24	153	190	11	38
6AL.H070.M06	159	212	11	38
6AL.H117.H22	250	311	11	38
6AL.H102.N17	33	52	11	38
6AL.H100.G15	29	58	11	38
6AL.H123.H24	117	173	11	38
6AL.H082.N20	254	307	11	38
6AL.H113.C05	232	287	11	38
6AL.H071.I02	252	312	11	38
6AL.H107.D16	177	230	11	38
6AL.H121.J24	180	229	11	38
6AL.H076.H16	248	299	11	38
6AL.H080.P17	204	233	11	38
6AL.H118.C10	294	328	11	38
6AL.H105.G05	103	138	11	38
6AL.H119.N13	231	283	11	38
6AL.H081.K11	18	55	11	38
6AL.H110.G21	134	169	11	38
6AL.H084.L01	42	77	11	38
6AL.H066.H16	171	213	11	38
6AL.H105.J08	61	93	11	38
6AL.H116.P07	192	252	11	38
6AL.H101.H06	102	128	11	38
6AL.H119.E23	28	60	11	38
6AL.H063.E12	82	120	11	38
6AL.H080.G13	255	289	11	38
6AL.H067.O24	109	131	11	38
6AL.H116.P12	70	102	11	38
6AL.H103.M23	18	25	11	38
6AL.H081.L08	268	327	11	38
6AL.H079.D02	135	177	11	38
6AL.H104.K22	81	104	11	38
6AL.H081.K05	92	123	11	38
6AL.H068.O13	109	156	12	31
6AL.H087.G07	49	68	12	31
6AL.H082.D04	15	21	12	31
6AL.H075.E18	76	111	12	31
6AL.H114.E20	12	43	12	31
6AL.H104.D17	125	164	12	31
6AL.H083.B17	43	57	12	31
6AL.H110.N14	0	40	12	31
6AL.H118.B15	64	91	12	31
6AL.H101.H04	11	31	12	31
6AL.H076.K03	123	167	12	31
6AL.H089.D21	24	39	12	31
6AL.H064.K15	134	180	12	31
6AL.H071.G16	113	157	12	31
6AL.H100.M09	160	194	12	31
6AL.H094.K10	116	155	12	31
6AL.H099.I22	120	159	12	31
6AL.H070.K03	108	152	12	31
6AL.H088.F17	79	115	12	31
6AL.H062.C03	24	68	12	31
6AL.H061.C17	3	26	12	31
6AL.H070.K12	160	194	12	31
6AL.H077.D18	125	166	12	31
6AL.H066.K12	112	160	12	31
6AL.H077.L16	22	58	12	31
6AL.H083.N10	78	90	12	31
6AL.H082.B19	56	63	12	31
6AL.H091.N17	5	32	12	31
6AL.H109.K07	66	92	12	31
6AL.H110.J17	53	75	12	31
6AL.H116.F02	57	84	12	31
6AL.H117.F23	160	189	14	22
6AL.H066.F09	72	118	14	22
6AL.H098.C09	155	180	14	22
6AL.H077.P24	41	107	14	22
6AL.H098.C07	0	20	14	22
6AL.H071.M19	123	179	14	22
6AL.H109.K21	105	157	14	22
6AL.H075.M01	29	79	14	22
6AL.H074.C05	47	111	14	22
6AL.H083.O04	17	55	14	22
6AL.H062.D15	50	107	14	22
6AL.H112.L04	112	166	14	22
6AL.H105.I21	133	184	14	22
6AL.H089.E06	129	182	14	22
6AL.H100.N23	18	70	14	22
6AL.H066.D07	4	47	14	22
6AL.H090.K15	99	149	14	22
6AL.H119.D19	98	159	14	22
6AL.H117.L14	38	90	14	22
6AL.H083.E12	132	179	14	22
6AL.H097.J23	125	174	14	22
6AL.H088.F13	38	87	14	22
6AL.H064.E12	35	76	15	12
6AL.H066.M03	34	76	15	12
6AL.H086.M08	30	70	15	12
6AL.H071.N07	4	38	15	12
6AL.H091.J09	20	59	15	12
6AL.H119.O19	0	28	15	12
6AL.H076.P14	33	80	15	12
6AL.H107.E02	8	56	15	12
6AL.H110.M10	35	83	15	12
6AL.H103.I15	40	79	15	12
6AL.H072.D22	32	81	15	12
6AL.H061.M07	47	83	15	12
6AL.H084.K17	56	82	16	11
6AL.H094.L09	7	29	16	11
6AL.H118.H14	48	84	16	11
6AL.H062.H21	48	79	16	11
6AL.H091.P03	39	77	16	11
6AL.H086.J14	42	83	16	11
6AL.H116.H01	8	53	16	11
6AL.H077.I15	11	49	16	11
6AL.H097.I07	39	77	16	11
6AL.H076.E01	40	86	16	11
6AL.H079.B22	0	42	16	11
6AL.H074.F05	42	77	17	39
6AL.H070.M13	100	140	17	39
6AL.H078.O02	114	157	17	39
6AL.H097.L07	1	16	17	39
6AL.H119.I02	32	70	17	39
6AL.H092.I21	27	60	17	39
6AL.H064.F10	176	195	17	39
6AL.H067.E16	109	158	17	39
6AL.H076.C18	74	80	17	39
6AL.H110.D24	167	200	17	39
6AL.H074.H18	111	158	17	39
6AL.H101.K02	74	93	17	39
6AL.H078.M12	79	108	17	39
6AL.H096.H03	0	19	17	39
6AL.H107.F06	146	180	17	39
6AL.H077.E06	188	208	17	39
6AL.H066.P23	160	181	17	39
6AL.H118.L04	12	36	17	39
6AL.H118.E17	80	107	17	39
6AL.H099.L20	151	181	17	39
6AL.H076.I18	91	98	17	39
6AL.H080.B22	183	208	17	39
6AL.H115.K21	109	157	17	39
6AL.H108.J17	74	104	17	39
6AL.H083.B08	12	37	17	39
6AL.H087.N22	122	152	17	39
6AL.H062.D07	162	173	17	39
6AL.H082.K18	43	80	17	39
6AL.H069.D01	92	141	17	39
6AL.H076.H18	116	161	17	39
6AL.H062.O19	111	146	17	39
6AL.H094.H23	67	90	17	39
6AL.H068.F07	5	23	17	39
6AL.H113.H01	159	190	17	39
6AL.H103.D24	182	208	17	39
6AL.H117.E19	20	59	17	39
6AL.H066.N04	115	144	17	39
6AL.H088.I17	145	171	17	39
6AL.H119.B04	87	130	17	39
6AL.H061.P05	46	95	19	63
6AL.H086.P13	308	353	19	63
6AL.H108.G10	20	63	19	63
6AL.H093.K19	299	335	19	63
6AL.H116.L21	116	155	19	63
6AL.H078.A24	365	420	19	63
6AL.H099.F24	272	311	19	63
6AL.H094.E06	139	181	19	63
6AL.H116.J24	0	48	19	63
6AL.H071.K15	347	385	19	63
6AL.H087.E16	345	370	19	63
6AL.H095.C03	42	47	19	63
6AL.H095.G01	182	230	19	63
6AL.H112.G05	132	161	19	63
6AL.H084.G01	241	277	19	63
6AL.H109.O01	182	236	19	63
6AL.H092.N17	4	38	19	63
6AL.H117.F03	243	296	19	63
6AL.H096.D04	365	396	19	63
6AL.H118.F19	233	277	19	63
6AL.H109.H21	347	359	19	63
6AL.H067.C03	94	143	19	63
6AL.H116.O17	177	217	19	63
6AL.H120.N05	100	148	19	63
6AL.H121.H13	108	163	19	63
6AL.H076.F17	117	175	19	63
6AL.H092.H21	55	94	19	63
6AL.H108.C10	159	202	19	63
6AL.H112.C24	193	203	19	63
6AL.H084.E11	290	331	19	63
6AL.H061.D02	198	222	19	63
6AL.H087.D06	138	172	19	63
6AL.H063.I05	28	59	19	63
6AL.H123.I18	303	348	19	63
6AL.H116.P04	63	93	19	63
6AL.H097.G23	76	135	19	63
6AL.H120.I16	341	370	19	63
6AL.H092.C17	240	291	19	63
6AL.H074.P04	96	145	19	63
6AL.H097.G03	258	290	19	63
6AL.H083.K19	35	60	19	63
6AL.H112.M05	212	232	19	63
6AL.H104.P01	48	63	19	63
6AL.H114.K03	210	237	19	63
6AL.H120.G01	163	209	19	63
6AL.H065.N06	48	78	19	63
6AL.H118.O14	387	431	19	63
6AL.H106.M21	353	398	19	63
6AL.H084.B05	139	173	19	63
6AL.H124.A14	249	292	19	63
6AL.H096.P05	420	435	19	63
6AL.H072.K12	238	284	19	63
6AL.H117.N11	88	142	19	63
6AL.H088.H03	74	105	19	63
6AL.H079.F08	377	439	19	63
6AL.H083.H22	164	203	19	63
6AL.H082.J12	10	44	19	63
6AL.H119.I11	126	150	19	63
6AL.H119.O13	68	93	19	63
6AL.H123.A14	408	444	19	63
6AL.H088.K10	367	387	19	63
6AL.H091.L12	292	339	19	63
6AL.H091.H13	86	142	19	63
6AL.H069.F08	311	375	20	62
6AL.H070.C16	181	227	20	62
6AL.H067.E02	64	100	20	62
6AL.H112.O18	210	228	20	62
6AL.H062.H05	121	156	20	62
6AL.H098.F18	9	47	20	62
6AL.H090.C18	225	263	20	62
6AL.H086.H03	90	122	20	62
6AL.H116.H20	425	448	20	62
6AL.H101.P02	179	202	20	62
6AL.H064.K18	433	454	20	62
6AL.H123.P04	450	478	20	62
6AL.H088.C18	243	278	20	62
6AL.H071.M04	247	290	20	62
6AL.H110.O07	190	232	20	62
6AL.H102.I24	393	425	20	62
6AL.H063.O14	302	336	20	62
6AL.H119.N01	27	69	20	62
6AL.H107.P23	4	64	20	62
6AL.H113.E05	182	209	20	62
6AL.H078.I07	279	316	20	62
6AL.H062.N22	275	317	20	62
6AL.H121.N23	2	58	20	62
6AL.H106.F06	23	70	20	62
6AL.H116.N01	115	157	20	62
6AL.H121.O23	235	276	20	62
6AL.H103.F24	155	187	20	62
6AL.H108.I12	154	195	20	62
6AL.H080.L21	36	69	20	62
6AL.H099.G05	48	83	20	62
6AL.H108.L15	242	285	20	62
6AL.H094.L18	37	73	20	62
6AL.H099.H14	300	322	20	62
6AL.H086.F02	214	238	20	62
6AL.H091.N09	447	480	20	62
6AL.H084.C09	169	199	20	62
6AL.H077.E05	361	398	20	62
6AL.H117.O10	129	169	20	62
6AL.H076.M11	378	406	20	62
6AL.H102.H23	212	236	20	62
6AL.H114.I13	34	73	20	62
6AL.H101.C19	26	70	20	62
6AL.H100.P19	146	180	20	62
6AL.H092.H07	124	170	20	62
6AL.H068.I15	201	220	20	62
6AL.H120.M13	451	456	20	62
6AL.H090.I20	84	114	20	62
6AL.H098.O12	104	153	20	62
6AL.H100.K08	189	224	20	62
6AL.H112.G03	0	53	20	62
6AL.H118.C13	190	220	20	62
6AL.H120.P23	165	202	20	62
6AL.H096.K10	72	116	20	62
6AL.H091.I12	405	434	20	62
6AL.H118.K01	370	412	20	62
6AL.H067.K14	191	219	20	62
6AL.H091.E05	169	205	20	62
6AL.H083.O10	130	175	20	62
6AL.H103.K04	101	138	20	62
6AL.H120.K07	57	103	20	62
6AL.H108.K01	63	102	20	62
6AL.H119.I03	320	369	20	62
6AL.H071.J20	89	120	21	88
6AL.H087.G12	237	258	21	88
6AL.H105.N23	393	436	21	88
6AL.H100.H16	138	186	21	88
6AL.H117.L05	571	596	21	88
6AL.H114.D17	537	566	21	88
6AL.H112.N16	437	464	21	88
6AL.H066.H13	372	390	21	88
6AL.H094.K07	501	529	21	88
6AL.H080.F13	554	580	21	88
6AL.H074.N05	491	525	21	88
6AL.H124.O04	525	575	21	88
6AL.H096.G02	567	589	21	88
6AL.H078.O19	0	50	21	88
6AL.H063.H05	16	66	21	88
6AL.H066.L24	171	210	21	88
6AL.H073.N23	13	58	21	88
6AL.H121.O14	298	320	21	88
6AL.H110.P13	297	320	21	88
6AL.H117.I23	9	53	21	88
6AL.H094.D07	77	103	21	88
6AL.H119.K12	503	545	21	88
6AL.H086.N17	226	254	21	88
6AL.H121.K01	143	189	21	88
6AL.H102.P04	223	262	21	88
6AL.H099.P24	80	94	21	88
6AL.H096.I04	100	125	21	88
6AL.H077.D12	444	487	21	88
6AL.H065.I02	556	585	21	88
6AL.H064.G05	337	367	21	88
6AL.H115.N16	302	332	21	88
6AL.H098.F24	423	465	21	88
6AL.H068.C20	259	288	21	88
6AL.H087.O08	157	193	21	88
6AL.H064.C23	98	155	21	88
6AL.H123.F06	348	376	21	88
6AL.H066.G08	246	281	21	88
6AL.H062.C12	445	482	21	88
6AL.H116.H09	390	429	21	88
6AL.H110.C10	318	356	21	88
6AL.H123.E13	288	319	21	88
6AL.H120.H15	110	149	21	88
6AL.H080.O04	9	51	21	88
6AL.H082.M02	383	423	21	88
6AL.H071.H12	441	478	21	88
6AL.H086.G17	90	116	21	88
6AL.H087.O15	79	98	21	88
6AL.H082.A12	502	549	21	88
6AL.H095.I14	265	312	21	88
6AL.H085.L17	322	346	21	88
6AL.H079.C24	556	583	21	88
6AL.H092.I18	234	271	21	88
6AL.H070.F14	472	503	21	88
6AL.H115.N07	523	571	21	88
6AL.H088.I02	358	384	21	88
6AL.H121.G18	521	550	21	88
6AL.H070.I24	320	361	21	88
6AL.H100.E01	79	97	21	88
6AL.H104.P05	303	338	21	88
6AL.H116.E16	1	28	21	88
6AL.H067.O18	351	378	21	88
6AL.H119.C18	144	187	21	88
6AL.H086.F17	355	392	21	88
6AL.H095.C09	120	164	21	88
6AL.H096.H10	289	317	21	88
6AL.H103.G06	197	218	21	88
6AL.H083.B18	279	316	21	88
6AL.H062.H09	302	329	21	88
6AL.H070.N11	209	253	21	88
6AL.H108.H15	54	84	21	88
6AL.H120.L01	66	91	21	88
6AL.H066.K01	2	46	21	88
6AL.H080.L11	109	125	21	88
6AL.H099.E17	173	215	21	88
6AL.H105.L04	74	108	21	88
6AL.H118.N13	61	94	21	88
6AL.H109.H19	124	170	21	88
6AL.H075.G18	80	94	21	88
6AL.H072.C13	426	462	21	88
6AL.H075.C15	18	63	21	88
6AL.H123.I10	511	539	21	88
6AL.H088.G15	9	44	21	88
6AL.H119.G23	215	259	21	88
6AL.H116.I06	442	471	21	88
6AL.H078.C17	217	255	21	88
6AL.H087.H21	16	71	21	88
6AL.H093.C21	462	492	21	88
6AL.H062.N17	505	550	21	88
6AL.H071.O17	544	582	22	107
6AL.H113.N23	296	335	22	107
6AL.H075.H01	246	291	22	107
6AL.H067.K02	349	390	22	107
6AL.H116.C04	70	82	22	107
6AL.H105.G03	581	597	22	107
6AL.H083.M10	598	615	22	107
6AL.H070.F13	295	344	22	107
6AL.H067.J07	543	585	22	107
6AL.H093.F17	85	118	22	107
6AL.H100.L07	74	85	22	107
6AL.H118.P19	413	456	22	107
6AL.H124.N21	551	574	22	107
6AL.H087.G05	64	82	22	107
6AL.H092.K22	113	152	22	107
6AL.H102.F03	582	591	22	107
6AL.H077.C18	109	141	22	107
6AL.H076.E21	173	234	22	107
6AL.H068.J13	730	745	22	107
6AL.H098.G13	101	138	22	107
6AL.H063.P09	334	375	22	107
6AL.H087.H18	0	25	22	107
6AL.H094.H24	80	114	22	107
6AL.H099.L13	275	323	22	107
6AL.H092.N24	596	626	22	107
6AL.H068.I05	661	687	22	107
6AL.H074.C15	622	655	22	107
6AL.H117.H13	592	613	22	107
6AL.H100.O01	101	125	22	107
6AL.H067.F21	300	333	22	107
6AL.H084.H01	316	347	22	107
6AL.H076.F10	581	596	22	107
6AL.H074.H09	585	608	22	107
6AL.H062.C17	502	552	22	107
6AL.H083.L22	69	109	22	107
6AL.H107.F13	108	149	22	107
6AL.H079.E16	402	426	22	107
6AL.H095.J09	590	605	22	107
6AL.H110.C20	293	334	22	107
6AL.H082.H13	338	382	22	107
6AL.H064.E03	689	741	22	107
6AL.H096.M24	14	35	22	107
6AL.H097.K03	456	500	22	107
6AL.H062.M23	300	339	22	107
6AL.H079.B14	361	397	22	107
6AL.H080.J04	545	576	22	107
6AL.H102.H17	457	500	22	107
6AL.H082.F21	113	138	22	107
6AL.H083.F22	416	466	22	107
6AL.H098.K02	695	742	22	107
6AL.H124.F11	584	597	22	107
6AL.H123.K20	736	747	22	107
6AL.H062.C07	352	401	22	107
6AL.H083.E05	157	188	22	107
6AL.H096.K21	451	490	22	107
6AL.H103.N01	199	242	22	107
6AL.H106.N21	263	307	22	107
6AL.H064.K17	158	175	22	107
6AL.H110.I17	637	680	22	107
6AL.H106.E09	122	155	22	107
6AL.H081.G10	65	82	22	107
6AL.H110.I07	584	601	22	107
6AL.H080.H14	150	184	22	107
6AL.H092.K04	475	513	22	107
6AL.H088.K03	341	395	22	107
6AL.H067.J12	131	166	22	107
6AL.H077.C09	592	613	22	107
6AL.H077.H12	533	570	22	107
6AL.H121.L15	310	354	22	107
6AL.H118.G09	501	555	22	107
6AL.H064.F03	583	597	22	107
6AL.H122.D16	136	168	22	107
6AL.H094.H08	159	200	22	107
6AL.H072.J06	237	279	22	107
6AL.H088.L17	295	333	22	107
6AL.H081.J13	289	326	22	107
6AL.H077.J18	21	48	22	107
6AL.H109.K06	7	40	22	107
6AL.H117.H20	187	230	22	107
6AL.H074.P11	150	183	22	107
6AL.H069.I04	237	282	22	107
6AL.H077.C06	215	264	22	107
6AL.H095.E11	389	403	22	107
6AL.H087.N05	669	692	22	107
6AL.H124.C09	54	80	22	107
6AL.H088.H22	666	684	22	107
6AL.H061.N05	607	641	22	107
6AL.H099.H07	203	248	22	107
6AL.H073.D04	592	614	22	107
6AL.H083.D06	319	359	22	107
6AL.H112.O05	570	581	22	107
6AL.H070.G07	46	67	22	107
6AL.H124.H09	656	678	22	107
6AL.H088.C16	698	736	22	107
6AL.H090.N02	298	343	22	107
6AL.H104.F01	256	289	22	107
6AL.H104.H01	658	689	22	107
6AL.H109.I06	181	235	22	107
6AL.H077.J01	618	671	22	107
6AL.H071.G24	490	541	22	107
6AL.H075.M16	391	434	22	107
6AL.H090.I05	111	142	22	107
6AL.H072.H03	458	516	22	107
6AL.H077.P12	677	729	22	107
6AL.H096.J01	581	597	22	107
6AL.H102.D20	91	125	22	107
6AL.H086.J08	39	66	22	107
6AL.H084.F13	62	81	24	76
6AL.H075.M03	405	460	24	76
6AL.H086.N09	198	251	24	76
6AL.H124.E02	29	43	24	76
6AL.H122.F03	24	45	24	76
6AL.H096.G03	514	547	24	76
6AL.H122.J17	523	542	24	76
6AL.H092.M01	395	429	24	76
6AL.H087.F04	17	39	24	76
6AL.H079.F11	488	534	24	76
6AL.H083.J12	164	203	24	76
6AL.H117.N20	34	69	24	76
6AL.H122.B14	384	428	24	76
6AL.H078.N21	111	157	24	76
6AL.H091.G08	25	50	24	76
6AL.H084.I11	366	405	24	76
6AL.H077.B17	436	494	24	76
6AL.H118.L02	113	161	24	76
6AL.H081.A21	214	260	24	76
6AL.H108.F20	203	259	24	76
6AL.H106.C03	12	19	24	76
6AL.H080.J22	69	106	24	76
6AL.H112.D05	125	136	24	76
6AL.H088.N16	14	21	24	76
6AL.H113.L01	473	494	24	76
6AL.H084.L16	521	569	24	76
6AL.H091.N01	393	441	24	76
6AL.H124.K21	523	567	24	76
6AL.H087.K08	47	74	24	76
6AL.H069.F02	523	563	24	76
6AL.H104.F21	100	136	24	76
6AL.H113.N03	394	437	24	76
6AL.H071.J01	28	70	24	76
6AL.H083.M05	0	18	24	76
6AL.H067.E18	112	154	24	76
6AL.H085.G01	535	567	24	76
6AL.H068.G16	226	263	24	76
6AL.H112.G10	412	432	24	76
6AL.H102.O05	292	321	24	76
6AL.H091.K11	61	93	24	76
6AL.H104.K03	353	400	24	76
6AL.H082.H03	79	91	24	76
6AL.H079.K02	340	369	24	76
6AL.H112.B11	256	276	24	76
6AL.H074.P13	185	220	24	76
6AL.H106.K13	78	108	24	76
6AL.H115.O14	101	120	24	76
6AL.H067.L22	266	299	24	76
6AL.H083.A20	396	444	24	76
6AL.H102.D06	25	43	24	76
6AL.H108.M08	285	319	24	76
6AL.H072.F21	520	570	24	76
6AL.H066.C24	166	208	24	76
6AL.H114.I05	201	206	24	76
6AL.H077.O02	381	441	24	76
6AL.H120.A16	456	487	24	76
6AL.H090.C12	246	287	24	76
6AL.H120.K24	407	433	24	76
6AL.H062.H24	262	292	24	76
6AL.H106.H05	137	176	24	76
6AL.H082.C19	40	58	24	76
6AL.H104.C01	259	295	24	76
6AL.H114.E22	142	165	24	76
6AL.H117.K20	291	312	24	76
6AL.H109.J09	262	282	24	76
6AL.H081.O15	390	425	24	76
6AL.H062.I19	112	161	24	76
6AL.H114.K05	313	343	24	76
6AL.H095.G04	397	445	24	76
6AL.H120.D12	66	97	24	76
6AL.H122.O06	457	484	24	76
6AL.H063.I04	492	546	24	76
6AL.H074.D23	320	357	24	76
6AL.H121.A08	6	34	24	76
6AL.H124.L06	382	412	24	76
6AL.H082.D16	460	515	24	76
6AL.H061.B16	380	412	25	66
6AL.H084.E03	358	401	25	66
6AL.H091.L04	69	99	25	66
6AL.H086.D05	342	371	25	66
6AL.H080.C20	99	150	25	66
6AL.H124.E03	388	416	25	66
6AL.H108.D06	226	260	25	66
6AL.H099.L12	220	249	25	66
6AL.H100.H10	364	406	25	66
6AL.H065.O21	292	330	25	66
6AL.H107.F18	13	41	25	66
6AL.H091.O16	414	438	25	66
6AL.H117.F02	304	316	25	66
6AL.H066.G22	71	99	25	66
6AL.H064.E21	297	336	25	66
6AL.H110.D15	226	265	25	66
6AL.H106.P17	199	221	25	66
6AL.H123.P02	286	326	25	66
6AL.H104.G24	294	329	25	66
6AL.H069.J08	35	84	25	66
6AL.H117.E22	237	264	25	66
6AL.H121.I19	126	165	25	66
6AL.H098.K01	143	161	25	66
6AL.H068.L18	275	318	25	66
6AL.H105.O03	417	435	25	66
6AL.H108.J24	2	36	25	66
6AL.H065.I06	170	221	25	66
6AL.H121.M15	41	85	25	66
6AL.H087.E13	301	330	25	66
6AL.H080.G07	300	335	25	66
6AL.H097.M17	229	263	25	66
6AL.H072.K17	339	366	25	66
6AL.H080.B04	43	84	25	66
6AL.H067.J23	344	363	25	66
6AL.H063.M05	12	28	25	66
6AL.H062.N23	141	173	25	66
6AL.H084.G05	109	136	25	66
6AL.H078.B12	343	364	25	66
6AL.H081.K18	91	136	25	66
6AL.H066.L01	160	196	25	66
6AL.H079.E01	97	139	25	66
6AL.H077.A06	199	232	25	66
6AL.H083.G16	330	352	25	66
6AL.H090.D20	231	265	25	66
6AL.H117.M12	326	356	25	66
6AL.H075.P01	186	232	25	66
6AL.H106.K08	281	322	25	66
6AL.H082.N15	5	29	25	66
6AL.H083.J05	97	146	25	66
6AL.H098.E03	109	124	25	66
6AL.H077.L10	338	357	25	66
6AL.H074.M15	104	148	25	66
6AL.H086.H18	406	433	25	66
6AL.H116.C22	97	144	25	66
6AL.H063.E05	155	194	25	66
6AL.H107.E01	50	91	25	66
6AL.H088.G06	407	432	25	66
6AL.H087.H03	120	154	25	66
6AL.H121.A21	0	39	25	66
6AL.H114.E01	287	327	25	66
6AL.H082.H24	254	281	25	66
6AL.H123.C10	113	137	25	66
6AL.H066.L23	405	436	25	66
6AL.H074.P06	250	287	25	66
6AL.H076.C17	135	174	25	66
6AL.H114.G18	105	132	25	66
6AL.H104.I07	157	175	26	62
6AL.H077.K08	174	198	26	62
6AL.H062.H11	46	86	26	62
6AL.H070.J23	72	86	26	62
6AL.H082.K08	367	407	26	62
6AL.H099.M13	378	418	26	62
6AL.H117.P06	41	85	26	62
6AL.H063.D12	148	173	26	62
6AL.H072.D02	296	346	26	62
6AL.H094.F18	267	297	26	62
6AL.H077.A07	88	117	26	62
6AL.H079.D11	279	318	26	62
6AL.H106.I21	89	110	26	62
6AL.H107.C10	116	154	26	62
6AL.H116.P06	194	239	26	62
6AL.H092.H01	50	65	26	62
6AL.H114.O19	112	157	26	62
6AL.H066.N12	361	403	26	62
6AL.H090.C03	297	329	26	62
6AL.H065.H04	359	404	26	62
6AL.H064.D01	190	236	26	62
6AL.H078.N14	267	303	26	62
6AL.H121.M12	265	298	26	62
6AL.H122.P07	167	184	26	62
6AL.H114.O23	49	85	26	62
6AL.H063.M01	254	293	26	62
6AL.H068.J16	316	350	26	62
6AL.H066.G09	48	84	26	62
6AL.H072.H07	43	85	26	62
6AL.H076.E06	91	115	26	62
6AL.H070.G18	240	266	26	62
6AL.H080.E03	88	113	26	62
6AL.H091.P07	194	242	26	62
6AL.H070.I20	62	71	26	62
6AL.H074.K13	48	83	26	62
6AL.H103.C13	55	88	26	62
6AL.H071.J14	6	42	26	62
6AL.H100.K18	128	169	26	62
6AL.H065.F21	121	160	26	62
6AL.H120.P24	371	400	26	62
6AL.H117.M08	7	17	26	62
6AL.H089.C06	267	299	26	62
6AL.H115.J21	326	374	26	62
6AL.H080.O17	125	162	26	62
6AL.H078.H14	317	369	26	62
6AL.H074.D19	0	27	26	62
6AL.H120.N02	41	84	26	62
6AL.H084.K05	233	252	26	62
6AL.H077.B16	306	347	26	62
6AL.H075.H22	305	343	26	62
6AL.H064.G09	26	64	26	62
6AL.H099.D02	240	261	26	62
6AL.H079.P09	86	115	26	62
6AL.H091.K12	280	313	26	62
6AL.H102.N08	82	104	26	62
6AL.H061.I05	88	104	26	62
6AL.H107.N10	174	196	26	62
6AL.H083.H02	70	95	26	62
6AL.H096.H13	49	73	26	62
6AL.H064.I17	95	127	26	62
6AL.H095.O17	92	113	26	62
6AL.H102.L10	230	250	26	62
6AL.H123.N23	208	251	27	40
6AL.H094.N24	277	294	27	40
6AL.H121.K02	261	290	27	40
6AL.H124.J01	25	68	27	40
6AL.H103.H08	88	121	27	40
6AL.H065.K06	176	202	27	40
6AL.H106.J20	266	288	27	40
6AL.H078.A07	96	137	27	40
6AL.H104.C22	1	41	27	40
6AL.H077.H18	203	252	27	40
6AL.H077.B05	149	185	27	40
6AL.H089.M23	83	126	27	40
6AL.H081.K23	126	151	27	40
6AL.H119.L07	196	257	27	40
6AL.H082.H05	218	260	27	40
6AL.H076.O23	205	248	27	40
6AL.H068.I18	197	244	27	40
6AL.H064.J21	49	85	27	40
6AL.H078.O13	186	231	27	40
6AL.H075.L16	54	99	27	40
6AL.H098.O10	38	81	27	40
6AL.H118.J16	192	209	27	40
6AL.H103.P07	183	217	27	40
6AL.H081.B03	7	47	27	40
6AL.H080.C10	23	64	27	40
6AL.H114.N06	0	41	27	40
6AL.H088.L01	102	138	27	40
6AL.H118.K11	228	268	27	40
6AL.H112.J08	148	179	27	40
6AL.H119.E06	101	142	27	40
6AL.H097.H07	172	189	27	40
6AL.H096.I24	252	287	27	40
6AL.H119.M07	261	294	27	40
6AL.H085.O06	87	118	27	40
6AL.H116.I23	127	165	27	40
6AL.H099.E20	57	96	27	40
6AL.H121.J20	204	250	27	40
6AL.H080.G01	228	273	27	40
6AL.H117.H04	230	273	27	40
6AL.H087.L16	132	156	27	40
6AL.H088.E13	12	42	28	11
6AL.H115.J02	19	68	28	11
6AL.H081.I23	0	47	28	11
6AL.H079.G07	19	64	28	11
6AL.H112.C13	43	73	28	11
6AL.H120.B16	31	73	28	11
6AL.H110.J05	25	70	28	11
6AL.H118.O06	22	69	28	11
6AL.H076.L04	19	54	28	11
6AL.H074.G18	24	69	28	11
6AL.H122.B24	19	50	28	11
6AL.H094.P15	78	95	29	20
6AL.H082.C23	42	88	29	20
6AL.H075.O24	94	154	29	20
6AL.H117.K13	37	73	29	20
6AL.H078.D21	48	107	29	20
6AL.H108.N23	95	154	29	20
6AL.H102.K12	64	105	29	20
6AL.H121.K09	10	22	29	20
6AL.H089.O17	35	90	29	20
6AL.H063.G14	46	92	29	20
6AL.H069.M07	3	30	29	20
6AL.H095.D03	78	126	29	20
6AL.H124.I10	0	29	29	20
6AL.H091.F10	11	33	29	20
6AL.H118.A18	21	49	29	20
6AL.H107.N13	45	86	29	20
6AL.H098.P03	34	72	29	20
6AL.H101.D08	39	70	29	20
6AL.H095.D23	36	60	29	20
6AL.H122.K08	9	32	29	20
6AL.H101.C05	273	288	30	108
6AL.H083.D24	503	536	30	108
6AL.H120.J23	626	641	30	108
6AL.H070.J07	200	263	30	108
6AL.H088.I05	363	385	30	108
6AL.H064.O06	0	21	30	108
6AL.H094.P06	59	108	30	108
6AL.H100.P09	223	265	30	108
6AL.H096.G15	283	311	30	108
6AL.H076.K13	562	614	30	108
6AL.H113.C06	525	535	30	108
6AL.H104.G19	324	335	30	108
6AL.H081.N03	483	517	30	108
6AL.H118.P06	504	539	30	108
6AL.H123.P19	417	460	30	108
6AL.H081.M11	607	622	30	108
6AL.H105.F23	55	95	30	108
6AL.H120.P14	584	598	30	108
6AL.H087.G09	450	474	30	108
6AL.H066.G03	91	138	30	108
6AL.H102.E17	458	494	30	108
6AL.H114.L13	668	704	30	108
6AL.H090.P13	150	178	30	108
6AL.H061.J05	514	526	30	108
6AL.H086.O11	193	214	30	108
6AL.H099.F09	272	304	30	108
6AL.H091.E11	58	115	30	108
6AL.H091.J10	179	238	30	108
6AL.H124.P13	30	84	30	108
6AL.H108.O16	119	156	30	108
6AL.H062.M21	145	189	30	108
6AL.H078.N06	487	536	30	108
6AL.H117.M18	566	609	30	108
6AL.H071.O12	138	176	30	108
6AL.H074.F22	481	517	30	108
6AL.H080.B11	462	504	30	108
6AL.H082.I17	653	677	30	108
6AL.H106.O02	529	553	30	108
6AL.H073.D07	466	513	30	108
6AL.H104.P16	297	307	30	108
6AL.H118.L11	367	406	30	108
6AL.H075.I18	325	355	30	108
6AL.H067.H14	332	358	30	108
6AL.H100.D23	314	354	30	108
6AL.H107.D14	665	695	30	108
6AL.H062.L18	51	89	30	108
6AL.H102.G12	92	130	30	108
6AL.H072.E19	537	551	30	108
6AL.H100.H06	393	443	30	108
6AL.H109.I03	59	109	30	108
6AL.H117.J13	322	364	30	108
6AL.H089.L21	277	315	30	108
6AL.H077.L18	76	117	30	108
6AL.H078.H10	135	175	30	108
6AL.H064.E18	165	222	30	108
6AL.H066.M06	408	468	30	108
6AL.H080.M17	289	311	30	108
6AL.H120.P02	89	122	30	108
6AL.H079.H16	680	700	30	108
6AL.H073.H01	616	638	30	108
6AL.H099.F04	333	352	30	108
6AL.H098.C18	319	340	30	108
6AL.H068.G13	526	546	30	108
6AL.H070.J04	498	537	30	108
6AL.H094.M06	299	321	30	108
6AL.H115.P03	320	363	30	108
6AL.H121.N06	313	333	30	108
6AL.H095.L18	231	269	30	108
6AL.H118.M06	121	161	30	108
6AL.H086.H05	372	392	30	108
6AL.H081.O08	322	352	30	108
6AL.H074.L22	353	386	30	108
6AL.H061.H01	289	312	30	108
6AL.H107.I14	171	236	30	108
6AL.H102.F14	589	605	30	108
6AL.H071.J16	243	283	30	108
6AL.H075.D01	137	167	30	108
6AL.H102.G22	379	392	30	108
6AL.H094.N13	587	620	30	108
6AL.H092.J10	504	536	30	108
6AL.H083.M18	548	582	30	108
6AL.H079.O15	363	389	30	108
6AL.H079.F10	317	328	30	108
6AL.H072.L20	183	230	30	108
6AL.H100.H11	548	582	30	108
6AL.H064.H11	322	358	30	108
6AL.H095.K02	667	703	30	108
6AL.H094.E09	505	525	30	108
6AL.H061.E23	541	592	30	108
6AL.H080.I11	390	456	30	108
6AL.H084.N17	294	311	30	108
6AL.H074.M11	626	652	30	108
6AL.H122.B06	448	488	30	108
6AL.H118.H05	19	54	30	108
6AL.H121.K15	345	366	30	108
6AL.H121.I09	422	443	30	108
6AL.H074.M06	436	479	30	108
6AL.H117.A09	691	704	30	108
6AL.H123.M09	557	610	30	108
6AL.H087.H19	640	663	30	108
6AL.H113.E19	547	571	30	108
6AL.H086.K01	625	646	30	108
6AL.H087.L05	182	242	30	108
6AL.H086.M17	61	105	30	108
6AL.H068.O07	228	274	30	108
6AL.H085.P02	385	427	30	108
6AL.H067.E20	607	633	30	108
6AL.H096.L07	643	663	30	108
6AL.H074.D01	855	901	31	151
6AL.H078.I17	106	142	31	151
6AL.H067.N15	1003	1034	31	151
6AL.H107.C05	326	373	31	151
6AL.H098.E14	326	376	31	151
6AL.H076.M15	1033	1064	31	151
6AL.H072.C09	371	416	31	151
6AL.H117.F17	323	363	31	151
6AL.H081.G15	222	258	31	151
6AL.H081.C14	474	495	31	151
6AL.H122.D14	594	637	31	151
6AL.H065.P06	1000	1031	31	151
6AL.H094.K17	545	579	31	151
6AL.H099.D14	170	232	31	151
6AL.H084.J20	331	378	31	151
6AL.H080.H12	113	141	31	151
6AL.H098.O01	670	728	31	151
6AL.H067.D21	668	706	31	151
6AL.H076.G15	794	830	31	151
6AL.H124.I08	165	230	31	151
6AL.H090.J10	83	123	31	151
6AL.H120.B11	567	602	31	151
6AL.H074.P19	641	675	31	151
6AL.H107.C04	124	161	31	151
6AL.H099.H13	1137	1148	31	151
6AL.H064.M14	108	142	31	151
6AL.H122.G17	726	746	31	151
6AL.H096.J18	334	370	31	151
6AL.H063.C02	525	553	31	151
6AL.H072.O02	743	782	31	151
6AL.H068.I03	47	61	31	151
6AL.H097.J07	530	564	31	151
6AL.H121.G09	342	367	31	151
6AL.H100.I18	1051	1097	31	151
6AL.H073.C21	373	410	31	151
6AL.H063.N03	742	780	31	151
6AL.H089.H04	775	791	31	151
6AL.H103.K20	1045	1078	31	151
6AL.H089.C02	293	318	31	151
6AL.H073.P01	603	643	31	151
6AL.H120.J14	867	895	31	151
6AL.H106.D13	974	1005	31	151
6AL.H109.L07	93	129	31	151
6AL.H101.M02	1086	1107	31	151
6AL.H067.O04	468	487	31	151
6AL.H082.K07	608	635	31	151
6AL.H117.I20	903	938	31	151
6AL.H080.E11	232	266	31	151
6AL.H106.G12	910	976	31	151
6AL.H121.F20	486	538	31	151
6AL.H081.M23	726	767	31	151
6AL.H124.J18	293	331	31	151
6AL.H065.M06	813	864	31	151
6AL.H121.A06	57	92	31	151
6AL.H116.E14	463	485	31	151
6AL.H085.F02	880	925	31	151
6AL.H077.M15	273	285	31	151
6AL.H066.M23	332	381	31	151
6AL.H098.H13	921	970	31	151
6AL.H091.D15	1098	1137	31	151
6AL.H080.G19	144	185	31	151
6AL.H083.D02	726	763	31	151
6AL.H067.G11	721	758	31	151
6AL.H078.D19	543	566	31	151
6AL.H108.M21	487	505	31	151
6AL.H088.C21	892	933	31	151
6AL.H110.G12	1008	1038	31	151
6AL.H090.M15	1040	1055	31	151
6AL.H122.M22	679	712	31	151
6AL.H080.K22	872	918	31	151
6AL.H073.N01	435	459	31	151
6AL.H091.O14	872	903	31	151
6AL.H116.P05	43	77	31	151
6AL.H090.L06	1062	1094	31	151
6AL.H108.H19	1028	1071	31	151
6AL.H092.N06	252	287	31	151
6AL.H065.F01	31	64	31	151
6AL.H118.J02	349	385	31	151
6AL.H064.P08	241	285	31	151
6AL.H077.N17	734	753	31	151
6AL.H119.N18	772	813	31	151
6AL.H098.E04	0	41	31	151
6AL.H122.J19	424	451	31	151
6AL.H122.B21	225	265	31	151
6AL.H064.P17	340	379	31	151
6AL.H078.J24	576	608	31	151
6AL.H112.H13	803	847	31	151
6AL.H105.D06	164	204	31	151
6AL.H065.F23	528	567	31	151
6AL.H062.M20	34	57	31	151
6AL.H115.K05	617	660	31	151
6AL.H115.M11	1074	1128	31	151
6AL.H104.H10	1083	1124	31	151
6AL.H107.H07	666	698	31	151
6AL.H080.D05	444	466	31	151
6AL.H106.G15	243	277	31	151
6AL.H078.I06	219	265	31	151
6AL.H114.O15	501	527	31	151
6AL.H110.J15	453	485	31	151
6AL.H118.C20	235	264	31	151
6AL.H122.E05	1112	1156	31	151
6AL.H066.O11	772	798	31	151
6AL.H087.P11	278	308	31	151
6AL.H103.I02	688	704	31	151
6AL.H121.N11	1070	1113	31	151
6AL.H095.F06	194	254	31	151
6AL.H066.J23	647	680	31	151
6AL.H071.C11	34	61	31	151
6AL.H122.A06	104	154	31	151
6AL.H089.K07	266	277	31	151
6AL.H106.E11	498	541	31	151
6AL.H071.K16	1067	1115	31	151
6AL.H083.F08	326	363	31	151
6AL.H093.C02	223	259	31	151
6AL.H077.D10	107	145	31	151
6AL.H119.K10	390	438	31	151
6AL.H109.P07	415	439	31	151
6AL.H103.N17	472	498	31	151
6AL.H074.I16	353	386	31	151
6AL.H096.I18	940	995	31	151
6AL.H104.F07	386	420	31	151
6AL.H123.I09	133	173	31	151
6AL.H061.K07	261	291	31	151
6AL.H080.K07	384	434	31	151
6AL.H091.D05	909	955	31	151
6AL.H112.P18	882	935	31	151
6AL.H114.D08	449	469	31	151
6AL.H067.H06	151	205	31	151
6AL.H068.D18	293	303	31	151
6AL.H087.P24	980	1008	31	151
6AL.H072.N19	595	632	31	151
6AL.H086.O23	530	566	31	151
6AL.H123.A23	4	53	31	151
6AL.H066.C09	711	736	31	151
6AL.H086.I15	610	643	31	151
6AL.H082.M01	518	552	31	151
6AL.H070.F06	403	438	31	151
6AL.H115.L09	723	758	31	151
6AL.H087.M12	823	862	31	151
6AL.H095.H24	284	314	31	151
6AL.H122.J06	63	81	31	151
6AL.H091.N05	494	533	31	151
6AL.H075.M14	146	204	31	151
6AL.H095.I21	840	878	31	151
6AL.H094.H07	664	694	31	151
6AL.H068.K04	344	382	31	151
6AL.H075.E08	44	56	31	151
6AL.H123.O10	719	739	31	151
6AL.H088.E23	429	457	31	151
6AL.H113.D01	1038	1091	31	151
6AL.H081.G21	908	968	31	151
6AL.H103.D20	431	472	32	70
6AL.H106.O23	366	430	32	70
6AL.H063.D07	50	78	32	70
6AL.H063.H02	92	133	32	70
6AL.H086.P18	48	84	32	70
6AL.H091.H21	361	418	32	70
6AL.H095.K06	173	226	32	70
6AL.H061.P23	185	232	32	70
6AL.H109.G01	44	84	32	70
6AL.H105.C17	260	276	32	70
6AL.H072.I23	114	168	32	70
6AL.H073.I06	137	149	32	70
6AL.H078.D09	262	279	32	70
6AL.H083.H17	49	78	32	70
6AL.H106.I08	258	277	32	70
6AL.H077.H04	268	290	32	70
6AL.H064.P18	184	236	32	70
6AL.H101.L13	43	48	32	70
6AL.H115.N04	312	355	32	70
6AL.H110.K13	117	180	32	70
6AL.H083.F03	144	162	32	70
6AL.H063.O24	318	351	32	70
6AL.H115.K01	238	266	32	70
6AL.H102.E05	2	19	32	70
6AL.H062.G23	0	29	32	70
6AL.H090.N13	241	266	32	70
6AL.H090.P08	288	299	32	70
6AL.H120.F10	325	352	32	70
6AL.H105.C05	43	71	32	70
6AL.H074.H06	52	79	32	70
6AL.H080.E24	52	76	32	70
6AL.H099.N05	43	70	32	70
6AL.H067.O08	57	95	32	70
6AL.H110.K07	17	43	32	70
6AL.H083.L05	78	106	32	70
6AL.H092.H24	277	296	32	70
6AL.H102.N04	257	279	32	70
6AL.H119.E09	128	180	32	70
6AL.H084.M08	263	276	32	70
6AL.H070.D08	319	349	32	70
6AL.H062.E10	325	357	32	70
6AL.H099.J04	457	472	32	70
6AL.H061.J01	46	74	32	70
6AL.H100.M19	176	241	32	70
6AL.H094.C01	93	126	32	70
6AL.H079.D04	57	96	32	70
6AL.H074.C13	447	468	32	70
6AL.H064.L15	31	60	32	70
6AL.H124.A19	73	94	32	70
6AL.H116.L18	208	252	32	70
6AL.H119.L20	259	278	32	70
6AL.H079.K18	284	322	32	70
6AL.H077.B21	179	223	32	70
6AL.H081.O18	401	446	32	70
6AL.H062.N04	250	275	32	70
6AL.H108.C19	44	72	32	70
6AL.H092.E24	48	90	32	70
6AL.H102.J10	13	27	32	70
6AL.H078.H06	58	104	32	70
6AL.H114.K08	332	363	32	70
6AL.H085.H03	318	346	32	70
6AL.H120.A08	391	432	32	70
6AL.H124.J04	49	58	32	70
6AL.H098.E24	297	314	32	70
6AL.H063.C13	255	273	32	70
6AL.H080.D19	335	394	32	70
6AL.H106.N11	120	167	32	70
6AL.H104.G18	164	204	32	70
6AL.H074.M17	235	264	32	70
6AL.H106.C13	294	317	32	70
6AL.H115.O07	171	228	33	72
6AL.H095.D08	131	159	33	72
6AL.H114.C10	31	57	33	72
6AL.H122.G12	311	358	33	72
6AL.H122.H16	384	413	33	72
6AL.H065.F19	310	337	33	72
6AL.H072.G05	367	402	33	72
6AL.H072.F06	324	370	33	72
6AL.H078.M21	304	339	33	72
6AL.H072.H14	45	86	33	72
6AL.H112.H04	335	363	33	72
6AL.H104.P07	346	358	33	72
6AL.H093.L13	456	468	33	72
6AL.H101.D01	382	411	33	72
6AL.H087.L24	30	76	33	72
6AL.H075.F09	238	279	33	72
6AL.H094.B16	441	471	33	72
6AL.H092.K10	331	376	33	72
6AL.H072.E08	6	28	33	72
6AL.H082.A21	121	152	33	72
6AL.H079.C17	305	360	33	72
6AL.H103.H06	384	416	33	72
6AL.H087.M09	441	470	33	72
6AL.H122.M03	201	257	33	72
6AL.H099.F05	43	81	33	72
6AL.H076.E24	419	466	33	72
6AL.H084.K12	420	461	33	72
6AL.H107.C09	209	264	33	72
6AL.H106.J23	331	378	33	72
6AL.H092.F20	478	514	33	72
6AL.H064.D06	399	440	33	72
6AL.H091.H10	325	368	33	72
6AL.H097.P07	280	311	33	72
6AL.H119.J01	301	331	33	72
6AL.H095.C02	8	44	33	72
6AL.H106.I15	79	111	33	72
6AL.H105.F21	478	511	33	72
6AL.H075.H15	173	229	33	72
6AL.H074.O23	141	191	33	72
6AL.H082.E10	423	462	33	72
6AL.H077.N24	291	306	33	72
6AL.H104.E22	139	176	33	72
6AL.H102.M21	0	37	33	72
6AL.H063.M09	78	111	33	72
6AL.H123.O05	45	86	33	72
6AL.H080.D11	111	131	33	72
6AL.H079.B09	44	86	33	72
6AL.H119.J13	95	126	33	72
6AL.H081.C13	266	301	33	72
6AL.H084.L09	32	77	33	72
6AL.H100.I20	456	474	33	72
6AL.H123.C13	422	462	33	72
6AL.H077.A12	459	503	33	72
6AL.H075.O13	458	499	33	72
6AL.H102.C01	231	284	33	72
6AL.H096.J02	3	35	33	72
6AL.H067.G19	6	42	33	72
6AL.H082.H17	324	367	33	72
6AL.H069.O17	415	455	33	72
6AL.H084.B19	321	336	33	72
6AL.H064.N24	132	173	33	72
6AL.H102.O14	334	355	33	72
6AL.H066.I04	357	380	33	72
6AL.H105.G23	311	342	33	72
6AL.H117.N21	113	146	33	72
6AL.H119.I10	335	382	33	72
6AL.H118.L23	191	253	33	72
6AL.H081.L07	363	381	33	72
6AL.H106.H17	394	428	33	72
6AL.H110.L18	3	42	33	72
6AL.H101.H18	32	61	33	72
6AL.H075.I20	423	457	33	72
6AL.H097.G04	290	345	34	50
6AL.H080.J07	364	404	34	50
6AL.H080.I04	4	38	34	50
6AL.H116.O03	215	281	34	50
6AL.H086.J18	306	330	34	50
6AL.H080.J20	307	361	34	50
6AL.H070.E20	407	427	34	50
6AL.H107.F09	286	333	34	50
6AL.H080.F23	71	101	34	50
6AL.H109.N06	202	248	34	50
6AL.H079.G09	372	422	34	50
6AL.H106.E15	135	156	34	50
6AL.H091.H06	384	426	34	50
6AL.H117.F22	238	304	34	50
6AL.H063.K05	317	371	34	50
6AL.H090.F01	50	106	34	50
6AL.H098.K07	121	155	34	50
6AL.H122.N15	323	369	34	50
6AL.H080.I12	109	139	34	50
6AL.H100.G11	375	425	34	50
6AL.H098.E13	266	325	34	50
6AL.H083.I13	172	206	34	50
6AL.H108.K22	257	317	34	50
6AL.H106.E08	327	369	34	50
6AL.H071.O24	152	185	34	50
6AL.H092.J02	130	173	34	50
6AL.H116.I20	22	57	34	50
6AL.H086.E07	364	373	34	50
6AL.H074.G05	173	219	34	50
6AL.H112.I14	363	392	34	50
6AL.H090.D17	182	233	34	50
6AL.H094.C24	0	14	34	50
6AL.H083.P02	52	76	34	50
6AL.H066.O15	347	403	34	50
6AL.H085.H19	312	349	34	50
6AL.H086.K07	120	152	34	50
6AL.H079.A09	256	302	34	50
6AL.H069.F03	0	39	34	50
6AL.H072.C01	369	417	34	50
6AL.H118.E20	79	117	34	50
6AL.H117.H10	167	201	34	50
6AL.H120.F05	174	206	34	50
6AL.H088.D17	106	135	34	50
6AL.H098.E01	35	62	34	50
6AL.H071.J21	320	368	34	50
6AL.H107.L17	73	109	34	50
6AL.H081.C18	173	204	34	50
6AL.H108.N21	22	64	34	50
6AL.H119.F13	300	361	34	50
6AL.H077.F09	367	418	34	50
6AL.H108.N03	224	256	35	69
6AL.H119.K03	218	240	35	69
6AL.H120.I06	433	467	35	69
6AL.H080.E02	3	40	35	69
6AL.H112.P06	56	99	35	69
6AL.H083.B09	281	329	35	69
6AL.H067.K18	403	445	35	69
6AL.H092.G21	165	216	35	69
6AL.H082.A11	464	477	35	69
6AL.H107.E08	1	18	35	69
6AL.H096.O17	11	49	35	69
6AL.H100.D19	10	33	35	69
6AL.H095.E24	68	100	35	69
6AL.H084.B07	437	465	35	69
6AL.H087.K18	176	225	35	69
6AL.H123.G12	12	17	35	69
6AL.H093.D04	437	457	35	69
6AL.H112.N08	13	42	35	69
6AL.H103.E12	388	432	35	69
6AL.H116.E10	433	468	35	69
6AL.H103.M24	254	283	35	69
6AL.H092.E07	60	119	35	69
6AL.H069.P02	433	463	35	69
6AL.H124.L08	280	336	35	69
6AL.H101.G08	434	455	35	69
6AL.H086.C17	196	222	35	69
6AL.H100.H18	56	77	35	69
6AL.H081.J11	395	430	35	69
6AL.H097.J01	159	217	35	69
6AL.H088.I16	173	209	35	69
6AL.H123.P08	237	267	35	69
6AL.H117.H07	45	74	35	69
6AL.H123.P12	51	67	35	69
6AL.H109.H17	141	200	35	69
6AL.H118.L24	13	56	35	69
6AL.H094.C08	85	137	35	69
6AL.H104.H09	336	377	35	69
6AL.H081.D04	64	99	35	69
6AL.H093.G06	122	166	35	69
6AL.H085.K07	262	289	35	69
6AL.H081.G07	0	27	35	69
6AL.H115.G05	302	352	35	69
6AL.H117.L11	302	349	35	69
6AL.H080.F20	43	97	35	69
6AL.H073.I03	99	139	35	69
6AL.H082.E04	415	425	35	69
6AL.H091.M18	269	299	35	69
6AL.H080.M12	171	212	35	69
6AL.H070.D14	380	426	35	69
6AL.H074.I14	63	99	35	69
6AL.H072.N22	216	235	35	69
6AL.H119.A11	396	451	35	69
6AL.H075.C03	124	172	35	69
6AL.H081.I16	455	471	35	69
6AL.H103.M04	100	166	35	69
6AL.H066.K19	223	237	35	69
6AL.H076.I08	10	42	35	69
6AL.H120.G18	370	401	35	69
6AL.H124.K24	195	225	35	69
6AL.H107.J20	38	68	35	69
6AL.H112.D19	148	204	35	69
6AL.H084.K07	12	40	35	69
6AL.H073.G17	280	311	35	69
6AL.H077.B24	52	114	35	69
6AL.H122.A09	363	396	35	69
6AL.H110.M11	19	69	35	69
6AL.H113.L06	239	263	35	69
6AL.H068.D02	388	428	35	69
6AL.H087.O01	352	386	35	69
6AL.H094.O11	107	135	36	28
6AL.H069.E07	40	87	36	28
6AL.H117.L16	139	158	36	28
6AL.H075.F03	0	39	36	28
6AL.H105.C02	138	173	36	28
6AL.H112.P16	136	178	36	28
6AL.H064.G08	0	33	36	28
6AL.H092.M18	25	55	36	28
6AL.H069.L02	91	96	36	28
6AL.H068.M19	137	170	36	28
6AL.H100.K16	97	140	36	28
6AL.H115.L17	85	128	36	28
6AL.H076.D12	58	97	36	28
6AL.H084.L10	22	56	36	28
6AL.H104.J13	59	84	36	28
6AL.H065.N13	52	60	36	28
6AL.H090.G08	86	116	36	28
6AL.H102.L24	55	85	36	28
6AL.H091.L03	94	140	36	28
6AL.H088.J11	93	124	36	28
6AL.H082.E12	143	176	36	28
6AL.H107.C02	83	130	36	28
6AL.H087.H20	88	115	36	28
6AL.H102.I02	136	160	36	28
6AL.H065.H03	93	129	36	28
6AL.H066.C07	121	177	36	28
6AL.H091.M22	34	66	36	28
6AL.H071.G07	147	161	36	28
6AL.H072.D20	234	260	37	39
6AL.H096.J12	197	222	37	39
6AL.H085.C01	179	205	37	39
6AL.H068.L19	206	246	37	39
6AL.H070.C01	29	88	37	39
6AL.H118.J21	66	87	37	39
6AL.H118.G15	217	255	37	39
6AL.H089.C07	200	238	37	39
6AL.H098.G21	0	48	37	39
6AL.H115.C23	186	212	37	39
6AL.H113.G23	184	213	37	39
6AL.H064.I04	244	260	37	39
6AL.H107.H24	200	234	37	39
6AL.H108.H16	115	125	37	39
6AL.H083.E22	13	55	37	39
6AL.H094.F16	6	55	37	39
6AL.H092.L04	111	141	37	39
6AL.H120.G20	152	176	37	39
6AL.H078.K07	87	114	37	39
6AL.H108.I09	142	163	37	39
6AL.H081.D19	115	158	37	39
6AL.H105.O17	100	123	37	39
6AL.H068.F05	5	59	37	39
6AL.H121.P11	47	100	37	39
6AL.H079.K03	232	253	37	39
6AL.H118.O18	109	120	37	39
6AL.H079.D09	126	168	37	39
6AL.H066.I16	156	183	37	39
6AL.H100.O10	79	114	37	39
6AL.H086.I11	18	30	37	39
6AL.H064.E09	10	60	37	39
6AL.H116.N14	197	229	37	39
6AL.H092.G02	196	233	37	39
6AL.H109.K05	22	77	37	39
6AL.H099.M10	54	59	37	39
6AL.H108.E09	168	204	37	39
6AL.H088.O04	242	261	37	39
6AL.H078.B14	41	79	37	39
[truncated: 11,760 more rows]

## Sheet: singletones
6AL.H061.E07
6AL.H061.E21
6AL.H061.M01
6AL.H062.D08
6AL.H062.E07
6AL.H062.F16
6AL.H062.H03
6AL.H062.H10
6AL.H062.I20
6AL.H062.J08
6AL.H062.K05
6AL.H062.K15
6AL.H062.K23
6AL.H062.L06
6AL.H062.L23
6AL.H062.N02
6AL.H062.N10
6AL.H062.N12
6AL.H062.O01
6AL.H062.O03
6AL.H062.P13
6AL.H063.C06
6AL.H063.C07
6AL.H063.C08
6AL.H063.E08
6AL.H063.F14
6AL.H063.F16
6AL.H063.F23
6AL.H063.G01
6AL.H063.G13
6AL.H063.G24
6AL.H063.H07
6AL.H063.I18
6AL.H063.J08
6AL.H063.J24
6AL.H063.K13
6AL.H063.L01
6AL.H063.L05
6AL.H063.L16
6AL.H063.M16
6AL.H063.M17
6AL.H063.M22
6AL.H063.N10
6AL.H064.C19
6AL.H064.C22
6AL.H064.D07
6AL.H064.D14
6AL.H064.D20
6AL.H064.E04
6AL.H064.G13
6AL.H064.I16
6AL.H064.I24
6AL.H064.J03
6AL.H064.J04
6AL.H064.K23
6AL.H064.L03
6AL.H064.M09
6AL.H064.M24
6AL.H064.N19
6AL.H064.O02
6AL.H064.O19
6AL.H064.P03
6AL.H065.C23
6AL.H065.D01
6AL.H065.F07
6AL.H065.K07
6AL.H065.N01
6AL.H065.N17
6AL.H065.O17
6AL.H066.C02
6AL.H066.C08
6AL.H066.C23
6AL.H066.D09
6AL.H066.D16
6AL.H066.F17
6AL.H066.G06
6AL.H066.G14
6AL.H066.G19
6AL.H066.I06
6AL.H066.J09
6AL.H066.J12
6AL.H066.J18
6AL.H066.K22
6AL.H066.L14
6AL.H066.M13
6AL.H066.M24
6AL.H066.N08
6AL.H066.N16
6AL.H066.N24
6AL.H067.C09
6AL.H067.C11
6AL.H067.D11
6AL.H067.E12
6AL.H067.G08
6AL.H067.G09
6AL.H067.J21
6AL.H067.J24
6AL.H067.K06
6AL.H067.K21
6AL.H067.N08
6AL.H067.O07
6AL.H067.O11
6AL.H068.C13
6AL.H068.D24
6AL.H068.E08
6AL.H068.F03
6AL.H068.G03
6AL.H068.G10
6AL.H068.G12
6AL.H068.G18
6AL.H068.H23
6AL.H068.J06
6AL.H068.L17
6AL.H068.M03
6AL.H068.M04
6AL.H068.M24
6AL.H068.N19
6AL.H069.D07
6AL.H069.H03
6AL.H069.H06
6AL.H069.M05
6AL.H069.N05
6AL.H070.C02
6AL.H070.D05
6AL.H070.D16
6AL.H070.E01
6AL.H070.E03
6AL.H070.E17
6AL.H070.F12
6AL.H070.F16
6AL.H070.G12
6AL.H070.G16
6AL.H070.H03
6AL.H070.H06
6AL.H070.H15
6AL.H070.H21
6AL.H070.I18
6AL.H070.J03
6AL.H070.J18
6AL.H070.L11
6AL.H070.O23
6AL.H071.C07
6AL.H071.C08
6AL.H071.C20
6AL.H071.D12
6AL.H071.D15
6AL.H071.E05
6AL.H071.E13
6AL.H071.E23
6AL.H071.F07
6AL.H071.G22
6AL.H071.H01
6AL.H071.J08
6AL.H071.K06
6AL.H071.L07
6AL.H071.L14
6AL.H071.M05
6AL.H071.M15
6AL.H071.N09
6AL.H071.O01
6AL.H071.P08
6AL.H071.P13
6AL.H071.P14
6AL.H072.D16
6AL.H072.D19
6AL.H072.D24
6AL.H072.E24
6AL.H072.G02
6AL.H072.I07
6AL.H072.J04
6AL.H072.J10
6AL.H072.K06
6AL.H072.K13
6AL.H072.L08
6AL.H072.L14
6AL.H072.M06
6AL.H072.M07
6AL.H072.M11
6AL.H072.M12
6AL.H072.N04
6AL.H072.N07
6AL.H072.N18
6AL.H072.O13
6AL.H072.O14
6AL.H072.O18
6AL.H072.P08
6AL.H072.P10
6AL.H073.B15
6AL.H073.E06
6AL.H073.F05
6AL.H073.I23
6AL.H073.J06
6AL.H073.L03
6AL.H073.M19
6AL.H073.N03
6AL.H073.N08
6AL.H073.O07
6AL.H074.C22
6AL.H074.D06
6AL.H074.D15
6AL.H074.D21
6AL.H074.F24
6AL.H074.G14
6AL.H074.G24
6AL.H074.K01
6AL.H074.K15
6AL.H074.L20
6AL.H074.M09
6AL.H074.M23
6AL.H074.N22
6AL.H074.O17
6AL.H074.O24
6AL.H075.C19
6AL.H075.D05
6AL.H075.E09
6AL.H075.G01
6AL.H075.H02
6AL.H075.I23
6AL.H075.J09
6AL.H075.J15
6AL.H075.J18
6AL.H075.K04
6AL.H075.K09
6AL.H075.K13
6AL.H075.K19
6AL.H075.L04
6AL.H075.L08
6AL.H075.M09
6AL.H075.N10
6AL.H076.C13
6AL.H076.C14
6AL.H076.D02
6AL.H076.F07
6AL.H076.G09
6AL.H076.G18
6AL.H076.G20
6AL.H076.H09
6AL.H076.J04
6AL.H076.J21
6AL.H076.K12
6AL.H076.K18
6AL.H076.L03
6AL.H076.L15
6AL.H076.M07
6AL.H076.M17
6AL.H076.M20
6AL.H076.N03
6AL.H076.N06
6AL.H076.O18
6AL.H076.P09
6AL.H076.P23
6AL.H077.A15
6AL.H077.A20
6AL.H077.B13
6AL.H077.C20
6AL.H077.C21
6AL.H077.D07
6AL.H077.E09
6AL.H077.E15
6AL.H077.G07
6AL.H077.H17
6AL.H077.I08
6AL.H077.I09
6AL.H077.I14
6AL.H077.I19
6AL.H077.J07
6AL.H077.J21
6AL.H077.K12
6AL.H077.K13
6AL.H077.K18
6AL.H077.L03
6AL.H077.L19
6AL.H077.M01
6AL.H077.N06
6AL.H077.N11
6AL.H077.O11
6AL.H077.O13
6AL.H077.O15
6AL.H077.P03
6AL.H078.B22
6AL.H078.C19
6AL.H078.D11
6AL.H078.G04
6AL.H078.G08
6AL.H078.G16
6AL.H078.G17
6AL.H078.G21
6AL.H078.H05
6AL.H078.J20
6AL.H078.K14
6AL.H078.M19
6AL.H078.O16
6AL.H078.P07
6AL.H078.P14
6AL.H079.A04
6AL.H079.A10
6AL.H079.A16
6AL.H079.B05
6AL.H079.B08
6AL.H079.B17
6AL.H079.C07
6AL.H079.D05
6AL.H079.D08
6AL.H079.D10
6AL.H079.E04
6AL.H079.E21
6AL.H079.G15
6AL.H079.G24
6AL.H079.H05
6AL.H079.H19
6AL.H079.I03
6AL.H079.I07
6AL.H079.I14
6AL.H079.J18
6AL.H079.L06
6AL.H079.L07
6AL.H079.L09
6AL.H079.L17
6AL.H079.N19
6AL.H079.O05
6AL.H079.O06
6AL.H079.O16
6AL.H079.O17
6AL.H079.P12
6AL.H079.P18
6AL.H080.A18
6AL.H080.C12
6AL.H080.D04
6AL.H080.G12
6AL.H080.H04
6AL.H080.I08
6AL.H080.K11
6AL.H080.K18
6AL.H080.K20
6AL.H080.M04
6AL.H080.N23
6AL.H080.O18
6AL.H081.A05
6AL.H081.A16
6AL.H081.B05
6AL.H081.C17
6AL.H081.D21
6AL.H081.E18
6AL.H081.G08
6AL.H081.G11
6AL.H081.G16
6AL.H081.G24
6AL.H081.H12
6AL.H081.H13
6AL.H081.H15
6AL.H081.I17
6AL.H081.J06
6AL.H081.J17
6AL.H081.J20
6AL.H081.K03
6AL.H081.K04
6AL.H081.K09
6AL.H081.K17
6AL.H081.K19
6AL.H081.N17
6AL.H081.P05
6AL.H081.P10
6AL.H081.P19
6AL.H082.A09
6AL.H082.B09
6AL.H082.C12
6AL.H082.C14
6AL.H082.E13
6AL.H082.F02
6AL.H082.I07
6AL.H082.I16
6AL.H082.J06
6AL.H082.J15
6AL.H082.J19
6AL.H082.J21
6AL.H082.K04
6AL.H082.K17
6AL.H082.L13
6AL.H082.M16
6AL.H082.M19
6AL.H082.M22
6AL.H082.O05
6AL.H082.O11
6AL.H082.O14
6AL.H082.P13
6AL.H083.A05
6AL.H083.A08
6AL.H083.A23
6AL.H083.D12
6AL.H083.D21
6AL.H083.E02
6AL.H083.E17
6AL.H083.F04
6AL.H083.G21
6AL.H083.H09
6AL.H083.H11
6AL.H083.I18
6AL.H083.I20
6AL.H083.L20
6AL.H083.M14
6AL.H083.N17
6AL.H083.N19
6AL.H083.N21
6AL.H083.N23
6AL.H083.O09
6AL.H084.A16
6AL.H084.B08
6AL.H084.C12
6AL.H084.C20
6AL.H084.D04
6AL.H084.D14
6AL.H084.D17
6AL.H084.D19
6AL.H084.D24
6AL.H084.E01
6AL.H084.E13
6AL.H084.F11
6AL.H084.F22
6AL.H084.G12
6AL.H084.H19
6AL.H084.I13
6AL.H084.J05
6AL.H084.K11
6AL.H084.M21
6AL.H085.D17
6AL.H085.E23
6AL.H085.H02
6AL.H085.I01
6AL.H085.K03
6AL.H085.L06
6AL.H086.C03
6AL.H086.C16
6AL.H086.D16
6AL.H086.D23
6AL.H086.F14
6AL.H086.G10
6AL.H086.G15
6AL.H086.H01
6AL.H086.I16
6AL.H086.J19
6AL.H086.O14
6AL.H086.O16
6AL.H086.O24
6AL.H087.C09
6AL.H087.C11
6AL.H087.D08
6AL.H087.D14
6AL.H087.D21
6AL.H087.E12
6AL.H087.G20
6AL.H087.G21
6AL.H087.H10
6AL.H087.I21
6AL.H087.M23
6AL.H087.O07
6AL.H087.O24
6AL.H087.P18
6AL.H088.D08
6AL.H088.F02
6AL.H088.F03
6AL.H088.G04
6AL.H088.G13
6AL.H088.G20
6AL.H088.G21
6AL.H088.G23
6AL.H088.I10
6AL.H088.I23
6AL.H088.J01
6AL.H088.K08
6AL.H088.L13
6AL.H088.L16
6AL.H088.M04
6AL.H088.M10
6AL.H088.N02
6AL.H088.O12
6AL.H088.O14
6AL.H088.O24
6AL.H089.C18
6AL.H089.H06
6AL.H089.H17
6AL.H089.I05
6AL.H089.I06
6AL.H089.K03
6AL.H090.C07
6AL.H090.D08
6AL.H090.E22
6AL.H090.F23
6AL.H090.G07
6AL.H090.G12
6AL.H090.G13
6AL.H090.H05
6AL.H090.H16
6AL.H090.H22
6AL.H090.I12
6AL.H090.I19
6AL.H090.J02
6AL.H090.J22
6AL.H090.K04
6AL.H090.M02
6AL.H090.N06
6AL.H090.P17
6AL.H091.C01
6AL.H091.C13
6AL.H091.D02
6AL.H091.D07
6AL.H091.D21
6AL.H091.E20
6AL.H091.F08
6AL.H091.F24
6AL.H091.G11
6AL.H091.H08
6AL.H091.I14
6AL.H091.I19
6AL.H091.J01
6AL.H091.J07
6AL.H091.J16
6AL.H091.M05
6AL.H091.N19
6AL.H091.O17
6AL.H091.P19
6AL.H092.C08
6AL.H092.C24
6AL.H092.D21
6AL.H092.D22
6AL.H092.E11
6AL.H092.F04
6AL.H092.F21
6AL.H092.H04
6AL.H092.H11
6AL.H092.H23
6AL.H092.I11
6AL.H092.K01
6AL.H092.K16
6AL.H092.L05
6AL.H092.L15
6AL.H092.L17
6AL.H092.M07
6AL.H092.N23
6AL.H092.O18
6AL.H093.D01
6AL.H093.F22
6AL.H093.G04
6AL.H093.G05
6AL.H093.G23
6AL.H093.H06
6AL.H093.H23
6AL.H093.M17
6AL.H094.C09
6AL.H094.D05
6AL.H094.D12
6AL.H094.E03
6AL.H094.E21
6AL.H094.G05
6AL.H094.G08
6AL.H094.G22
6AL.H094.G24
6AL.H094.H19
6AL.H094.H22
6AL.H094.K04
6AL.H094.L02
6AL.H094.O04
6AL.H094.P09
6AL.H094.P12
6AL.H095.C16
6AL.H095.D04
6AL.H095.D07
6AL.H095.D11
6AL.H095.E17
6AL.H095.F03
6AL.H095.F18
6AL.H095.G10
6AL.H095.I04
6AL.H095.I07
6AL.H095.J01
6AL.H095.J11
6AL.H095.K01
6AL.H095.L12
6AL.H095.P03
6AL.H095.P14
6AL.H096.C11
6AL.H096.E20
6AL.H096.F17
6AL.H096.G14
6AL.H096.G19
6AL.H096.H15
6AL.H096.H23
6AL.H096.I09
6AL.H096.I10
6AL.H096.J23
6AL.H096.L17
6AL.H096.O12
6AL.H096.O16
6AL.H096.P14
6AL.H097.E01
6AL.H097.F03
6AL.H097.G17
6AL.H097.H02
6AL.H097.H04
6AL.H097.I03
6AL.H097.J21
6AL.H097.N02
6AL.H097.N08
6AL.H097.O23
6AL.H098.C01
6AL.H098.E17
6AL.H098.E20
6AL.H098.E23
6AL.H098.F13
6AL.H098.F20
6AL.H098.I02
6AL.H098.I23
6AL.H098.J13
6AL.H098.K19
6AL.H098.K23
6AL.H098.L07
6AL.H098.M03
6AL.H098.M17
6AL.H098.P20
6AL.H099.C21
6AL.H099.C23
6AL.H099.D03
6AL.H099.D07
6AL.H099.D13
6AL.H099.D19
6AL.H099.F03
6AL.H099.F10
6AL.H099.F14
6AL.H099.G02
6AL.H099.G03
6AL.H099.H19
6AL.H099.J08
6AL.H099.J22
6AL.H099.K13
6AL.H099.K24
6AL.H099.L01
6AL.H099.L03
6AL.H099.M12
6AL.H099.M19
6AL.H099.M23
6AL.H099.N21
6AL.H099.P01
6AL.H100.D02
6AL.H100.E05
6AL.H100.E11
6AL.H100.G07
6AL.H100.G16
6AL.H100.G21
6AL.H100.H05
6AL.H100.H12
6AL.H100.J16
6AL.H100.J17
6AL.H100.K06
6AL.H100.K21
6AL.H100.L18
6AL.H100.L21
6AL.H100.N08
6AL.H100.N10
6AL.H100.O12
6AL.H100.P08
6AL.H100.P11
6AL.H101.A24
6AL.H101.E01
6AL.H101.E03
6AL.H101.E19
6AL.H101.F21
6AL.H101.I08
6AL.H101.J01
6AL.H101.J02
6AL.H101.L04
6AL.H101.L11
6AL.H101.O02
6AL.H101.P17
6AL.H102.C02
6AL.H102.C14
6AL.H102.F04
6AL.H102.F08
6AL.H102.G15
6AL.H102.G23
6AL.H102.I10
6AL.H102.K19
6AL.H102.L09
6AL.H102.M01
6AL.H102.N11
6AL.H102.N13
6AL.H102.O17
6AL.H103.B21
6AL.H103.C05
6AL.H103.D08
6AL.H103.G13
6AL.H103.G17
6AL.H103.H03
6AL.H103.H10
6AL.H103.H16
6AL.H103.I06
6AL.H103.J21
6AL.H103.J24
6AL.H103.K18
6AL.H103.L24
6AL.H103.M10
6AL.H103.M19
6AL.H103.P20
6AL.H104.C02
6AL.H104.C03
6AL.H104.C13
6AL.H104.C19
6AL.H104.D05
6AL.H104.E10
6AL.H104.F22
6AL.H104.G09
6AL.H104.H05
6AL.H104.H11
6AL.H104.I05
6AL.H104.I15
6AL.H104.K21
6AL.H104.L05
6AL.H104.L12
6AL.H104.O07
6AL.H104.O11
6AL.H105.E19
6AL.H105.H08
6AL.H105.I06
6AL.H105.K06
6AL.H105.M06
6AL.H105.M21
6AL.H106.D08
6AL.H106.D10
6AL.H106.D21
6AL.H106.E19
6AL.H106.F09
6AL.H106.F16
6AL.H106.F18
6AL.H106.F21
6AL.H106.H21
6AL.H106.N01
6AL.H106.O04
6AL.H106.O07
6AL.H106.P12
6AL.H107.D03
6AL.H107.E14
6AL.H107.E20
6AL.H107.F14
6AL.H107.F23
6AL.H107.F24
6AL.H107.G09
6AL.H107.G11
6AL.H107.G13
6AL.H107.H06
6AL.H107.H21
6AL.H107.M23
6AL.H107.N03
6AL.H107.N05
6AL.H107.O07
6AL.H107.O08
6AL.H107.O15
6AL.H107.P01
6AL.H108.D12
6AL.H108.D14
6AL.H108.E17
6AL.H108.E21
6AL.H108.F13
6AL.H108.F19
6AL.H108.F23
6AL.H108.G21
6AL.H108.G23
6AL.H108.H13
6AL.H108.H21
6AL.H108.H24
6AL.H108.J09
6AL.H108.J12
6AL.H108.K12
6AL.H108.K13
6AL.H108.K18
6AL.H108.L17
6AL.H108.N17
6AL.H108.O10
6AL.H108.O15
6AL.H108.O18
6AL.H108.O24
6AL.H108.P01
6AL.H108.P07
6AL.H109.I01
6AL.H109.J19
6AL.H109.M01
6AL.H109.M17
6AL.H109.N03
6AL.H109.N19
6AL.H110.G10
6AL.H110.H17
6AL.H110.J02
6AL.H110.J04
6AL.H110.K09
6AL.H110.K18
6AL.H110.L22
6AL.H110.M07
6AL.H110.M12
6AL.H110.M18
6AL.H110.P01
6AL.H110.P03
6AL.H110.P05
6AL.H112.C08
6AL.H112.D04
6AL.H112.G15
6AL.H112.H05
6AL.H112.I08
6AL.H112.I12
6AL.H112.I22
6AL.H112.J19
6AL.H112.L03
6AL.H112.L05
6AL.H112.O02
6AL.H112.O04
6AL.H112.P09
6AL.H112.P10
6AL.H113.C07
6AL.H113.C08
6AL.H113.D21
6AL.H113.F04
6AL.H113.G05
6AL.H113.H02
6AL.H113.J02
6AL.H113.L08
6AL.H113.L23
6AL.H113.M19
6AL.H113.N04
6AL.H113.O23
6AL.H113.P08
6AL.H113.P17
6AL.H114.C19
6AL.H114.D02
6AL.H114.D07
6AL.H114.F24
6AL.H114.G24
6AL.H114.H13
6AL.H114.H24
6AL.H114.I02
6AL.H114.I17
6AL.H114.J03
6AL.H114.J08
6AL.H114.K18
6AL.H114.K19
6AL.H114.L06
6AL.H114.P16
6AL.H115.C22
6AL.H115.D01
6AL.H115.E11
6AL.H115.F09
6AL.H115.F21
6AL.H115.F22
6AL.H115.G06
6AL.H115.G15
6AL.H115.G24
6AL.H115.I01
6AL.H115.I16
6AL.H115.K03
6AL.H115.L14
6AL.H115.N02
6AL.H115.N06
6AL.H115.N10
6AL.H115.N17
6AL.H115.N19
6AL.H115.O10
6AL.H116.D04
6AL.H116.D23
6AL.H116.E02
6AL.H116.E23
6AL.H116.G02
6AL.H116.H03
6AL.H116.H05
6AL.H116.H07
6AL.H116.I07
6AL.H116.J05
6AL.H116.K17
6AL.H116.K23
6AL.H116.L08
6AL.H116.M02
6AL.H116.M11
6AL.H116.M14
6AL.H116.O02
6AL.H116.O18
6AL.H116.P08
6AL.H117.C23
6AL.H117.D04
6AL.H117.D18
6AL.H117.G01
6AL.H117.G07
6AL.H117.H23
6AL.H117.K01
6AL.H117.K06
6AL.H117.L01
6AL.H117.M14
6AL.H117.M19
6AL.H117.N13
6AL.H117.N18
6AL.H117.O16
6AL.H118.A21
6AL.H118.A24
6AL.H118.B03
6AL.H118.B17
6AL.H118.B23
6AL.H118.D01
6AL.H118.D15
6AL.H118.E05
6AL.H118.E15
6AL.H118.E24
6AL.H118.F04
6AL.H118.F12
6AL.H118.F14
6AL.H118.G14
6AL.H118.H18
6AL.H118.I05
6AL.H118.J04
6AL.H118.J08
6AL.H118.K02
6AL.H118.L06
6AL.H118.M17
6AL.H118.O12
6AL.H119.A05
6AL.H119.C05
6AL.H119.D21
6AL.H119.E02
6AL.H119.E14
6AL.H119.F07
6AL.H119.G20
6AL.H119.G22
6AL.H119.H12
6AL.H119.H24
6AL.H119.I18
6AL.H119.J21
6AL.H119.K01
6AL.H119.K09
6AL.H119.K19
6AL.H119.M12
6AL.H119.N03
6AL.H119.O05
6AL.H119.O11
6AL.H119.O15
6AL.H119.O23
6AL.H119.P03
6AL.H119.P18
6AL.H120.A11
6AL.H120.B03
6AL.H120.B10
6AL.H120.B22
6AL.H120.D11
6AL.H120.E09
6AL.H120.F19
6AL.H120.G04
6AL.H120.G14
6AL.H120.G19
6AL.H120.H10
6AL.H120.H19
6AL.H120.I07
6AL.H120.I09
6AL.H120.I14
6AL.H120.I17
6AL.H120.K02
6AL.H120.K16
6AL.H120.O24
6AL.H121.A03
6AL.H121.A07
6AL.H121.B17
6AL.H121.C03
6AL.H121.C19
6AL.H121.D04
6AL.H121.E04
6AL.H121.E16
6AL.H121.F08
6AL.H121.F14
6AL.H121.F21
6AL.H121.F22
6AL.H121.H16
6AL.H121.I01
6AL.H121.I21
6AL.H121.M20
6AL.H121.N01
6AL.H121.O11
6AL.H121.P09
6AL.H122.D12
6AL.H122.D19
6AL.H122.E06
6AL.H122.E07
6AL.H122.F12
6AL.H122.G21
6AL.H122.H01
6AL.H122.H13
6AL.H122.H20
6AL.H122.I22
6AL.H122.I24
6AL.H122.J05
6AL.H122.J10
6AL.H122.J15
6AL.H122.J24
6AL.H122.N13
6AL.H122.N24
6AL.H122.O12
6AL.H122.P16
6AL.H123.A10
6AL.H123.B06
6AL.H123.D20
6AL.H123.E08
6AL.H123.F13
6AL.H123.G08
6AL.H123.G16
6AL.H123.G22
6AL.H123.G23
6AL.H123.H19
6AL.H123.I14
6AL.H123.I16
6AL.H123.J04
6AL.H123.J22
6AL.H123.K07
6AL.H123.K16
6AL.H123.L11
6AL.H123.L20
6AL.H123.M18
6AL.H123.N12
6AL.H123.N21
6AL.H123.O17
6AL.H123.P05
6AL.H123.P11
6AL.H124.B11
6AL.H124.D07
6AL.H124.F02
6AL.H124.F12
6AL.H124.F15
6AL.H124.F20
6AL.H124.G12
6AL.H124.G15
6AL.H124.G16
6AL.H124.H04
6AL.H124.I07
6AL.H124.I11
6AL.H124.I24
6AL.H124.J03
6AL.H124.J14
6AL.H124.K04
6AL.H124.L17
6AL.H124.M07
6AL.H124.N09
6AL.H124.N11
6AL.H124.N14
6AL.H124.O02
6AL.H124.P10
6AL.H124.P12
6AL.H061.C01
6AL.H061.D23
6AL.H061.E03
6AL.H061.G12
6AL.H061.G17
6AL.H061.H17
6AL.H061.I01
6AL.H061.I19
6AL.H061.I23
6AL.H061.J07
6AL.H061.K02
6AL.H061.K04
6AL.H061.K19
6AL.H061.L04
6AL.H061.M17
6AL.H061.M19
6AL.H061.N04
6AL.H061.O03
6AL.H061.O21
6AL.H061.O23
6AL.H062.C13
6AL.H062.E16
6AL.H062.F04
6AL.H062.F05
6AL.H062.F11
6AL.H062.G03
6AL.H062.G18
6AL.H062.H14
6AL.H062.H19
6AL.H062.H22
6AL.H062.J07
6AL.H062.J10
6AL.H062.J20
6AL.H062.J23
6AL.H062.K03
6AL.H062.K04
6AL.H062.K06
6AL.H062.K16
6AL.H062.K17
6AL.H062.L11
6AL.H062.L19
6AL.H062.M01
6AL.H062.M02
6AL.H062.M17
6AL.H062.M22
6AL.H062.M24
6AL.H062.N09
6AL.H062.O17
6AL.H062.O18
6AL.H062.P01
6AL.H062.P05
6AL.H062.P08
6AL.H062.P18
6AL.H062.P19
6AL.H063.C09
6AL.H063.C12
6AL.H063.C15
6AL.H063.C16
6AL.H063.C18
6AL.H063.C22
6AL.H063.D01
6AL.H063.D04
6AL.H063.D17
6AL.H063.E04
6AL.H063.E06
6AL.H063.E10
6AL.H063.E11
6AL.H063.F08
6AL.H063.F09
6AL.H063.F11
6AL.H063.F13
6AL.H063.G04
6AL.H063.G10
6AL.H063.G16
6AL.H063.H04
6AL.H063.H16
6AL.H063.I03
6AL.H063.I09
6AL.H063.J14
6AL.H063.J19
6AL.H063.J22
6AL.H063.K04
6AL.H063.K10
6AL.H063.L04
6AL.H063.L19
6AL.H063.L22
6AL.H063.L24
6AL.H063.N01
6AL.H063.N19
6AL.H063.O06
6AL.H063.O09
6AL.H063.O10
6AL.H063.O11
6AL.H063.O17
6AL.H063.O19
6AL.H063.P04
6AL.H063.P11
6AL.H063.P17
6AL.H064.C04
6AL.H064.D05
6AL.H064.D08
6AL.H064.D09
6AL.H064.D11
6AL.H064.D13
6AL.H064.D16
6AL.H064.D24
6AL.H064.E15
6AL.H064.F08
6AL.H064.F11
6AL.H064.G02
6AL.H064.G03
6AL.H064.G07
6AL.H064.H04
6AL.H064.H08
6AL.H064.H21
6AL.H064.H22
6AL.H064.I01
6AL.H064.I05
6AL.H064.I08
6AL.H064.I18
6AL.H064.I20
6AL.H064.J10
6AL.H064.J12
6AL.H064.J14
6AL.H064.J24
6AL.H064.K01
6AL.H064.K06
6AL.H064.K07
6AL.H064.K09
6AL.H064.K12
6AL.H064.K13
6AL.H064.L08
6AL.H064.L11
6AL.H064.M01
6AL.H064.M04
6AL.H064.M15
6AL.H064.M23
6AL.H064.N05
6AL.H064.N13
6AL.H064.N17
6AL.H064.O10
6AL.H064.O17
6AL.H064.P01
6AL.H064.P05
6AL.H064.P06
6AL.H064.P13
6AL.H065.B15
6AL.H065.C01
6AL.H065.D21
6AL.H065.F08
6AL.H065.G05
6AL.H065.G07
6AL.H065.J01
6AL.H065.J06
6AL.H065.J23
6AL.H065.L05
6AL.H065.L23
6AL.H065.M03
6AL.H065.M07
6AL.H065.M08
6AL.H065.N19
6AL.H065.P04
6AL.H065.P21
6AL.H066.C14
6AL.H066.C20
6AL.H066.D03
6AL.H066.D04
6AL.H066.D05
6AL.H066.D12
6AL.H066.E12
6AL.H066.E17
6AL.H066.E19
6AL.H066.E21
6AL.H066.E22
6AL.H066.E24
6AL.H066.F06
6AL.H066.F07
6AL.H066.F18
6AL.H066.F21
6AL.H066.G01
6AL.H066.G02
6AL.H066.G10
6AL.H066.G12
6AL.H066.G23
6AL.H066.H02
6AL.H066.H07
6AL.H066.H09
6AL.H066.H10
6AL.H066.H11
6AL.H066.H12
6AL.H066.H20
6AL.H066.I02
6AL.H066.I17
6AL.H066.I22
6AL.H066.J05
6AL.H066.J10
6AL.H066.K11
6AL.H066.L07
6AL.H066.L08
6AL.H066.L16
6AL.H066.L18
6AL.H066.M01
6AL.H066.M18
6AL.H066.N10
6AL.H066.N18
6AL.H066.O06
6AL.H066.O13
6AL.H066.P05
6AL.H066.P13
6AL.H066.P16
6AL.H066.P19
6AL.H067.C01
6AL.H067.C07
6AL.H067.C13
6AL.H067.D02
6AL.H067.D13
6AL.H067.D17
6AL.H067.D22
6AL.H067.D23
6AL.H067.E04
6AL.H067.F05
6AL.H067.F07
6AL.H067.F19
6AL.H067.H03
6AL.H067.H10
6AL.H067.H12
6AL.H067.H18
6AL.H067.I02
6AL.H067.I11
6AL.H067.J03
6AL.H067.J05
6AL.H067.J15
6AL.H067.K09
6AL.H067.K16
6AL.H067.K24
6AL.H067.L01
6AL.H067.L09
6AL.H067.L19
6AL.H067.M07
6AL.H067.N21
6AL.H067.N23
6AL.H067.O03
6AL.H067.O05
6AL.H067.O06
6AL.H067.O09
6AL.H067.O12
6AL.H067.P07
6AL.H067.P09
6AL.H067.P11
6AL.H067.P13
6AL.H068.C16
6AL.H068.D03
6AL.H068.D04
6AL.H068.D11
6AL.H068.D19
6AL.H068.D23
6AL.H068.E05
6AL.H068.E09
6AL.H068.E18
6AL.H068.F09
6AL.H068.G04
6AL.H068.H05
6AL.H068.H19
6AL.H068.I23
6AL.H068.J04
6AL.H068.J12
6AL.H068.J21
6AL.H068.K08
6AL.H068.K10
6AL.H068.K12
6AL.H068.M08
6AL.H068.M10
6AL.H068.M22
6AL.H068.M23
6AL.H068.N09
6AL.H068.N11
6AL.H068.N12
6AL.H068.N16
6AL.H068.N18
6AL.H068.N21
6AL.H068.N23
6AL.H068.O17
6AL.H068.O19
6AL.H068.O20
6AL.H068.P04
6AL.H068.P05
6AL.H068.P09
6AL.H068.P10
6AL.H068.P23
6AL.H069.B16
6AL.H069.C08
6AL.H069.C19
6AL.H069.C21
6AL.H069.D03
6AL.H069.E04
6AL.H069.E06
6AL.H069.F01
6AL.H069.G07
6AL.H069.H01
6AL.H069.H08
6AL.H069.I03
6AL.H069.J01
6AL.H069.K19
6AL.H069.L06
6AL.H069.M21
6AL.H069.M22
6AL.H069.N02
6AL.H069.N04
6AL.H069.P07
6AL.H070.C03
6AL.H070.C06
6AL.H070.C10
6AL.H070.C13
6AL.H070.C14
6AL.H070.C19
6AL.H070.C22
6AL.H070.C24
6AL.H070.D01
6AL.H070.D04
6AL.H070.D09
6AL.H070.D10
6AL.H070.D13
6AL.H070.D21
6AL.H070.D24
6AL.H070.E04
6AL.H070.E08
6AL.H070.E10
6AL.H070.E18
6AL.H070.E23
6AL.H070.F18
6AL.H070.F19
6AL.H070.G04
6AL.H070.G06
6AL.H070.G08
6AL.H070.G17
6AL.H070.G22
6AL.H070.H16
6AL.H070.I14
6AL.H070.J05
6AL.H070.J08
6AL.H070.J17
6AL.H070.J20
6AL.H070.K23
6AL.H070.K24
6AL.H070.L02
6AL.H070.L04
6AL.H070.L10
6AL.H070.L14
6AL.H070.L18
6AL.H070.L21
6AL.H070.M08
6AL.H070.M10
6AL.H070.M15
6AL.H070.M17
6AL.H070.M19
6AL.H070.N17
6AL.H070.N21
6AL.H070.N23
6AL.H070.O02
6AL.H070.O07
6AL.H070.P05
6AL.H070.P10
6AL.H070.P19
6AL.H070.P23
6AL.H071.C06
6AL.H071.C12
6AL.H071.C24
6AL.H071.D06
6AL.H071.D08
6AL.H071.D17
6AL.H071.D20
6AL.H071.D22
6AL.H071.E06
6AL.H071.E18
6AL.H071.E21
6AL.H071.E22
6AL.H071.F04
6AL.H071.F05
6AL.H071.G04
6AL.H071.G08
6AL.H071.G12
6AL.H071.G19
6AL.H071.G23
6AL.H071.H10
6AL.H071.H14
6AL.H071.H23
6AL.H071.I10
6AL.H071.I20
6AL.H071.J12
6AL.H071.K02
6AL.H071.K08
6AL.H071.K09
6AL.H071.K23
6AL.H071.M02
6AL.H071.M20
6AL.H071.M21
6AL.H071.M23
6AL.H071.N02
6AL.H071.N14
6AL.H071.N15
6AL.H071.O04
6AL.H071.O08
6AL.H071.O15
6AL.H071.P03
6AL.H071.P06
6AL.H071.P16
6AL.H071.P18
6AL.H071.P20
6AL.H072.C07
6AL.H072.C14
6AL.H072.C20
6AL.H072.C21
6AL.H072.D21
6AL.H072.E04
6AL.H072.E18
6AL.H072.F08
6AL.H072.F13
6AL.H072.F20
6AL.H072.G08
6AL.H072.G12
6AL.H072.G14
6AL.H072.G15
6AL.H072.G16
6AL.H072.G17
6AL.H072.H05
6AL.H072.H10
6AL.H072.H11
6AL.H072.I02
6AL.H072.I08
6AL.H072.I21
6AL.H072.K04
6AL.H072.K14
6AL.H072.K18
6AL.H072.L09
6AL.H072.L13
6AL.H072.L18
6AL.H072.M01
6AL.H072.M18
6AL.H072.M24
6AL.H072.N09
6AL.H072.N10
6AL.H072.O04
6AL.H072.O12
6AL.H072.P03
6AL.H072.P05
6AL.H072.P14
6AL.H072.P18
6AL.H073.B16
6AL.H073.C06
6AL.H073.C17
6AL.H073.D05
6AL.H073.E03
6AL.H073.F07
6AL.H073.G19
6AL.H073.G23
6AL.H073.H02
6AL.H073.H03
6AL.H073.H04
6AL.H073.H17
6AL.H073.H23
6AL.H073.J23
6AL.H073.K06
6AL.H073.L23
6AL.H073.N04
6AL.H074.C07
6AL.H074.E13
6AL.H074.E18
6AL.H074.E19
6AL.H074.F07
6AL.H074.F10
6AL.H074.F13
6AL.H074.F21
6AL.H074.G22
6AL.H074.H01
6AL.H074.H03
6AL.H074.H14
6AL.H074.H20
6AL.H074.I11
6AL.H074.I21
6AL.H074.J01
6AL.H074.J02
6AL.H074.J07
6AL.H074.J15
6AL.H074.J18
6AL.H074.J22
6AL.H074.K02
6AL.H074.K08
6AL.H074.K12
6AL.H074.L03
6AL.H074.L05
6AL.H074.L18
6AL.H074.M01
6AL.H074.M10
6AL.H074.M13
6AL.H074.N07
6AL.H074.O03
6AL.H074.O08
6AL.H074.P02
6AL.H074.P07
6AL.H074.P16
6AL.H075.C02
6AL.H075.C08
6AL.H075.C10
6AL.H075.C24
6AL.H075.D07
6AL.H075.D21
6AL.H075.E03
6AL.H075.E07
6AL.H075.E14
6AL.H075.E19
6AL.H075.E23
6AL.H075.E24
6AL.H075.F02
6AL.H075.F08
6AL.H075.F12
6AL.H075.F14
6AL.H075.F23
6AL.H075.G24
6AL.H075.H04
6AL.H075.H05
6AL.H075.H13
6AL.H075.H16
6AL.H075.I05
6AL.H075.I06
6AL.H075.I13
6AL.H075.J16
6AL.H075.J17
6AL.H075.J23
6AL.H075.K05
6AL.H075.L05
6AL.H075.L06
6AL.H075.L20
6AL.H075.L23
6AL.H075.L24
6AL.H075.M05
6AL.H075.M10
6AL.H075.M17
6AL.H075.M18
6AL.H075.N01
6AL.H075.N06
6AL.H075.N07
6AL.H075.N09
6AL.H075.N11
6AL.H075.N22
6AL.H075.P10
6AL.H075.P23
6AL.H076.C10
6AL.H076.C15
6AL.H076.D11
6AL.H076.D23
6AL.H076.E11
6AL.H076.E12
6AL.H076.E14
6AL.H076.E17
6AL.H076.F04
6AL.H076.F05
6AL.H076.F12
6AL.H076.F21
6AL.H076.G01
6AL.H076.G03
6AL.H076.G04
6AL.H076.G11
6AL.H076.G17
6AL.H076.H11
6AL.H076.I01
6AL.H076.I04
6AL.H076.I11
6AL.H076.I14
6AL.H076.I16
6AL.H076.J05
6AL.H076.J11
6AL.H076.K08
6AL.H076.K15
6AL.H076.K16
6AL.H076.K17
6AL.H076.L02
6AL.H076.L14
6AL.H076.L17
6AL.H076.L19
6AL.H076.L20
6AL.H076.N14
6AL.H076.N21
6AL.H076.O05
6AL.H076.O08
6AL.H076.O11
6AL.H076.O13
6AL.H076.O19
6AL.H076.P07
6AL.H076.P13
6AL.H077.A14
6AL.H077.A24
6AL.H077.B09
6AL.H077.B22
6AL.H077.C11
6AL.H077.C24
6AL.H077.D05
6AL.H077.D08
6AL.H077.D14
6AL.H077.D23
6AL.H077.E03
6AL.H077.E08
6AL.H077.E20
6AL.H077.E24
6AL.H077.F01
6AL.H077.F05
6AL.H077.F11
6AL.H077.F19
6AL.H077.F23
6AL.H077.G01
6AL.H077.G10
6AL.H077.G19
6AL.H077.H02
6AL.H077.H03
6AL.H077.H05
6AL.H077.H06
6AL.H077.H08
6AL.H077.H14
6AL.H077.H15
6AL.H077.I02
6AL.H077.I17
6AL.H077.J02
6AL.H077.J04
6AL.H077.J10
6AL.H077.J12
6AL.H077.J14
6AL.H077.J19
6AL.H077.J23
6AL.H077.K04
6AL.H077.K19
6AL.H077.L01
6AL.H077.L12
6AL.H077.L17
6AL.H077.N21
6AL.H077.O08
6AL.H077.O14
6AL.H077.P04
6AL.H077.P05
6AL.H077.P10
6AL.H077.P11
6AL.H077.P17
6AL.H077.P19
6AL.H078.B05
6AL.H078.C01
6AL.H078.C07
6AL.H078.C14
6AL.H078.C15
6AL.H078.C16
6AL.H078.C22
6AL.H078.C24
6AL.H078.D08
6AL.H078.D16
6AL.H078.D17
6AL.H078.D24
6AL.H078.G03
6AL.H078.G06
6AL.H078.G15
6AL.H078.H01
6AL.H078.H02
6AL.H078.H12
6AL.H078.H22
6AL.H078.I16
6AL.H078.I19
6AL.H078.I21
6AL.H078.I22
6AL.H078.J08
6AL.H078.J10
6AL.H078.J12
6AL.H078.J14
6AL.H078.J15
6AL.H078.J23
6AL.H078.K09
6AL.H078.K12
6AL.H078.K23
6AL.H078.L04
6AL.H078.L08
6AL.H078.L15
6AL.H078.M01
6AL.H078.M02
6AL.H078.M05
6AL.H078.M06
6AL.H078.M08
6AL.H078.N20
6AL.H078.O01
6AL.H078.O06
6AL.H078.O08
6AL.H078.O17
6AL.H078.O18
6AL.H078.O24
6AL.H078.P05
6AL.H078.P09
6AL.H078.P13
6AL.H078.P16
6AL.H078.P19
6AL.H078.P23
6AL.H079.A05
6AL.H079.A07
6AL.H079.A11
6AL.H079.B18
6AL.H079.C12
6AL.H079.C15
6AL.H079.C16
6AL.H079.D01
6AL.H079.D07
6AL.H079.E05
6AL.H079.E07
6AL.H079.E12
6AL.H079.F19
6AL.H079.G02
6AL.H079.G08
6AL.H079.G19
6AL.H079.G20
6AL.H079.G22
6AL.H079.H01
6AL.H079.H03
6AL.H079.H06
6AL.H079.H09
6AL.H079.H13
6AL.H079.H17
6AL.H079.H22
6AL.H079.I21
6AL.H079.J01
6AL.H079.J03
6AL.H079.J06
6AL.H079.J10
6AL.H079.J11
6AL.H079.K07
6AL.H079.K12
6AL.H079.K13
6AL.H079.K23
6AL.H079.L02
6AL.H079.L10
6AL.H079.L11
6AL.H079.L12
6AL.H079.L16
6AL.H079.L19
6AL.H079.M05
6AL.H079.M20
6AL.H079.M22
6AL.H079.N03
6AL.H079.N06
6AL.H079.N23
6AL.H079.O01
6AL.H080.A16
6AL.H080.B03
6AL.H080.B08
6AL.H080.B09
6AL.H080.B10
6AL.H080.B17
6AL.H080.C01
6AL.H080.C13
6AL.H080.C18
6AL.H080.D07
6AL.H080.D08
6AL.H080.D09
6AL.H080.D14
6AL.H080.E09
6AL.H080.E14
6AL.H080.F03
6AL.H080.F05
6AL.H080.F15
6AL.H080.G09
6AL.H080.G14
6AL.H080.G22
6AL.H080.H06
6AL.H080.H07
6AL.H080.H17
6AL.H080.H24
6AL.H080.I18
6AL.H080.J09
6AL.H080.J12
6AL.H080.K08
6AL.H080.K16
6AL.H080.K24
6AL.H080.L09
6AL.H080.L12
6AL.H080.M09
6AL.H080.N17
6AL.H080.O03
6AL.H080.O11
6AL.H080.O16
6AL.H080.O24
6AL.H080.P02
6AL.H080.P03
6AL.H080.P04
6AL.H080.P05
6AL.H080.P07
6AL.H080.P09
6AL.H080.P10
6AL.H080.P14
6AL.H080.P20
6AL.H081.A12
6AL.H081.A13
6AL.H081.A18
6AL.H081.B04
6AL.H081.B20
6AL.H081.B21
6AL.H081.C02
6AL.H081.C20
6AL.H081.C23
6AL.H081.D01
6AL.H081.D10
6AL.H081.D12
6AL.H081.D15
6AL.H081.D17
6AL.H081.D22
6AL.H081.E02
6AL.H081.E11
6AL.H081.E14
6AL.H081.E19
6AL.H081.E24
6AL.H081.F11
6AL.H081.F22
6AL.H081.G02
6AL.H081.G04
6AL.H081.G18
6AL.H081.H02
6AL.H081.H07
6AL.H081.H14
6AL.H081.I14
6AL.H081.I24
6AL.H081.J18
6AL.H081.J19
6AL.H081.J24
6AL.H081.K01
6AL.H081.K07
6AL.H081.L13
6AL.H081.L17
6AL.H081.L18
6AL.H081.M02
6AL.H081.M10
6AL.H081.M13
6AL.H081.N01
6AL.H081.N06
6AL.H081.O04
6AL.H081.O09
6AL.H081.P07
6AL.H082.A05
6AL.H082.A17
6AL.H082.A23
6AL.H082.B03
6AL.H082.B05
6AL.H082.B08
6AL.H082.B14
6AL.H082.B23
6AL.H082.C06
6AL.H082.C10
6AL.H082.D05
6AL.H082.D09
6AL.H082.D18
6AL.H082.E02
6AL.H082.E06
6AL.H082.E08
6AL.H082.E15
6AL.H082.E17
6AL.H082.E18
6AL.H082.E21
6AL.H082.F09
6AL.H082.F12
6AL.H082.F13
6AL.H082.F22
6AL.H082.G07
6AL.H082.G08
6AL.H082.G13
6AL.H082.G17
6AL.H082.H06
6AL.H082.H08
6AL.H082.H12
6AL.H082.H16
6AL.H082.I24
6AL.H082.J01
6AL.H082.J16
6AL.H082.K05
6AL.H082.K09
6AL.H082.K12
6AL.H082.K14
6AL.H082.K19
6AL.H082.K22
6AL.H082.L04
6AL.H082.L24
6AL.H082.M09
6AL.H082.M14
6AL.H082.N08
6AL.H082.N24
6AL.H082.O10
6AL.H082.O15
6AL.H082.P07
6AL.H082.P14
6AL.H082.P20
6AL.H082.P23
6AL.H083.A03
6AL.H083.A09
6AL.H083.A11
6AL.H083.A13
6AL.H083.A17
6AL.H083.B06
6AL.H083.B22
6AL.H083.C02
6AL.H083.C23
6AL.H083.D08
6AL.H083.D14
6AL.H083.E03
6AL.H083.E06
6AL.H083.E08
6AL.H083.E09
6AL.H083.E13
6AL.H083.F15
6AL.H083.G14
6AL.H083.G18
6AL.H083.H05
6AL.H083.I08
6AL.H083.I11
6AL.H083.I14
6AL.H083.I17
6AL.H083.J02
6AL.H083.J03
6AL.H083.J10
6AL.H083.J18
6AL.H083.K08
6AL.H083.K13
6AL.H083.K15
6AL.H083.L01
6AL.H083.L04
6AL.H083.L08
6AL.H083.L15
6AL.H083.L17
6AL.H083.L21
6AL.H083.L23
6AL.H083.M03
6AL.H083.N01
6AL.H083.O05
6AL.H083.O08
6AL.H083.O16
6AL.H083.O18
6AL.H083.O19
6AL.H083.P03
6AL.H083.P09
6AL.H083.P16
6AL.H084.A07
6AL.H084.A08
6AL.H084.A17
6AL.H084.A18
6AL.H084.A19
6AL.H084.B10
6AL.H084.B11
6AL.H084.B14
6AL.H084.B15
6AL.H084.B23
6AL.H084.C05
6AL.H084.D01
6AL.H084.E07
6AL.H084.E14
6AL.H084.E19
6AL.H084.E20
6AL.H084.F05
6AL.H084.F10
6AL.H084.F19
[truncated: 1,560 more rows]
