# Supplementary material for: Whole-genome profiling and shotgun sequencing delivers an anchored, gene-decorated, physical map assembly of bread wheat chromosome 6A
Source: Plant J. 2014 May 9;79(2):334–47. doi: 10.1111/tpj.12550 (PMC4241024; doi:10.1111/tpj.12550)
Supplement: Supplementary file 27 [file tpj0079-0334-SD27.xlsx]

## Sheet: Sheet1
Appendix S16. 6A ltc-derived contigs mergable via Tu contigs (ltcscaffolds)
Whole genome profiling (WGPTM) and shotgun sequencing delivers an anchored, gene-decorated, physical map assembly of bread wheat chromosome 6A
Naser Poursarebani1*§, Thomas Nussbaumer2*, Hana Šimková3, Jan Šafář3, Hanneke Witsenboer4, Jan van Oeveren4, International Wheat Genome Sequencing Consortium (IWGSC) 5, Jaroslav Doležel3, Klaus F. X. Mayer2, Nils Stein1, Thorsten Schnurbusch1§
1 Leibniz Institute of Plant Genetics and Crop Plant Research (IPK), Corrensstr. 3,
D-06466 Seeland (OT) Gatersleben, Germany.
2 MIPS/IBIS German Research Center for Environmental Health, D-85764 Neuherberg, Germany
3 Institute of Experimental Botany, Centre of the Region Haná for Biotechnological and Agricultural Research, CZ-78371 Olomouc, Czech Republic
4 Keygene N.V., Agro Business Park 90, 6708 PW, Wageningen, The Netherlands
5 International Wheat Genome Sequencing Consortium
(IWGSC; http://www.wheatgenome.org/; eversole@eversoleassociates.com)
Tu_SCAFFOLD	LTC_contig	no_of_clones per LTC contig	cur_bin	total_bins	matching_tags	total_tags_in_bin	bp_match_on_WCS_contig	cM_integrated map
scaffold9821	contig_6AL_565	2	1	2	3	34	145787
scaffold9821	contig_6AL_723	4	3	3	3	10	154115	220.8
scaffold12518	contig_6AL_562	2	1	1	3	7	91770
scaffold12518	contig_6AL_1112	42	41	41	3	11	47340	105.6
scaffold1449	contig_6AL_45	2	1	2	3	11	170420
scaffold1449	contig_6AL_722	2	2	2	3	12	444313
scaffold27662	contig_6AL_421	16	1	15	6	15	38760
scaffold27662	contig_6AL_792	5	1	5	5	8	1197
scaffold143433	contig_6AL_869	72	61	61	3	12	6720	106.8
scaffold143433	contig_6AL_575	9	1	9	3	9	6720
scaffold9480	contig_6AL_328	3	3	3	4	9	64987
scaffold9480	contig_6AL_70	2	1	2	3	30	64987
scaffold34680	contig_6AL_552	3	2	2	3	8	621
scaffold34680	contig_6AL_481	6	1	5	3	4	620
scaffold3440	contig_6AL_70	2	1	2	3	30	19208
scaffold3440	contig_6AL_328	3	3	3	4	9	19208
scaffold64790	contig_6AL_348	3	3	3	3	7	104984
scaffold64790	contig_6AL_799	2	1	1	3	24	104984
scaffold25548	contig_6AL_552	3	2	2	3	8	8150
scaffold25548	contig_6AL_481	6	1	5	3	4	8149
scaffold34470	contig_6AL_565	2	1	2	3	34	200778
scaffold34470	contig_6AL_217	2	1	1	3	5	221273
scaffold380	contig_6AL_565	2	1	2	3	34	186178
scaffold380	contig_6AL_139	2	1	1	3	33	186178
scaffold8598	contig_6AL_976	3	2	2	3	8	21994
scaffold8598	contig_6AL_1089	68	1	61	3	15	29344	106.8
scaffold36106	contig_6AL_146	2	2	2	3	10	69986
scaffold36106	contig_6AL_1089	68	1	61	3	15	19674	106.8
scaffold6342	contig_6AL_552	3	2	2	3	8	31104
scaffold6342	contig_6AL_481	6	1	5	3	4	31104
scaffold39038	contig_6AL_328	3	3	3	3	9	14475
scaffold39038	contig_6AL_70	2	1	2	3	30	14475
scaffold3170	contig_6AL_1001	17	15	15	3	15	164134	160.8
scaffold3170	contig_6AL_1089	68	1	61	3	15	37738	106.8
scaffold375	contig_6AL_836	3	1	3	4	5	32141
scaffold375	contig_6AL_575	9	1	9	3	9	134202
scaffold89564	contig_6AL_575	9	1	9	3	9	19335
scaffold89564	contig_6AL_720	10	7	7	3	6	19335
scaffold42690	contig_6AL_1079	92	1	81	5	8	94641	106.39
scaffold42690	contig_6AL_1089	68	1	61	3	15	45976	106.8
scaffold33570	contig_6AL_575	9	1	9	3	9	1524
scaffold33570	contig_6AL_175	18	16	16	3	7	1524
scaffold131970	contig_6AL_70	2	1	2	3	30	26343
scaffold131970	contig_6AL_328	3	3	3	4	9	26343
scaffold17633	contig_6AL_575	9	1	9	3	9	279634
scaffold17633	contig_6AL_869	72	61	61	3	12	74922	106.8
scaffold103598	contig_6AL_799	2	1	1	3	24	11571
scaffold103598	contig_6AL_348	3	3	3	4	7	6196
scaffold33717	contig_6AL_879	26	20	20	3	9	13395
scaffold33717	contig_6AL_1089	68	1	61	3	15	13395	106.8
scaffold31435	contig_6AL_769	2	1	2	3	13	37085
scaffold31435	contig_6AL_807	2	1	2	3	14	171447
scaffold21720	contig_6AL_731	12	1	9	3	23	215107	106.8
scaffold21720	contig_6AL_575	9	1	9	3	9	223767
scaffold39064	contig_6AL_799	2	1	1	3	24	4954
scaffold39064	contig_6AL_348	3	3	3	3	7	4954
scaffold37124	contig_6AL_585	26	22	22	3	20	13096	106.8
scaffold37124	contig_6AL_584	6	5	5	3	13	19121
scaffold22792	contig_6AL_575	9	1	9	3	9	11684
scaffold22792	contig_6AL_836	3	3	3	3	10	25667
scaffold15878	contig_6AL_575	9	1	9	3	9	73989
scaffold15878	contig_6AL_454	10	7	7	3	21	5512
scaffold52697	contig_6AL_70	2	1	2	3	30	13068
scaffold52697	contig_6AL_328	3	3	3	4	9	13068
scaffold41387	contig_6AL_249	4	1	2	4	19	33102
scaffold41387	contig_6AL_1089	68	1	61	3	15	33146	106.8
scaffold23177	contig_6AL_996	25	22	22	4	8	44784	106.8
scaffold23177	contig_6AL_1083	17	15	15	4	14	97099	136.8
scaffold11442	contig_6AL_921	29	26	26	3	20	136562	216.41
scaffold11442	contig_6AL_585	26	22	22	3	20	99624	106.8
scaffold6531	contig_6AL_575	9	1	9	3	9	245415
scaffold6531	contig_6AL_359	4	4	4	4	7	118140
scaffold9263	contig_6AL_109	2	1	1	3	20	134575
scaffold9263	contig_6AL_1089	68	1	61	3	15	75019	106.8
scaffold11993	contig_6AL_575	9	1	9	3	9	60987
scaffold11993	contig_6AL_769	2	1	2	3	13	60943
scaffold3654	contig_6AL_139	2	1	1	3	33	19249
scaffold3654	contig_6AL_851	2	1	1	3	8	98285
scaffold3047	contig_6AL_552	3	1	2	3	10	185307
scaffold3047	contig_6AL_348	3	3	3	4	7	185307
scaffold23219	contig_6AL_565	2	1	2	3	34	86783
scaffold23219	contig_6AL_139	2	1	1	4	33	86783
scaffold55662	contig_6AL_836	3	3	3	3	10	4319
scaffold55662	contig_6AL_769	2	1	2	3	13	6330
scaffold18354	contig_6AL_565	2	1	2	3	34	123574
scaffold18354	contig_6AL_410	13	1	12	3	7	173323	240
scaffold42713	contig_6AL_166	9	1	1	7	13	13057	121.2
scaffold42713	contig_6AL_200	15	1	5	3	9	85922	121.2
scaffold44835	contig_6AL_435	18	1	15	3	8	155758	106.8
scaffold44835	contig_6AL_1089	68	1	61	3	15	51696	106.8
scaffold22132	contig_6AL_139	2	1	1	4	33	5150
scaffold22132	contig_6AL_212	13	12	12	3	8	85774	111.6
scaffold6617	contig_6AL_42	5	1	4	3	35	62834	105.6
scaffold6617	contig_6AL_423	25	1	21	3	8	62834	106.8
scaffold72626	contig_6AL_799	2	1	1	3	24	20746
scaffold72626	contig_6AL_348	3	3	3	3	7	20746
scaffold158728	contig_6AL_348	3	3	3	3	7	25145
scaffold158728	contig_6AL_799	2	1	1	3	24	25145
scaffold10551	contig_6AL_575	9	1	9	3	9	30829
scaffold10551	contig_6AL_769	2	1	2	3	13	3084
scaffold12360	contig_6AL_139	2	1	1	4	33	29315
scaffold12360	contig_6AL_565	2	1	2	3	34	50407
scaffold3195	contig_6AL_147	3	3	3	3	26	431368
scaffold3195	contig_6AL_684	29	26	26	3	8	135517	115.65
scaffold104610	contig_6AL_70	2	1	2	3	30	2645
scaffold104610	contig_6AL_328	3	3	3	4	9	2645
scaffold7414	contig_6AL_575	9	1	9	3	9	137993
scaffold7414	contig_6AL_582	12	5	5	3	8	162294
scaffold525	contig_6AL_1112	42	41	41	3	11	130883	105.6
scaffold525	contig_6AL_1089	68	1	61	3	15	30775	106.8
scaffold44216	contig_6AL_1112	42	41	41	3	11	117118	105.6
scaffold44216	contig_6AL_1089	68	1	61	3	15	73345	106.8
scaffold13689	contig_6AL_62	2	2	2	3	9	80193	109.2
scaffold13689	contig_6AL_1089	68	1	61	3	15	84277	106.8
scaffold8568	contig_6AL_907	63	1	55	3	16	64988	137.04
scaffold8568	contig_6AL_1089	68	1	61	3	15	84022	106.8
scaffold17464	contig_6AL_935	12	10	10	3	12	60658
scaffold17464	contig_6AL_1089	68	1	61	3	15	10916	106.8
scaffold8540	contig_6AL_139	2	1	1	3	33	77622
scaffold8540	contig_6AL_565	2	1	2	3	34	76761
Scaffold312842_617	contig_6AL_348	3	3	3	3	7	217
Scaffold312842_617	contig_6AL_799	2	1	1	3	24	217
scaffold75541	contig_6AL_139	2	1	1	3	33	32030
scaffold75541	contig_6AL_210	2	1	1	3	14	15290	202.8
scaffold1933	contig_6AL_1089	68	1	61	3	15	77739	106.8
scaffold1933	contig_6AL_608	64	1	56	16	28	228	112.8
scaffold8780	contig_6AL_105	2	1	1	5	18	49487
scaffold8780	contig_6AL_1089	68	1	61	3	15	40223	106.8
scaffold65573	contig_6AL_348	3	3	3	4	7	8417
scaffold65573	contig_6AL_799	2	1	1	3	24	8417
scaffold9191	contig_6AS_292	2	2	2	3	16	207936
scaffold9191	contig_6AS_561	3	1	3	3	5	3540
scaffold4266	contig_6AS_153	3	3	3	3	9	17640
scaffold4266	contig_6AS_686	7	6	6	3	10	112470
scaffold2172	contig_6AS_135	2	2	2	4	16	149100	81
scaffold2172	contig_6AS_130	2	1	1	3	29	32634
scaffold16062	contig_6AS_956	7	5	5	3	12	34853
scaffold16062	contig_6AS_760	2	1	1	3	38	90063
scaffold17586	contig_6AS_320	2	1	1	4	24	27801
scaffold17586	contig_6AS_410	4	1	3	3	16	50776
scaffold22561	contig_6AS_80	2	2	2	3	14	62352
scaffold22561	contig_6AS_435	3	1	3	3	7	61162
scaffold44474	contig_6AS_742	2	1	2	3	15	14586
scaffold44474	contig_6AS_444	2	2	2	3	7	17022
scaffold35188	contig_6AS_298	2	2	2	3	6	36609
scaffold35188	contig_6AS_177	2	2	2	3	8	36125
scaffold70	contig_6AS_175	2	1	2	4	15	30956	50
scaffold70	contig_6AS_86	2	2	2	3	13	87740
scaffold28400	contig_6AS_1192	2	1	2	3	10	138270
scaffold28400	contig_6AS_911	2	1	1	3	17	280643
scaffold13412	contig_6AS_429	7	7	7	3	7	75587
scaffold13412	contig_6AS_551	3	1	3	4	4	71716	101
scaffold20990	contig_6AS_791	2	1	2	3	7	57303
scaffold20990	contig_6AS_1192	2	1	2	3	10	141887
scaffold20652	contig_6AS_424	19	1	18	3	9	49079
scaffold20652	contig_6AS_1030	4	1	4	3	7	41341	34
scaffold328	contig_6AS_796	2	1	2	3	10	55896
scaffold328	contig_6AS_812	2	2	2	3	11	2577
scaffold31171	contig_6AS_469	4	3	3	7	48	109141
scaffold31171	contig_6AS_275	2	1	1	11	32	28840
scaffold8910	contig_6AS_791	2	1	2	3	7	46196
scaffold8910	contig_6AS_798	2	1	2	3	13	74654
scaffold33218	contig_6AS_1042	3	1	3	3	4	142336
scaffold33218	contig_6AS_483	2	2	2	3	8	57718
scaffold41450	contig_6AS_925	2	1	2	3	10	63821
scaffold41450	contig_6AS_936	3	1	3	3	20	1268	81
scaffold9963	contig_6AS_145	2	2	2	3	18	108553
scaffold9963	contig_6AS_232	3	1	3	3	9	43425
scaffold32890	contig_6AS_321	2	2	2	3	9	20332
scaffold32890	contig_6AS_664	30	1	26	3	19	147224	89
scaffold4398	contig_6AS_780	2	2	2	3	12	52814
scaffold4398	contig_6AS_175	2	1	2	4	15	50387	50
scaffold119054	contig_6AS_1213	3	3	3	3	9	4213
scaffold119054	contig_6AS_792	5	5	5	3	10	4213
scaffold36867	contig_6AS_812	2	2	2	3	11	60760
scaffold36867	contig_6AS_175	2	1	2	3	15	82288	50
scaffold1477	contig_6AS_824	2	2	2	3	12	148489	74
scaffold1477	contig_6AS_1102	4	1	4	3	8	70813	44
scaffold17123	contig_6AS_101	4	4	4	5	18	120001
scaffold17123	contig_6AS_905	3	2	2	4	4	137233
scaffold10779	contig_6AS_1053	2	2	2	3	13	97974
scaffold10779	contig_6AS_1003	2	2	2	3	9	51714
scaffold22979	contig_6AS_762	2	1	2	6	19	35330
scaffold22979	contig_6AS_1183	59	1	44	3	24	21036	75.3
scaffold51980	contig_6AS_18	3	3	3	3	12	10868
scaffold51980	contig_6AS_97	4	1	3	5	32	7845
scaffold33308	contig_6AS_326	2	2	2	3	7	46108
scaffold33308	contig_6AS_452	2	1	2	3	9	35880
scaffold7153	contig_6AS_154	2	1	2	3	21	257551
scaffold7153	contig_6AS_1183	59	1	44	3	24	694034	75.3
scaffold2184	contig_6AS_1212	32	1	27	3	28	1222	96.13
scaffold2184	contig_6AS_1098	18	17	17	4	38	1222	88
scaffold64742	contig_6AS_47	2	1	2	3	13	77457
scaffold64742	contig_6AS_376	2	2	2	3	12	46445
scaffold9630	contig_6AS_631	3	1	2	10	38	1184
scaffold9630	contig_6AS_291	2	2	2	3	20	940
scaffold20161	contig_6AS_175	2	1	2	3	15	16397	50
scaffold20161	contig_6AS_760	2	1	1	3	38	35146
scaffold28824	contig_6AS_931	4	4	4	3	4	15920
scaffold28824	contig_6AS_402	2	2	2	3	20	91612
scaffold8788	contig_6AS_1015	11	9	9	3	7	5731
scaffold8788	contig_6AS_175	2	1	2	3	15	24306	50
scaffold9372	contig_6AS_444	2	2	2	3	7	127149
scaffold9372	contig_6AS_861	72	60	60	3	9	69260	89.32
scaffold37160	contig_6AS_760	2	1	1	3	38	110547
scaffold37160	contig_6AS_315	2	2	2	3	28	84910
scaffold103484	contig_6AS_32	4	4	4	4	20	9335
scaffold103484	contig_6AS_1192	2	1	2	3	10	16914
scaffold20171	contig_6AS_631	3	1	2	3	38	28455
scaffold20171	contig_6AS_936	3	3	3	3	9	32724	81
scaffold39718	contig_6AS_267	4	1	4	3	20	35141	89
scaffold39718	contig_6AS_351	57	47	47	3	12	39143	89
scaffold131970	contig_6AS_905	3	2	2	4	4	23544
scaffold131970	contig_6AS_315	2	2	2	3	28	22522
scaffold27881	contig_6AS_791	2	1	2	3	7	63630
scaffold27881	contig_6AS_452	2	1	2	3	9	64044
scaffold65978	contig_6AS_780	2	2	2	3	12	16971
scaffold65978	contig_6AS_175	2	1	2	4	15	19610	50
scaffold30516	contig_6AS_1192	2	1	2	4	10	35217
scaffold30516	contig_6AS_293	2	1	1	4	45	14716	89
scaffold25532	contig_6AS_748	5	1	4	3	32	130622
scaffold25532	contig_6AS_829	2	2	2	3	8	21812
scaffold25249	contig_6AS_792	5	5	5	3	10	26801
scaffold25249	contig_6AS_1213	3	3	3	3	9	26801
scaffold41750	contig_6AS_267	4	1	4	3	20	127381	89
scaffold41750	contig_6AS_612	2	2	2	4	7	66247
scaffold30404	contig_6AS_1213	3	3	3	3	9	24869
scaffold30404	contig_6AS_792	5	5	5	3	10	24869
scaffold14506	contig_6AS_791	2	1	2	3	7	34215
scaffold14506	contig_6AS_988	3	1	3	3	12	39968
scaffold13673	contig_6AS_127	2	1	1	3	37	75486
scaffold13673	contig_6AS_855	2	1	2	3	6	54676
scaffold2022	contig_6AS_154	2	1	2	3	21	3535
scaffold2022	contig_6AS_988	3	1	3	3	12	127403
scaffold13970	contig_6AS_905	3	2	2	4	4	27536
scaffold13970	contig_6AS_28	2	1	2	4	12	40007	65
scaffold18635	contig_6AS_376	2	2	2	3	12	73061
scaffold18635	contig_6AS_905	3	2	2	4	4	47106
scaffold1284	contig_6AS_1192	2	1	2	3	10	67354
scaffold1284	contig_6AS_238	3	3	3	4	12	9333
scaffold3069	contig_6AS_320	2	1	1	3	24	37078
scaffold3069	contig_6AS_346	4	4	4	3	4	140092
scaffold43739	contig_6AS_1213	3	3	3	3	9	64857
scaffold43739	contig_6AS_792	5	5	5	3	10	64857
scaffold21708	contig_6AS_791	2	1	2	3	7	6790
scaffold21708	contig_6AS_936	3	1	3	3	20	6790	81
scaffold9520	contig_6AS_154	2	1	2	5	21	26868
scaffold9520	contig_6AS_82	3	2	2	3	38	122233
scaffold2268	contig_6AS_154	2	1	2	3	21	267410
scaffold2268	contig_6AS_561	3	1	3	3	5	271940
scaffold28736	contig_6AS_791	2	1	2	3	7	21980
scaffold28736	contig_6AS_376	2	2	2	4	12	11090
scaffold5362	contig_6AS_320	2	1	1	3	24	48149
scaffold5362	contig_6AS_905	3	2	2	4	4	29179
scaffold16531	contig_6AS_47	2	1	2	3	13	2850
scaffold16531	contig_6AS_595	2	1	2	6	8	129136
scaffold128099	contig_6AS_1192	2	1	2	3	10	578
scaffold128099	contig_6AS_238	3	3	3	3	12	1524
scaffold6439	contig_6AS_1192	2	1	2	3	10	15451
scaffold6439	contig_6AS_293	2	1	1	3	45	18772	89
scaffold28006	contig_6AS_676	50	40	40	3	34	15635	50
scaffold28006	contig_6AS_1192	2	1	2	3	10	4081
scaffold59020	contig_6AS_780	2	2	2	3	12	41324
scaffold59020	contig_6AS_175	2	1	2	4	15	41324	50
scaffold7810	contig_6AS_86	2	2	2	3	13	83548
scaffold7810	contig_6AS_1192	2	1	2	4	10	75428
scaffold3513	contig_6AS_303	2	2	2	3	18	87964
scaffold3513	contig_6AS_236	2	2	2	3	13	58915
scaffold21528	contig_6AS_249	2	1	1	12	32	40743
scaffold21528	contig_6AS_820	2	1	1	3	19	81754
scaffold6446	contig_6AS_175	2	1	2	3	15	156271	50
scaffold6446	contig_6AS_456	10	1	10	3	7	281915	56
scaffold982	contig_6AS_780	2	2	2	3	12	121393
scaffold982	contig_6AS_175	2	1	2	4	15	124098	50
scaffold49515	contig_6AS_809	2	1	1	3	25	34703
scaffold49515	contig_6AS_293	2	1	1	3	45	39943	89
scaffold2054	contig_6AS_249	2	1	1	3	32	21298
scaffold2054	contig_6AS_694	44	1	36	3	22	124216	91
scaffold35602	contig_6AS_780	2	1	2	4	15	60592
scaffold35602	contig_6AS_175	2	1	2	3	15	19399	50
scaffold61922	contig_6AS_796	2	2	2	3	16	27805
scaffold61922	contig_6AS_175	2	1	2	3	15	45886	50
scaffold131276	contig_6AS_1213	3	3	3	3	9	704
scaffold131276	contig_6AS_792	5	5	5	3	10	704
scaffold15629	contig_6AS_1192	2	1	2	3	10	21205
scaffold15629	contig_6AS_293	2	1	1	3	45	19279	89
scaffold18885	contig_6AS_175	2	1	2	3	15	56648	50
scaffold18885	contig_6AS_376	2	2	2	3	12	56005
scaffold35372	contig_6AS_791	2	1	2	3	7	83970
scaffold35372	contig_6AS_376	2	2	2	4	12	72166
scaffold5351	contig_6AS_18	3	3	3	3	12	32654
scaffold5351	contig_6AS_288	2	2	2	3	22	185375
scaffold27910	contig_6AS_376	2	2	2	3	12	233745
scaffold27910	contig_6AS_518	3	1	2	3	24	281309
scaffold16660	contig_6AS_792	5	5	5	3	10	185218
scaffold16660	contig_6AS_1213	3	3	3	3	9	185218
scaffold234396	contig_6AS_1213	3	3	3	3	9	1065
scaffold234396	contig_6AS_792	5	5	5	3	10	1065
